# Supplementary material for: Captivity and the co-diversification of great ape microbiomes
Source: Nat Commun. 2021 Sep 24;12:5632. doi: 10.1038/s41467-021-25732-y (PMC8463570; doi:10.1038/s41467-021-25732-y)
Supplement: Supplementary file 4 — Supplemental data 1 [file 41467_2021_25732_MOESM4_ESM.txt]

Supplemental data 1. Metadata for 16S amplicon samples
SampleID	Old_SampleID	dataset	data_access	genus_sp	subspecies	common_name	uniqueid	site	site_code	country	country_zoo	captivity_status	captivity_status_ext	amplicon	sample	Description
cp.bon.COLZ.1.16s	COL.Bonobo01	this_study	NCBI_PRJNA692991	Pan_paniscus	Pan_paniscus	bonobo	1	columbus_zoo	COLZ	USA	USA_ColumbusZoo	captive	captive	16s	cp.bon.COLZ.1	captive_bonobo
cp.bon.COLZ.10.16s	COL.Bonobo10	this_study	NCBI_PRJNA692991	Pan_paniscus	Pan_paniscus	bonobo	10	columbus_zoo	COLZ	USA	USA_ColumbusZoo	captive	captive	16s	cp.bon.COLZ.10	captive_bonobo
cp.bon.COLZ.11.16s	COL.Bonobo11	this_study	NCBI_PRJNA692991	Pan_paniscus	Pan_paniscus	bonobo	11	columbus_zoo	COLZ	USA	USA_ColumbusZoo	captive	captive	16s	cp.bon.COLZ.11	captive_bonobo
cp.bon.COLZ.12.16s	COL.Bonobo12	this_study	NCBI_PRJNA692991	Pan_paniscus	Pan_paniscus	bonobo	12	columbus_zoo	COLZ	USA	USA_ColumbusZoo	captive	captive	16s	cp.bon.COLZ.12	captive_bonobo
cp.bon.COLZ.13.16s	COL.Bonobo13	this_study	NCBI_PRJNA692991	Pan_paniscus	Pan_paniscus	bonobo	13	columbus_zoo	COLZ	USA	USA_ColumbusZoo	captive	captive	16s	cp.bon.COLZ.13	captive_bonobo
cp.bon.COLZ.2.16s	COL.Bonobo02	this_study	NCBI_PRJNA692991	Pan_paniscus	Pan_paniscus	bonobo	2	columbus_zoo	COLZ	USA	USA_ColumbusZoo	captive	captive	16s	cp.bon.COLZ.2	captive_bonobo
cp.bon.COLZ.5.16s	COL.Bonobo05	this_study	NCBI_PRJNA692991	Pan_paniscus	Pan_paniscus	bonobo	5	columbus_zoo	COLZ	USA	USA_ColumbusZoo	captive	captive	16s	cp.bon.COLZ.5	captive_bonobo
cp.bon.COLZ.6.16s	COL.Bonobo06	this_study	NCBI_PRJNA692991	Pan_paniscus	Pan_paniscus	bonobo	6	columbus_zoo	COLZ	USA	USA_ColumbusZoo	captive	captive	16s	cp.bon.COLZ.6	captive_bonobo
cp.bon.COLZ.7.16s	COL.Bonobo07	this_study	NCBI_PRJNA692991	Pan_paniscus	Pan_paniscus	bonobo	7	columbus_zoo	COLZ	USA	USA_ColumbusZoo	captive	captive	16s	cp.bon.COLZ.7	captive_bonobo
cp.bon.COLZ.8.16s	COL.Bonobo08	this_study	NCBI_PRJNA692991	Pan_paniscus	Pan_paniscus	bonobo	8	columbus_zoo	COLZ	USA	USA_ColumbusZoo	captive	captive	16s	cp.bon.COLZ.8	captive_bonobo
cp.bon.COLZ.9.16s	COL.Bonobo09	this_study	NCBI_PRJNA692991	Pan_paniscus	Pan_paniscus	bonobo	9	columbus_zoo	COLZ	USA	USA_ColumbusZoo	captive	captive	16s	cp.bon.COLZ.9	captive_bonobo
cp.chi.HOUZ.1.16s	HOU.Chimp01	this_study	NCBI_PRJNA692991	Pan_troglodytes	Pan_troglodytes	chimpanzee	1	houston_zoo	HOUZ	USA	USA_HoustonZoo	captive	captive	16s	cp.chi.HOUZ.1	captive_chimp
cp.chi.HOUZ.2.16s	HOU.Chimp02	this_study	NCBI_PRJNA692991	Pan_troglodytes	Pan_troglodytes	chimpanzee	2	houston_zoo	HOUZ	USA	USA_HoustonZoo	captive	captive	16s	cp.chi.HOUZ.2	captive_chimp
cp.chi.HOUZ.3.16s	HOU.Chimp03	this_study	NCBI_PRJNA692991	Pan_troglodytes	Pan_troglodytes	chimpanzee	3	houston_zoo	HOUZ	USA	USA_HoustonZoo	captive	captive	16s	cp.chi.HOUZ.3	captive_chimp
cp.chi.HOUZ.4.16s	HOU.Chimp04	this_study	NCBI_PRJNA692991	Pan_troglodytes	Pan_troglodytes	chimpanzee	4	houston_zoo	HOUZ	USA	USA_HoustonZoo	captive	captive	16s	cp.chi.HOUZ.4	captive_chimp
cp.chi.HOUZ.5.16s	HOU.Chimp05	this_study	NCBI_PRJNA692991	Pan_troglodytes	Pan_troglodytes	chimpanzee	5	houston_zoo	HOUZ	USA	USA_HoustonZoo	captive	captive	16s	cp.chi.HOUZ.5	captive_chimp
cp.chi.HOUZ.6.16s	HOU.Chimp06	this_study	NCBI_PRJNA692991	Pan_troglodytes	Pan_troglodytes	chimpanzee	6	houston_zoo	HOUZ	USA	USA_HoustonZoo	captive	captive	16s	cp.chi.HOUZ.6	captive_chimp
cp.chi.HOUZ.7.16s	HOU.Chimp07	this_study	NCBI_PRJNA692991	Pan_troglodytes	Pan_troglodytes	chimpanzee	7	houston_zoo	HOUZ	USA	USA_HoustonZoo	captive	captive	16s	cp.chi.HOUZ.7	captive_chimp
cp.chi.HOUZ.8.16s	HOU.Chimp08	this_study	NCBI_PRJNA692991	Pan_troglodytes	Pan_troglodytes	chimpanzee	8	houston_zoo	HOUZ	USA	USA_HoustonZoo	captive	captive	16s	cp.chi.HOUZ.8	captive_chimp
cp.chi.PC.A1.16S	ProjectChimps-A1-V4	this_study	NCBI_PRJNA692991	Pan_troglodytes	Pan_troglodytes	chimpanzee	A1	ProjectChimps	PC	USA	USA_ProjectChimps	captive	captive	16S	cp.chi.PC.A1	captive_chimp
cp.chi.PC.A10.16S	ProjectChimps-A11-V4	this_study	NCBI_PRJNA692991	Pan_troglodytes	Pan_troglodytes	chimpanzee	A10	ProjectChimps	PC	USA	USA_ProjectChimps	captive	captive	16S	cp.chi.PC.A10	captive_chimp
cp.chi.PC.A11.16S	ProjectChimps-A11-V4	this_study	NCBI_PRJNA692991	Pan_troglodytes	Pan_troglodytes	chimpanzee	A11	ProjectChimps	PC	USA	USA_ProjectChimps	captive	captive	16S	cp.chi.PC.A11	captive_chimp
cp.chi.PC.A12.16S	ProjectChimps-A12-V4	this_study	NCBI_PRJNA692991	Pan_troglodytes	Pan_troglodytes	chimpanzee	A12	ProjectChimps	PC	USA	USA_ProjectChimps	captive	captive	16S	cp.chi.PC.A12	captive_chimp
cp.chi.PC.A2.16S	ProjectChimps-A2-V4	this_study	NCBI_PRJNA692991	Pan_troglodytes	Pan_troglodytes	chimpanzee	A2	ProjectChimps	PC	USA	USA_ProjectChimps	captive	captive	16S	cp.chi.PC.A2	captive_chimp
cp.chi.PC.A3.16S	ProjectChimps-A3-V4	this_study	NCBI_PRJNA692991	Pan_troglodytes	Pan_troglodytes	chimpanzee	A3	ProjectChimps	PC	USA	USA_ProjectChimps	captive	captive	16S	cp.chi.PC.A3	captive_chimp
cp.chi.PC.A4.16S	ProjectChimps-A4-V4	this_study	NCBI_PRJNA692991	Pan_troglodytes	Pan_troglodytes	chimpanzee	A4	ProjectChimps	PC	USA	USA_ProjectChimps	captive	captive	16S	cp.chi.PC.A4	captive_chimp
cp.chi.PC.A5.16S	ProjectChimps-A5-V4	this_study	NCBI_PRJNA692991	Pan_troglodytes	Pan_troglodytes	chimpanzee	A5	ProjectChimps	PC	USA	USA_ProjectChimps	captive	captive	16S	cp.chi.PC.A5	captive_chimp
cp.chi.PC.A6.16S	ProjectChimps-A6-V4	this_study	NCBI_PRJNA692991	Pan_troglodytes	Pan_troglodytes	chimpanzee	A6	ProjectChimps	PC	USA	USA_ProjectChimps	captive	captive	16S	cp.chi.PC.A6	captive_chimp
cp.chi.PC.A7.16S	ProjectChimps-A7-V4	this_study	NCBI_PRJNA692991	Pan_troglodytes	Pan_troglodytes	chimpanzee	A7	ProjectChimps	PC	USA	USA_ProjectChimps	captive	captive	16S	cp.chi.PC.A7	captive_chimp
cp.chi.PC.A8.16S	ProjectChimps-A8-V4	this_study	NCBI_PRJNA692991	Pan_troglodytes	Pan_troglodytes	chimpanzee	A8	ProjectChimps	PC	USA	USA_ProjectChimps	captive	captive	16S	cp.chi.PC.A8	captive_chimp
cp.chi.PC.A9.16S	ProjectChimps-A9-V4	this_study	NCBI_PRJNA692991	Pan_troglodytes	Pan_troglodytes	chimpanzee	A9	ProjectChimps	PC	USA	USA_ProjectChimps	captive	captive	16S	cp.chi.PC.A9	captive_chimp
cp.chi.PC.B1.16S	ProjectChimps-B1-V4	this_study	NCBI_PRJNA692991	Pan_troglodytes	Pan_troglodytes	chimpanzee	B1	ProjectChimps	PC	USA	USA_ProjectChimps	captive	captive	16S	cp.chi.PC.B1	captive_chimp
cp.chi.PC.B2.16S	ProjectChimps-B2-V4	this_study	NCBI_PRJNA692991	Pan_troglodytes	Pan_troglodytes	chimpanzee	B2	ProjectChimps	PC	USA	USA_ProjectChimps	captive	captive	16S	cp.chi.PC.B2	captive_chimp
cp.chi.PC.B3.16S	ProjectChimps-B3-V4	this_study	NCBI_PRJNA692991	Pan_troglodytes	Pan_troglodytes	chimpanzee	B3	ProjectChimps	PC	USA	USA_ProjectChimps	captive	captive	16S	cp.chi.PC.B3	captive_chimp
cp.chi.PC.B4.16S	ProjectChimps-B4-V4	this_study	NCBI_PRJNA692991	Pan_troglodytes	Pan_troglodytes	chimpanzee	B4	ProjectChimps	PC	USA	USA_ProjectChimps	captive	captive	16S	cp.chi.PC.B4	captive_chimp
cp.chi.PC.B5.16S	ProjectChimps-B5-V4	this_study	NCBI_PRJNA692991	Pan_troglodytes	Pan_troglodytes	chimpanzee	B5	ProjectChimps	PC	USA	USA_ProjectChimps	captive	captive	16S	cp.chi.PC.B5	captive_chimp
cp.chi.PC.B6.16S	ProjectChimps-B6-V4	this_study	NCBI_PRJNA692991	Pan_troglodytes	Pan_troglodytes	chimpanzee	B6	ProjectChimps	PC	USA	USA_ProjectChimps	captive	captive	16S	cp.chi.PC.B6	captive_chimp
cp.gor.COLZ.10.16s	COL.Gorilla10	this_study	NCBI_PRJNA692991	Gorilla_gorilla	Gorilla_gorilla_gorilla	western_lowland_gorilla	10	columbus_zoo	COLZ	USA	USA_ColumbusZoo	captive	captive	16s	cp.gor.COLZ.10	captive_gorilla
cp.gor.COLZ.11.16s	COL.Gorilla11	this_study	NCBI_PRJNA692991	Gorilla_gorilla	Gorilla_gorilla_gorilla	western_lowland_gorilla	11	columbus_zoo	COLZ	USA	USA_ColumbusZoo	captive	captive	16s	cp.gor.COLZ.11	captive_gorilla
cp.gor.COLZ.12.16s	COL.Gorilla12	this_study	NCBI_PRJNA692991	Gorilla_gorilla	Gorilla_gorilla_gorilla	western_lowland_gorilla	12	columbus_zoo	COLZ	USA	USA_ColumbusZoo	captive	captive	16s	cp.gor.COLZ.12	captive_gorilla
cp.gor.COLZ.13.16s	COL.Gorilla13	this_study	NCBI_PRJNA692991	Gorilla_gorilla	Gorilla_gorilla_gorilla	western_lowland_gorilla	13	columbus_zoo	COLZ	USA	USA_ColumbusZoo	captive	captive	16s	cp.gor.COLZ.13	captive_gorilla
cp.gor.COLZ.2.16s	COL.Gorilla02	this_study	NCBI_PRJNA692991	Gorilla_gorilla	Gorilla_gorilla_gorilla	western_lowland_gorilla	2	columbus_zoo	COLZ	USA	USA_ColumbusZoo	captive	captive	16s	cp.gor.COLZ.2	captive_gorilla
cp.gor.COLZ.3.16s	COL.Gorilla03	this_study	NCBI_PRJNA692991	Gorilla_gorilla	Gorilla_gorilla_gorilla	western_lowland_gorilla	3	columbus_zoo	COLZ	USA	USA_ColumbusZoo	captive	captive	16s	cp.gor.COLZ.3	captive_gorilla
cp.gor.COLZ.4.16s	COL.Gorilla04	this_study	NCBI_PRJNA692991	Gorilla_gorilla	Gorilla_gorilla_gorilla	western_lowland_gorilla	4	columbus_zoo	COLZ	USA	USA_ColumbusZoo	captive	captive	16s	cp.gor.COLZ.4	captive_gorilla
cp.gor.COLZ.5.16s	COL.Gorilla05	this_study	NCBI_PRJNA692991	Gorilla_gorilla	Gorilla_gorilla_gorilla	western_lowland_gorilla	5	columbus_zoo	COLZ	USA	USA_ColumbusZoo	captive	captive	16s	cp.gor.COLZ.5	captive_gorilla
cp.gor.COLZ.6.16s	COL.Gorilla06	this_study	NCBI_PRJNA692991	Gorilla_gorilla	Gorilla_gorilla_gorilla	western_lowland_gorilla	6	columbus_zoo	COLZ	USA	USA_ColumbusZoo	captive	captive	16s	cp.gor.COLZ.6	captive_gorilla
cp.gor.COLZ.7.16s	COL.Gorilla07	this_study	NCBI_PRJNA692991	Gorilla_gorilla	Gorilla_gorilla_gorilla	western_lowland_gorilla	7	columbus_zoo	COLZ	USA	USA_ColumbusZoo	captive	captive	16s	cp.gor.COLZ.7	captive_gorilla
cp.gor.COLZ.8.16s	COL.Gorilla08	this_study	NCBI_PRJNA692991	Gorilla_gorilla	Gorilla_gorilla_gorilla	western_lowland_gorilla	8	columbus_zoo	COLZ	USA	USA_ColumbusZoo	captive	captive	16s	cp.gor.COLZ.8	captive_gorilla
cp.gor.COLZ.9.16s	COL.Gorilla09	this_study	NCBI_PRJNA692991	Gorilla_gorilla	Gorilla_gorilla_gorilla	western_lowland_gorilla	9	columbus_zoo	COLZ	USA	USA_ColumbusZoo	captive	captive	16s	cp.gor.COLZ.9	captive_gorilla
cp.gor.HOUZ.1.16s	HOU.Gorilla01	this_study	NCBI_PRJNA692991	Gorilla_gorilla	Gorilla_gorilla_gorilla	western_lowland_gorilla	1	houston_zoo	HOUZ	USA	USA_HoustonZoo	captive	captive	16s	cp.gor.HOUZ.1	captive_gorilla
cp.gor.HOUZ.2.16s	HOU.Gorilla02	this_study	NCBI_PRJNA692991	Gorilla_gorilla	Gorilla_gorilla_gorilla	western_lowland_gorilla	2	houston_zoo	HOUZ	USA	USA_HoustonZoo	captive	captive	16s	cp.gor.HOUZ.2	captive_gorilla
cp.gor.HOUZ.3.16s	HOU.Gorilla03	this_study	NCBI_PRJNA692991	Gorilla_gorilla	Gorilla_gorilla_gorilla	western_lowland_gorilla	3	houston_zoo	HOUZ	USA	USA_HoustonZoo	captive	captive	16s	cp.gor.HOUZ.3	captive_gorilla
cp.gor.HOUZ.4.16s	HOU.Gorilla04	this_study	NCBI_PRJNA692991	Gorilla_gorilla	Gorilla_gorilla_gorilla	western_lowland_gorilla	4	houston_zoo	HOUZ	USA	USA_HoustonZoo	captive	captive	16s	cp.gor.HOUZ.4	captive_gorilla
cp.gor.HOUZ.5.16s	HOU.Gorilla05	this_study	NCBI_PRJNA692991	Gorilla_gorilla	Gorilla_gorilla_gorilla	western_lowland_gorilla	5	houston_zoo	HOUZ	USA	USA_HoustonZoo	captive	captive	16s	cp.gor.HOUZ.5	captive_gorilla
cp.gor.HOUZ.6.16s	HOU.Gorilla06	this_study	NCBI_PRJNA692991	Gorilla_gorilla	Gorilla_gorilla_gorilla	western_lowland_gorilla	6	houston_zoo	HOUZ	USA	USA_HoustonZoo	captive	captive	16s	cp.gor.HOUZ.6	captive_gorilla
cp.gor.HOUZ.7.16s	HOU.Gorilla07	this_study	NCBI_PRJNA692991	Gorilla_gorilla	Gorilla_gorilla_gorilla	western_lowland_gorilla	7	houston_zoo	HOUZ	USA	USA_HoustonZoo	captive	captive	16s	cp.gor.HOUZ.7	captive_gorilla
cp.ora.COLZ.1.16s	COL.Orang01	this_study	NCBI_PRJNA692991	Pongo_sp.	Pongo_sp.	orangutan	1	columbus_zoo	COLZ	USA	USA_ColumbusZoo	captive	captive	16s	cp.ora.COLZ.1	captive_orangutan
cp.ora.COLZ.2.16s	COL.Orang02	this_study	NCBI_PRJNA692991	Pongo_sp.	Pongo_sp.	orangutan	2	columbus_zoo	COLZ	USA	USA_ColumbusZoo	captive	captive	16s	cp.ora.COLZ.2	captive_orangutan
cp.ora.COLZ.3.16s	COL.Orang03	this_study	NCBI_PRJNA692991	Pongo_sp.	Pongo_sp.	orangutan	3	columbus_zoo	COLZ	USA	USA_ColumbusZoo	captive	captive	16s	cp.ora.COLZ.3	captive_orangutan
cp.ora.COLZ.4.16s	COL.Orang04	this_study	NCBI_PRJNA692991	Pongo_sp.	Pongo_sp.	orangutan	4	columbus_zoo	COLZ	USA	USA_ColumbusZoo	captive	captive	16s	cp.ora.COLZ.4	captive_orangutan
cp.ora.HOUZ.1.16s	HOU.Orang01	this_study	NCBI_PRJNA692991	Pongo_pygmaeus	Pongo_pygmaeus_pygmaeus	orangutan	1	houston_zoo	HOUZ	USA	USA_HoustonZoo	captive	captive	16s	cp.ora.HOUZ.1	captive_orangutan
cp.ora.HOUZ.2.16s	HOU.Orang02	this_study	NCBI_PRJNA692991	Pongo_pygmaeus	Pongo_pygmaeus_pygmaeus	orangutan	2	houston_zoo	HOUZ	USA	USA_HoustonZoo	captive	captive	16s	cp.ora.HOUZ.2	captive_orangutan
cp.ora.HOUZ.3.16s	HOU.Orang03	this_study	NCBI_PRJNA692991	Pongo_pygmaeus	Pongo_pygmaeus_pygmaeus	orangutan	3	houston_zoo	HOUZ	USA	USA_HoustonZoo	captive	captive	16s	cp.ora.HOUZ.3	captive_orangutan
cp.ora.HOUZ.4.16s	HOU.Orang04	this_study	NCBI_PRJNA692991	Pongo_pygmaeus	Pongo_pygmaeus_pygmaeus	orangutan	4	houston_zoo	HOUZ	USA	USA_HoustonZoo	captive	captive	16s	cp.ora.HOUZ.4	captive_orangutan
cp.ora.HOUZ.5.16s	HOU.Orang05	this_study	NCBI_PRJNA692991	Pongo_pygmaeus	Pongo_pygmaeus_pygmaeus	orangutan	5	houston_zoo	HOUZ	USA	USA_HoustonZoo	captive	captive	16s	cp.ora.HOUZ.5	captive_orangutan
cp.ora.HOUZ.6.16s	HOU.Orang06	this_study	NCBI_PRJNA692991	Pongo_pygmaeus	Pongo_pygmaeus_pygmaeus	orangutan	6	houston_zoo	HOUZ	USA	USA_HoustonZoo	captive	captive	16s	cp.ora.HOUZ.6	captive_orangutan
cp.ora.ATLZ.114.16s	Orang114	raymann_2015	NCBI_PRJNA371799	Pongo_undetermined	Pongo_undetermined	orangutan	114	atlanta_zoo	ATLZ	USA	USA_AtlantaZoo	captive	captive	16s	cp.ora.ATLZ.114	captive_orangutan
cp.ora.ATLZ.115.16s	Orang115	raymann_2015	NCBI_PRJNA371799	Pongo_undetermined	Pongo_undetermined	orangutan	115	atlanta_zoo	ATLZ	USA	USA_AtlantaZoo	captive	captive	16s	cp.ora.ATLZ.115	captive_orangutan
cp.ora.ATLZ.116.16s	Orang116	raymann_2015	NCBI_PRJNA371799	Pongo_undetermined	Pongo_undetermined	orangutan	116	atlanta_zoo	ATLZ	USA	USA_AtlantaZoo	captive	captive	16s	cp.ora.ATLZ.116	captive_orangutan
cp.ora.ATLZ.117.16s	Orang117	raymann_2015	NCBI_PRJNA371799	Pongo_undetermined	Pongo_undetermined	orangutan	117	atlanta_zoo	ATLZ	USA	USA_AtlantaZoo	captive	captive	16s	cp.ora.ATLZ.117	captive_orangutan
cp.ora.ATLZ.118.16s	Orang118	raymann_2015	NCBI_PRJNA371799	Pongo_undetermined	Pongo_undetermined	orangutan	118	atlanta_zoo	ATLZ	USA	USA_AtlantaZoo	captive	captive	16s	cp.ora.ATLZ.118	captive_orangutan
cp.ora.ATLZ.119.16s	Orang119	raymann_2015	NCBI_PRJNA371799	Pongo_undetermined	Pongo_undetermined	orangutan	119	atlanta_zoo	ATLZ	USA	USA_AtlantaZoo	captive	captive	16s	cp.ora.ATLZ.119	captive_orangutan
cp.ora.ATLZ.121.16s	Orang121	raymann_2015	NCBI_PRJNA371799	Pongo_undetermined	Pongo_undetermined	orangutan	121	atlanta_zoo	ATLZ	USA	USA_AtlantaZoo	captive	captive	16s	cp.ora.ATLZ.121	captive_orangutan
cp.ora.ATLZ.122.16s	Orang122	raymann_2015	NCBI_PRJNA371799	Pongo_undetermined	Pongo_undetermined	orangutan	122	atlanta_zoo	ATLZ	USA	USA_AtlantaZoo	captive	captive	16s	cp.ora.ATLZ.122	captive_orangutan
cp.ora.ATLZ.123.16s	Orang123	raymann_2015	NCBI_PRJNA371799	Pongo_undetermined	Pongo_undetermined	orangutan	123	atlanta_zoo	ATLZ	USA	USA_AtlantaZoo	captive	captive	16s	cp.ora.ATLZ.123	captive_orangutan
cp.gor.COMZ.MB2.16s	CZ-MB2	clayton_2016	ENA_PRJEB11414	Gorilla_gorilla	Gorilla_gorilla_gorilla	western_lowland_gorilla	MB2	como_zoo	COMZ	USA	USA_ComoZoo	captive	captive	16s	cp.gor.COMZ.MB2	captive_gorilla
cp.gor.COMZ.MB26.16s	CZ-MB26	clayton_2016	ENA_PRJEB11414	Gorilla_gorilla	Gorilla_gorilla_gorilla	western_lowland_gorilla	MB26	como_zoo	COMZ	USA	USA_ComoZoo	captive	captive	16s	cp.gor.COMZ.MB26	captive_gorilla
cp.ora.COMZ.MB31.16s	CZ-MB31	clayton_2016	ENA_PRJEB11414	Pongo_abelii	Pongo_abelii	sumatran_orangutan	MB31	como_zoo	COMZ	USA	USA_ComoZoo	captive	captive	16s	cp.ora.COMZ.MB31	captive_orangutan
cp.ora.COMZ.MB7.16s	CZ-MB7	clayton_2016	ENA_PRJEB11414	Pongo_abelii	Pongo_abelii	sumatran_orangutan	MB7	como_zoo	COMZ	USA	USA_ComoZoo	captive	captive	16s	cp.ora.COMZ.MB7	captive_orangutan
cp.gor.COMZ.MB82.16s	CZ-MB82	clayton_2016	ENA_PRJEB11414	Gorilla_gorilla	Gorilla_gorilla_gorilla	western_lowland_gorilla	MB82	como_zoo	COMZ	USA	USA_ComoZoo	captive	captive	16s	cp.gor.COMZ.MB82	captive_gorilla
cp.ora.COMZ.MB84.16s	CZ-MB84	clayton_2016	ENA_PRJEB11414	Pongo_abelii	Pongo_abelii	sumatran_orangutan	MB84	como_zoo	COMZ	USA	USA_ComoZoo	captive	captive	16s	cp.ora.COMZ.MB84	captive_orangutan
wd.bon.LA.a187.16s	a187	moeller_2014	NCBI_PRJNA267714	Pan_paniscus	Pan_paniscus	bonobo	a187	lomako	LA	DRC	DRC	wild	wild	16s	wd.bon.LA.a187	wild_bonobo
wd.bon.LA.a188.16s	a188	moeller_2014	NCBI_PRJNA267714	Pan_paniscus	Pan_paniscus	bonobo	a188	lomako	LA	DRC	DRC	wild	wild	16s	wd.bon.LA.a188	wild_bonobo
wd.bon.LA.a189.16s	a189	moeller_2014	NCBI_PRJNA267714	Pan_paniscus	Pan_paniscus	bonobo	a189	lomako	LA	DRC	DRC	wild	wild	16s	wd.bon.LA.a189	wild_bonobo
wd.bon.LA.a190.16s	a190	moeller_2014	NCBI_PRJNA267714	Pan_paniscus	Pan_paniscus	bonobo	a190	lomako	LA	DRC	DRC	wild	wild	16s	wd.bon.LA.a190	wild_bonobo
wd.bon.LA.a191.16s	a191	moeller_2014	NCBI_PRJNA267714	Pan_paniscus	Pan_paniscus	bonobo	a191	lomako	LA	DRC	DRC	wild	wild	16s	wd.bon.LA.a191	wild_bonobo
wd.bon.LA.a192.16s	a192	moeller_2014	NCBI_PRJNA267714	Pan_paniscus	Pan_paniscus	bonobo	a192	lomako	LA	DRC	DRC	wild	wild	16s	wd.bon.LA.a192	wild_bonobo
wd.bon.LA.a193.16s	a193	moeller_2014	NCBI_PRJNA267714	Pan_paniscus	Pan_paniscus	bonobo	a193	lomako	LA	DRC	DRC	wild	wild	16s	wd.bon.LA.a193	wild_bonobo
wd.bon.LA.a194.16s	a194	moeller_2014	NCBI_PRJNA267714	Pan_paniscus	Pan_paniscus	bonobo	a194	lomako	LA	DRC	DRC	wild	wild	16s	wd.bon.LA.a194	wild_bonobo
wd.bon.LA.a195.16s	a195	moeller_2014	NCBI_PRJNA267714	Pan_paniscus	Pan_paniscus	bonobo	a195	lomako	LA	DRC	DRC	wild	wild	16s	wd.bon.LA.a195	wild_bonobo
wd.bon.LA.a196.16s	a196	moeller_2014	NCBI_PRJNA267714	Pan_paniscus	Pan_paniscus	bonobo	a196	lomako	LA	DRC	DRC	wild	wild	16s	wd.bon.LA.a196	wild_bonobo
wd.bon.LA.a197.16s	a197	moeller_2014	NCBI_PRJNA267714	Pan_paniscus	Pan_paniscus	bonobo	a197	lomako	LA	DRC	DRC	wild	wild	16s	wd.bon.LA.a197	wild_bonobo
wd.bon.LA.a198.16s	a198	moeller_2014	NCBI_PRJNA267714	Pan_paniscus	Pan_paniscus	bonobo	a198	lomako	LA	DRC	DRC	wild	wild	16s	wd.bon.LA.a198	wild_bonobo
wd.bon.LA.a199.16s	a199	moeller_2014	NCBI_PRJNA267714	Pan_paniscus	Pan_paniscus	bonobo	a199	lomako	LA	DRC	DRC	wild	wild	16s	wd.bon.LA.a199	wild_bonobo
wd.bon.LA.a200.16s	a200	moeller_2014	NCBI_PRJNA267714	Pan_paniscus	Pan_paniscus	bonobo	a200	lomako	LA	DRC	DRC	wild	wild	16s	wd.bon.LA.a200	wild_bonobo
wd.bon.LA.a201.16s	a201	moeller_2014	NCBI_PRJNA267714	Pan_paniscus	Pan_paniscus	bonobo	a201	lomako	LA	DRC	DRC	wild	wild	16s	wd.bon.LA.a201	wild_bonobo
wd.bon.LA.a202.16s	a202	moeller_2014	NCBI_PRJNA267714	Pan_paniscus	Pan_paniscus	bonobo	a202	lomako	LA	DRC	DRC	wild	wild	16s	wd.bon.LA.a202	wild_bonobo
wd.bon.LA.a203.16s	a203	moeller_2014	NCBI_PRJNA267714	Pan_paniscus	Pan_paniscus	bonobo	a203	lomako	LA	DRC	DRC	wild	wild	16s	wd.bon.LA.a203	wild_bonobo
wd.bon.LA.a204.16s	a204	moeller_2014	NCBI_PRJNA267714	Pan_paniscus	Pan_paniscus	bonobo	a204	lomako	LA	DRC	DRC	wild	wild	16s	wd.bon.LA.a204	wild_bonobo
wd.bon.LA.a205.16s	a205	moeller_2014	NCBI_PRJNA267714	Pan_paniscus	Pan_paniscus	bonobo	a205	lomako	LA	DRC	DRC	wild	wild	16s	wd.bon.LA.a205	wild_bonobo
wd.bon.LA.a206.16s	a206	moeller_2014	NCBI_PRJNA267714	Pan_paniscus	Pan_paniscus	bonobo	a206	lomako	LA	DRC	DRC	wild	wild	16s	wd.bon.LA.a206	wild_bonobo
wd.bon.ML.a207.16s	a207	moeller_2014	NCBI_PRJNA267714	Pan_paniscus	Pan_paniscus	bonobo	a207	malebo	ML	DRC	DRC	wild	wild	16s	wd.bon.ML.a207	wild_bonobo
wd.bon.ML.a208.16s	a208	moeller_2014	NCBI_PRJNA267714	Pan_paniscus	Pan_paniscus	bonobo	a208	malebo	ML	DRC	DRC	wild	wild	16s	wd.bon.ML.a208	wild_bonobo
wd.bon.ML.a209.16s	a209	moeller_2014	NCBI_PRJNA267714	Pan_paniscus	Pan_paniscus	bonobo	a209	malebo	ML	DRC	DRC	wild	wild	16s	wd.bon.ML.a209	wild_bonobo
wd.bon.ML.a210.16s	a210	moeller_2014	NCBI_PRJNA267714	Pan_paniscus	Pan_paniscus	bonobo	a210	malebo	ML	DRC	DRC	wild	wild	16s	wd.bon.ML.a210	wild_bonobo
wd.bon.ML.a211.16s	a211	moeller_2014	NCBI_PRJNA267714	Pan_paniscus	Pan_paniscus	bonobo	a211	malebo	ML	DRC	DRC	wild	wild	16s	wd.bon.ML.a211	wild_bonobo
wd.bon.ML.a212.16s	a212	moeller_2014	NCBI_PRJNA267714	Pan_paniscus	Pan_paniscus	bonobo	a212	malebo	ML	DRC	DRC	wild	wild	16s	wd.bon.ML.a212	wild_bonobo
wd.bon.ML.a213.16s	a213	moeller_2014	NCBI_PRJNA267714	Pan_paniscus	Pan_paniscus	bonobo	a213	malebo	ML	DRC	DRC	wild	wild	16s	wd.bon.ML.a213	wild_bonobo
wd.bon.ML.a214.16s	a214	moeller_2014	NCBI_PRJNA267714	Pan_paniscus	Pan_paniscus	bonobo	a214	malebo	ML	DRC	DRC	wild	wild	16s	wd.bon.ML.a214	wild_bonobo
wd.bon.ML.a215.16s	a215	moeller_2014	NCBI_PRJNA267714	Pan_paniscus	Pan_paniscus	bonobo	a215	malebo	ML	DRC	DRC	wild	wild	16s	wd.bon.ML.a215	wild_bonobo
wd.bon.ML.a216.16s	a216	moeller_2014	NCBI_PRJNA267714	Pan_paniscus	Pan_paniscus	bonobo	a216	malebo	ML	DRC	DRC	wild	wild	16s	wd.bon.ML.a216	wild_bonobo
wd.bon.ML.a217.16s	a217	moeller_2014	NCBI_PRJNA267714	Pan_paniscus	Pan_paniscus	bonobo	a217	malebo	ML	DRC	DRC	wild	wild	16s	wd.bon.ML.a217	wild_bonobo
wd.bon.ML.a218.16s	a218	moeller_2014	NCBI_PRJNA267714	Pan_paniscus	Pan_paniscus	bonobo	a218	malebo	ML	DRC	DRC	wild	wild	16s	wd.bon.ML.a218	wild_bonobo
wd.bon.ML.a219.16s	a219	moeller_2014	NCBI_PRJNA267714	Pan_paniscus	Pan_paniscus	bonobo	a219	malebo	ML	DRC	DRC	wild	wild	16s	wd.bon.ML.a219	wild_bonobo
wd.bon.ML.a220.16s	a220	moeller_2014	NCBI_PRJNA267714	Pan_paniscus	Pan_paniscus	bonobo	a220	malebo	ML	DRC	DRC	wild	wild	16s	wd.bon.ML.a220	wild_bonobo
wd.bon.ML.a221.16s	a221	moeller_2014	NCBI_PRJNA267714	Pan_paniscus	Pan_paniscus	bonobo	a221	malebo	ML	DRC	DRC	wild	wild	16s	wd.bon.ML.a221	wild_bonobo
wd.bon.ML.a222.16s	a222	moeller_2014	NCBI_PRJNA267714	Pan_paniscus	Pan_paniscus	bonobo	a222	malebo	ML	DRC	DRC	wild	wild	16s	wd.bon.ML.a222	wild_bonobo
wd.bon.ML.a223.16s	a223	moeller_2014	NCBI_PRJNA267714	Pan_paniscus	Pan_paniscus	bonobo	a223	malebo	ML	DRC	DRC	wild	wild	16s	wd.bon.ML.a223	wild_bonobo
wd.bon.ML.a224.16s	a224	moeller_2014	NCBI_PRJNA267714	Pan_paniscus	Pan_paniscus	bonobo	a224	malebo	ML	DRC	DRC	wild	wild	16s	wd.bon.ML.a224	wild_bonobo
wd.bon.ML.a225.16s	a225	moeller_2014	NCBI_PRJNA267714	Pan_paniscus	Pan_paniscus	bonobo	a225	malebo	ML	DRC	DRC	wild	wild	16s	wd.bon.ML.a225	wild_bonobo
wd.bon.ML.a226.16s	a226	moeller_2014	NCBI_PRJNA267714	Pan_paniscus	Pan_paniscus	bonobo	a226	malebo	ML	DRC	DRC	wild	wild	16s	wd.bon.ML.a226	wild_bonobo
wd.bon.ML.a228.16s	a228	moeller_2014	NCBI_PRJNA267714	Pan_paniscus	Pan_paniscus	bonobo	a228	malebo	ML	DRC	DRC	wild	wild	16s	wd.bon.ML.a228	wild_bonobo
wd.bon.ML.a229.16s	a229	moeller_2014	NCBI_PRJNA267714	Pan_paniscus	Pan_paniscus	bonobo	a229	malebo	ML	DRC	DRC	wild	wild	16s	wd.bon.ML.a229	wild_bonobo
wd.bon.ML.a230.16s	a230	moeller_2014	NCBI_PRJNA267714	Pan_paniscus	Pan_paniscus	bonobo	a230	malebo	ML	DRC	DRC	wild	wild	16s	wd.bon.ML.a230	wild_bonobo
wd.bon.ML.a231.16s	a231	moeller_2014	NCBI_PRJNA267714	Pan_paniscus	Pan_paniscus	bonobo	a231	malebo	ML	DRC	DRC	wild	wild	16s	wd.bon.ML.a231	wild_bonobo
wd.bon.ML.a232.16s	a232	moeller_2014	NCBI_PRJNA267714	Pan_paniscus	Pan_paniscus	bonobo	a232	malebo	ML	DRC	DRC	wild	wild	16s	wd.bon.ML.a232	wild_bonobo
wd.bon.ML.a233.16s	a233	moeller_2014	NCBI_PRJNA267714	Pan_paniscus	Pan_paniscus	bonobo	a233	malebo	ML	DRC	DRC	wild	wild	16s	wd.bon.ML.a233	wild_bonobo
wd.bon.ML.a234.16s	a234	moeller_2014	NCBI_PRJNA267714	Pan_paniscus	Pan_paniscus	bonobo	a234	malebo	ML	DRC	DRC	wild	wild	16s	wd.bon.ML.a234	wild_bonobo
wd.bon.ML.a235.16s	a235	moeller_2014	NCBI_PRJNA267714	Pan_paniscus	Pan_paniscus	bonobo	a235	malebo	ML	DRC	DRC	wild	wild	16s	wd.bon.ML.a235	wild_bonobo
wd.bon.ML.a236.16s	a236	moeller_2014	NCBI_PRJNA267714	Pan_paniscus	Pan_paniscus	bonobo	a236	malebo	ML	DRC	DRC	wild	wild	16s	wd.bon.ML.a236	wild_bonobo
wd.bon.ML.a237.16s	a237	moeller_2014	NCBI_PRJNA267714	Pan_paniscus	Pan_paniscus	bonobo	a237	malebo	ML	DRC	DRC	wild	wild	16s	wd.bon.ML.a237	wild_bonobo
wd.bon.ML.a238.16s	a238	moeller_2014	NCBI_PRJNA267714	Pan_paniscus	Pan_paniscus	bonobo	a238	malebo	ML	DRC	DRC	wild	wild	16s	wd.bon.ML.a238	wild_bonobo
wd.bon.ML.a239.16s	a239	moeller_2014	NCBI_PRJNA267714	Pan_paniscus	Pan_paniscus	bonobo	a239	malebo	ML	DRC	DRC	wild	wild	16s	wd.bon.ML.a239	wild_bonobo
wd.bon.ML.a240.16s	a240	moeller_2014	NCBI_PRJNA267714	Pan_paniscus	Pan_paniscus	bonobo	a240	malebo	ML	DRC	DRC	wild	wild	16s	wd.bon.ML.a240	wild_bonobo
wd.bon.ML.a241.16s	a241	moeller_2014	NCBI_PRJNA267714	Pan_paniscus	Pan_paniscus	bonobo	a241	malebo	ML	DRC	DRC	wild	wild	16s	wd.bon.ML.a241	wild_bonobo
wd.bon.ML.a242.16s	a242	moeller_2014	NCBI_PRJNA267714	Pan_paniscus	Pan_paniscus	bonobo	a242	malebo	ML	DRC	DRC	wild	wild	16s	wd.bon.ML.a242	wild_bonobo
wd.bon.ML.a243.16s	a243	moeller_2014	NCBI_PRJNA267714	Pan_paniscus	Pan_paniscus	bonobo	a243	malebo	ML	DRC	DRC	wild	wild	16s	wd.bon.ML.a243	wild_bonobo
wd.bon.ML.a244.16s	a244	moeller_2014	NCBI_PRJNA267714	Pan_paniscus	Pan_paniscus	bonobo	a244	malebo	ML	DRC	DRC	wild	wild	16s	wd.bon.ML.a244	wild_bonobo
wd.bon.ML.a245.16s	a245	moeller_2014	NCBI_PRJNA267714	Pan_paniscus	Pan_paniscus	bonobo	a245	malebo	ML	DRC	DRC	wild	wild	16s	wd.bon.ML.a245	wild_bonobo
wd.bon.ML.a246.16s	a246	moeller_2014	NCBI_PRJNA267714	Pan_paniscus	Pan_paniscus	bonobo	a246	malebo	ML	DRC	DRC	wild	wild	16s	wd.bon.ML.a246	wild_bonobo
wd.bon.ML.a247.16s	a247	moeller_2014	NCBI_PRJNA267714	Pan_paniscus	Pan_paniscus	bonobo	a247	malebo	ML	DRC	DRC	wild	wild	16s	wd.bon.ML.a247	wild_bonobo
wd.bon.ML.a248.16s	a248	moeller_2014	NCBI_PRJNA267714	Pan_paniscus	Pan_paniscus	bonobo	a248	malebo	ML	DRC	DRC	wild	wild	16s	wd.bon.ML.a248	wild_bonobo
wd.bon.ML.a249.16s	a249	moeller_2014	NCBI_PRJNA267714	Pan_paniscus	Pan_paniscus	bonobo	a249	malebo	ML	DRC	DRC	wild	wild	16s	wd.bon.ML.a249	wild_bonobo
wd.bon.ML.a250.16s	a250	moeller_2014	NCBI_PRJNA267714	Pan_paniscus	Pan_paniscus	bonobo	a250	malebo	ML	DRC	DRC	wild	wild	16s	wd.bon.ML.a250	wild_bonobo
wd.bon.ML.a251.16s	a251	moeller_2014	NCBI_PRJNA267714	Pan_paniscus	Pan_paniscus	bonobo	a251	malebo	ML	DRC	DRC	wild	wild	16s	wd.bon.ML.a251	wild_bonobo
wd.bon.ML.a252.16s	a252	moeller_2014	NCBI_PRJNA267714	Pan_paniscus	Pan_paniscus	bonobo	a252	malebo	ML	DRC	DRC	wild	wild	16s	wd.bon.ML.a252	wild_bonobo
wd.bon.ML.a253.16s	a253	moeller_2014	NCBI_PRJNA267714	Pan_paniscus	Pan_paniscus	bonobo	a253	malebo	ML	DRC	DRC	wild	wild	16s	wd.bon.ML.a253	wild_bonobo
wd.bon.ML.a254.16s	a254	moeller_2014	NCBI_PRJNA267714	Pan_paniscus	Pan_paniscus	bonobo	a254	malebo	ML	DRC	DRC	wild	wild	16s	wd.bon.ML.a254	wild_bonobo
wd.bon.ML.a255.16s	a255	moeller_2014	NCBI_PRJNA267714	Pan_paniscus	Pan_paniscus	bonobo	a255	malebo	ML	DRC	DRC	wild	wild	16s	wd.bon.ML.a255	wild_bonobo
wd.bon.ML.a256.16s	a256	moeller_2014	NCBI_PRJNA267714	Pan_paniscus	Pan_paniscus	bonobo	a256	malebo	ML	DRC	DRC	wild	wild	16s	wd.bon.ML.a256	wild_bonobo
wd.gor.BI.a172.16s	a172	moeller_2014	NCBI_PRJNA267714	Gorilla_gorilla	Gorilla_gorilla_gorilla	western_lowland_gorilla	a172	Bipindi	BI	Cameroon	Cameroon	wild	wild	16s	wd.gor.BI.a172	wild_gorilla
wd.gor.BI.a173.16s	a173	moeller_2014	NCBI_PRJNA267714	Gorilla_gorilla	Gorilla_gorilla_gorilla	western_lowland_gorilla	a173	Bipindi	BI	Cameroon	Cameroon	wild	wild	16s	wd.gor.BI.a173	wild_gorilla
wd.gor.BI.a174.16s	a174	moeller_2014	NCBI_PRJNA267714	Gorilla_gorilla	Gorilla_gorilla_gorilla	western_lowland_gorilla	a174	Bipindi	BI	Cameroon	Cameroon	wild	wild	16s	wd.gor.BI.a174	wild_gorilla
wd.gor.BI.a175.16s	a175	moeller_2014	NCBI_PRJNA267714	Gorilla_gorilla	Gorilla_gorilla_gorilla	western_lowland_gorilla	a175	Bipindi	BI	Cameroon	Cameroon	wild	wild	16s	wd.gor.BI.a175	wild_gorilla
wd.gor.BI.a176.16s	a176	moeller_2014	NCBI_PRJNA267714	Gorilla_gorilla	Gorilla_gorilla_gorilla	western_lowland_gorilla	a176	Bipindi	BI	Cameroon	Cameroon	wild	wild	16s	wd.gor.BI.a176	wild_gorilla
wd.gor.BI.a177.16s	a177	moeller_2014	NCBI_PRJNA267714	Gorilla_gorilla	Gorilla_gorilla_gorilla	western_lowland_gorilla	a177	Bipindi	BI	Cameroon	Cameroon	wild	wild	16s	wd.gor.BI.a177	wild_gorilla
wd.gor.BI.a178.16s	a178	moeller_2014	NCBI_PRJNA267714	Gorilla_gorilla	Gorilla_gorilla_gorilla	western_lowland_gorilla	a178	Bipindi	BI	Cameroon	Cameroon	wild	wild	16s	wd.gor.BI.a178	wild_gorilla
wd.gor.BI.a179.16s	a179	moeller_2014	NCBI_PRJNA267714	Gorilla_gorilla	Gorilla_gorilla_gorilla	western_lowland_gorilla	a179	Bipindi	BI	Cameroon	Cameroon	wild	wild	16s	wd.gor.BI.a179	wild_gorilla
wd.gor.BI.a180.16s	a180	moeller_2014	NCBI_PRJNA267714	Gorilla_gorilla	Gorilla_gorilla_gorilla	western_lowland_gorilla	a180	Bipindi	BI	Cameroon	Cameroon	wild	wild	16s	wd.gor.BI.a180	wild_gorilla
wd.gor.BI.a181.16s	a181	moeller_2014	NCBI_PRJNA267714	Gorilla_gorilla	Gorilla_gorilla_gorilla	western_lowland_gorilla	a181	Bipindi	BI	Cameroon	Cameroon	wild	wild	16s	wd.gor.BI.a181	wild_gorilla
wd.gor.BI.a182.16s	a182	moeller_2014	NCBI_PRJNA267714	Gorilla_gorilla	Gorilla_gorilla_gorilla	western_lowland_gorilla	a182	Bipindi	BI	Cameroon	Cameroon	wild	wild	16s	wd.gor.BI.a182	wild_gorilla
wd.gor.BI.a183.16s	a183	moeller_2014	NCBI_PRJNA267714	Gorilla_gorilla	Gorilla_gorilla_gorilla	western_lowland_gorilla	a183	Bipindi	BI	Cameroon	Cameroon	wild	wild	16s	wd.gor.BI.a183	wild_gorilla
wd.gor.BI.a184.16s	a184	moeller_2014	NCBI_PRJNA267714	Gorilla_gorilla	Gorilla_gorilla_gorilla	western_lowland_gorilla	a184	Bipindi	BI	Cameroon	Cameroon	wild	wild	16s	wd.gor.BI.a184	wild_gorilla
wd.gor.BI.a185.16s	a185	moeller_2014	NCBI_PRJNA267714	Gorilla_gorilla	Gorilla_gorilla_gorilla	western_lowland_gorilla	a185	Bipindi	BI	Cameroon	Cameroon	wild	wild	16s	wd.gor.BI.a185	wild_gorilla
wd.gor.BI.a186.16s	a186	moeller_2014	NCBI_PRJNA267714	Gorilla_gorilla	Gorilla_gorilla_gorilla	western_lowland_gorilla	a186	Bipindi	BI	Cameroon	Cameroon	wild	wild	16s	wd.gor.BI.a186	wild_gorilla
wd.gor.BQ.a122.16s	a122	moeller_2014	NCBI_PRJNA267714	Gorilla_gorilla	Gorilla_gorilla_gorilla	western_lowland_gorilla	a122	Belgique	BQ	Cameroon	Cameroon	wild	wild	16s	wd.gor.BQ.a122	wild_gorilla
wd.gor.BQ.a123.16s	a123	moeller_2014	NCBI_PRJNA267714	Gorilla_gorilla	Gorilla_gorilla_gorilla	western_lowland_gorilla	a123	Belgique	BQ	Cameroon	Cameroon	wild	wild	16s	wd.gor.BQ.a123	wild_gorilla
wd.gor.BQ.a124.16s	a124	moeller_2014	NCBI_PRJNA267714	Gorilla_gorilla	Gorilla_gorilla_gorilla	western_lowland_gorilla	a124	Belgique	BQ	Cameroon	Cameroon	wild	wild	16s	wd.gor.BQ.a124	wild_gorilla
wd.gor.BQ.a125.16s	a125	moeller_2014	NCBI_PRJNA267714	Gorilla_gorilla	Gorilla_gorilla_gorilla	western_lowland_gorilla	a125	Belgique	BQ	Cameroon	Cameroon	wild	wild	16s	wd.gor.BQ.a125	wild_gorilla
wd.gor.BQ.a126.16s	a126	moeller_2014	NCBI_PRJNA267714	Gorilla_gorilla	Gorilla_gorilla_gorilla	western_lowland_gorilla	a126	Belgique	BQ	Cameroon	Cameroon	wild	wild	16s	wd.gor.BQ.a126	wild_gorilla
wd.gor.BQ.a127.16s	a127	moeller_2014	NCBI_PRJNA267714	Gorilla_gorilla	Gorilla_gorilla_gorilla	western_lowland_gorilla	a127	Belgique	BQ	Cameroon	Cameroon	wild	wild	16s	wd.gor.BQ.a127	wild_gorilla
wd.gor.BQ.a128.16s	a128	moeller_2014	NCBI_PRJNA267714	Gorilla_gorilla	Gorilla_gorilla_gorilla	western_lowland_gorilla	a128	Belgique	BQ	Cameroon	Cameroon	wild	wild	16s	wd.gor.BQ.a128	wild_gorilla
wd.gor.BQ.a129.16s	a129	moeller_2014	NCBI_PRJNA267714	Gorilla_gorilla	Gorilla_gorilla_gorilla	western_lowland_gorilla	a129	Belgique	BQ	Cameroon	Cameroon	wild	wild	16s	wd.gor.BQ.a129	wild_gorilla
wd.gor.BQ.a130.16s	a130	moeller_2014	NCBI_PRJNA267714	Gorilla_gorilla	Gorilla_gorilla_gorilla	western_lowland_gorilla	a130	Belgique	BQ	Cameroon	Cameroon	wild	wild	16s	wd.gor.BQ.a130	wild_gorilla
wd.gor.BQ.a131.16s	a131	moeller_2014	NCBI_PRJNA267714	Gorilla_gorilla	Gorilla_gorilla_gorilla	western_lowland_gorilla	a131	Belgique	BQ	Cameroon	Cameroon	wild	wild	16s	wd.gor.BQ.a131	wild_gorilla
wd.gor.CP.a10.16s	a10	moeller_2014	NCBI_PRJNA267714	Gorilla_gorilla	Gorilla_gorilla_gorilla	western_lowland_gorilla	a10	Campo_Maan	CP	Cameroon	Cameroon	wild	wild	16s	wd.gor.CP.a10	wild_gorilla
wd.gor.CP.a100.16s	a100	moeller_2014	NCBI_PRJNA267714	Gorilla_gorilla	Gorilla_gorilla_gorilla	western_lowland_gorilla	a100	Campo_Maan	CP	Cameroon	Cameroon	wild	wild	16s	wd.gor.CP.a100	wild_gorilla
wd.gor.CP.a101.16s	a101	moeller_2014	NCBI_PRJNA267714	Gorilla_gorilla	Gorilla_gorilla_gorilla	western_lowland_gorilla	a101	Campo_Maan	CP	Cameroon	Cameroon	wild	wild	16s	wd.gor.CP.a101	wild_gorilla
wd.gor.CP.a102.16s	a102	moeller_2014	NCBI_PRJNA267714	Gorilla_gorilla	Gorilla_gorilla_gorilla	western_lowland_gorilla	a102	Campo_Maan	CP	Cameroon	Cameroon	wild	wild	16s	wd.gor.CP.a102	wild_gorilla
wd.gor.CP.a103.16s	a103	moeller_2014	NCBI_PRJNA267714	Gorilla_gorilla	Gorilla_gorilla_gorilla	western_lowland_gorilla	a103	Campo_Maan	CP	Cameroon	Cameroon	wild	wild	16s	wd.gor.CP.a103	wild_gorilla
wd.gor.CP.a104.16s	a104	moeller_2014	NCBI_PRJNA267714	Gorilla_gorilla	Gorilla_gorilla_gorilla	western_lowland_gorilla	a104	Campo_Maan	CP	Cameroon	Cameroon	wild	wild	16s	wd.gor.CP.a104	wild_gorilla
wd.gor.CP.a105.16s	a105	moeller_2014	NCBI_PRJNA267714	Gorilla_gorilla	Gorilla_gorilla_gorilla	western_lowland_gorilla	a105	Campo_Maan	CP	Cameroon	Cameroon	wild	wild	16s	wd.gor.CP.a105	wild_gorilla
wd.gor.CP.a106.16s	a106	moeller_2014	NCBI_PRJNA267714	Gorilla_gorilla	Gorilla_gorilla_gorilla	western_lowland_gorilla	a106	Campo_Maan	CP	Cameroon	Cameroon	wild	wild	16s	wd.gor.CP.a106	wild_gorilla
wd.gor.CP.a107.16s	a107	moeller_2014	NCBI_PRJNA267714	Gorilla_gorilla	Gorilla_gorilla_gorilla	western_lowland_gorilla	a107	Campo_Maan	CP	Cameroon	Cameroon	wild	wild	16s	wd.gor.CP.a107	wild_gorilla
wd.gor.CP.a108.16s	a108	moeller_2014	NCBI_PRJNA267714	Gorilla_gorilla	Gorilla_gorilla_gorilla	western_lowland_gorilla	a108	Campo_Maan	CP	Cameroon	Cameroon	wild	wild	16s	wd.gor.CP.a108	wild_gorilla
wd.gor.CP.a109.16s	a109	moeller_2014	NCBI_PRJNA267714	Gorilla_gorilla	Gorilla_gorilla_gorilla	western_lowland_gorilla	a109	Campo_Maan	CP	Cameroon	Cameroon	wild	wild	16s	wd.gor.CP.a109	wild_gorilla
wd.gor.CP.a110.16s	a110	moeller_2014	NCBI_PRJNA267714	Gorilla_gorilla	Gorilla_gorilla_gorilla	western_lowland_gorilla	a110	Campo_Maan	CP	Cameroon	Cameroon	wild	wild	16s	wd.gor.CP.a110	wild_gorilla
wd.gor.CP.a111.16s	a111	moeller_2014	NCBI_PRJNA267714	Gorilla_gorilla	Gorilla_gorilla_gorilla	western_lowland_gorilla	a111	Campo_Maan	CP	Cameroon	Cameroon	wild	wild	16s	wd.gor.CP.a111	wild_gorilla
wd.gor.CP.a112.16s	a112	moeller_2014	NCBI_PRJNA267714	Gorilla_gorilla	Gorilla_gorilla_gorilla	western_lowland_gorilla	a112	Campo_Maan	CP	Cameroon	Cameroon	wild	wild	16s	wd.gor.CP.a112	wild_gorilla
wd.gor.CP.a113.16s	a113	moeller_2014	NCBI_PRJNA267714	Gorilla_gorilla	Gorilla_gorilla_gorilla	western_lowland_gorilla	a113	Campo_Maan	CP	Cameroon	Cameroon	wild	wild	16s	wd.gor.CP.a113	wild_gorilla
wd.gor.CP.a114.16s	a114	moeller_2014	NCBI_PRJNA267714	Gorilla_gorilla	Gorilla_gorilla_gorilla	western_lowland_gorilla	a114	Campo_Maan	CP	Cameroon	Cameroon	wild	wild	16s	wd.gor.CP.a114	wild_gorilla
wd.gor.CP.a115.16s	a115	moeller_2014	NCBI_PRJNA267714	Gorilla_gorilla	Gorilla_gorilla_gorilla	western_lowland_gorilla	a115	Campo_Maan	CP	Cameroon	Cameroon	wild	wild	16s	wd.gor.CP.a115	wild_gorilla
wd.gor.CP.a116.16s	a116	moeller_2014	NCBI_PRJNA267714	Gorilla_gorilla	Gorilla_gorilla_gorilla	western_lowland_gorilla	a116	Campo_Maan	CP	Cameroon	Cameroon	wild	wild	16s	wd.gor.CP.a116	wild_gorilla
wd.gor.CP.a117.16s	a117	moeller_2014	NCBI_PRJNA267714	Gorilla_gorilla	Gorilla_gorilla_gorilla	western_lowland_gorilla	a117	Campo_Maan	CP	Cameroon	Cameroon	wild	wild	16s	wd.gor.CP.a117	wild_gorilla
wd.gor.CP.a118.16s	a118	moeller_2014	NCBI_PRJNA267714	Gorilla_gorilla	Gorilla_gorilla_gorilla	western_lowland_gorilla	a118	Campo_Maan	CP	Cameroon	Cameroon	wild	wild	16s	wd.gor.CP.a118	wild_gorilla
wd.gor.CP.a119.16s	a119	moeller_2014	NCBI_PRJNA267714	Gorilla_gorilla	Gorilla_gorilla_gorilla	western_lowland_gorilla	a119	Campo_Maan	CP	Cameroon	Cameroon	wild	wild	16s	wd.gor.CP.a119	wild_gorilla
wd.gor.CP.a12.16s	a12	moeller_2014	NCBI_PRJNA267714	Gorilla_gorilla	Gorilla_gorilla_gorilla	western_lowland_gorilla	a12	Campo_Maan	CP	Cameroon	Cameroon	wild	wild	16s	wd.gor.CP.a12	wild_gorilla
wd.gor.CP.a120.16s	a120	moeller_2014	NCBI_PRJNA267714	Gorilla_gorilla	Gorilla_gorilla_gorilla	western_lowland_gorilla	a120	Campo_Maan	CP	Cameroon	Cameroon	wild	wild	16s	wd.gor.CP.a120	wild_gorilla
wd.gor.CP.a121.16s	a121	moeller_2014	NCBI_PRJNA267714	Gorilla_gorilla	Gorilla_gorilla_gorilla	western_lowland_gorilla	a121	Campo_Maan	CP	Cameroon	Cameroon	wild	wild	16s	wd.gor.CP.a121	wild_gorilla
wd.gor.CP.a13.16s	a13	moeller_2014	NCBI_PRJNA267714	Gorilla_gorilla	Gorilla_gorilla_gorilla	western_lowland_gorilla	a13	Campo_Maan	CP	Cameroon	Cameroon	wild	wild	16s	wd.gor.CP.a13	wild_gorilla
wd.gor.CP.a14.16s	a14	moeller_2014	NCBI_PRJNA267714	Gorilla_gorilla	Gorilla_gorilla_gorilla	western_lowland_gorilla	a14	Campo_Maan	CP	Cameroon	Cameroon	wild	wild	16s	wd.gor.CP.a14	wild_gorilla
wd.gor.CP.a15.16s	a15	moeller_2014	NCBI_PRJNA267714	Gorilla_gorilla	Gorilla_gorilla_gorilla	western_lowland_gorilla	a15	Campo_Maan	CP	Cameroon	Cameroon	wild	wild	16s	wd.gor.CP.a15	wild_gorilla
wd.gor.CP.a16.16s	a16	moeller_2014	NCBI_PRJNA267714	Gorilla_gorilla	Gorilla_gorilla_gorilla	western_lowland_gorilla	a16	Campo_Maan	CP	Cameroon	Cameroon	wild	wild	16s	wd.gor.CP.a16	wild_gorilla
wd.gor.CP.a17.16s	a17	moeller_2014	NCBI_PRJNA267714	Gorilla_gorilla	Gorilla_gorilla_gorilla	western_lowland_gorilla	a17	Campo_Maan	CP	Cameroon	Cameroon	wild	wild	16s	wd.gor.CP.a17	wild_gorilla
wd.gor.CP.a18.16s	a18	moeller_2014	NCBI_PRJNA267714	Gorilla_gorilla	Gorilla_gorilla_gorilla	western_lowland_gorilla	a18	Campo_Maan	CP	Cameroon	Cameroon	wild	wild	16s	wd.gor.CP.a18	wild_gorilla
wd.gor.CP.a19.16s	a19	moeller_2014	NCBI_PRJNA267714	Gorilla_gorilla	Gorilla_gorilla_gorilla	western_lowland_gorilla	a19	Campo_Maan	CP	Cameroon	Cameroon	wild	wild	16s	wd.gor.CP.a19	wild_gorilla
wd.gor.CP.a20.16s	a20	moeller_2014	NCBI_PRJNA267714	Gorilla_gorilla	Gorilla_gorilla_gorilla	western_lowland_gorilla	a20	Campo_Maan	CP	Cameroon	Cameroon	wild	wild	16s	wd.gor.CP.a20	wild_gorilla
wd.gor.CP.a21.16s	a21	moeller_2014	NCBI_PRJNA267714	Gorilla_gorilla	Gorilla_gorilla_gorilla	western_lowland_gorilla	a21	Campo_Maan	CP	Cameroon	Cameroon	wild	wild	16s	wd.gor.CP.a21	wild_gorilla
wd.gor.CP.a22.16s	a22	moeller_2014	NCBI_PRJNA267714	Gorilla_gorilla	Gorilla_gorilla_gorilla	western_lowland_gorilla	a22	Campo_Maan	CP	Cameroon	Cameroon	wild	wild	16s	wd.gor.CP.a22	wild_gorilla
wd.gor.CP.a23.16s	a23	moeller_2014	NCBI_PRJNA267714	Gorilla_gorilla	Gorilla_gorilla_gorilla	western_lowland_gorilla	a23	Campo_Maan	CP	Cameroon	Cameroon	wild	wild	16s	wd.gor.CP.a23	wild_gorilla
wd.gor.CP.a24.16s	a24	moeller_2014	NCBI_PRJNA267714	Gorilla_gorilla	Gorilla_gorilla_gorilla	western_lowland_gorilla	a24	Campo_Maan	CP	Cameroon	Cameroon	wild	wild	16s	wd.gor.CP.a24	wild_gorilla
wd.gor.CP.a25.16s	a25	moeller_2014	NCBI_PRJNA267714	Gorilla_gorilla	Gorilla_gorilla_gorilla	western_lowland_gorilla	a25	Campo_Maan	CP	Cameroon	Cameroon	wild	wild	16s	wd.gor.CP.a25	wild_gorilla
wd.gor.CP.a26.16s	a26	moeller_2014	NCBI_PRJNA267714	Gorilla_gorilla	Gorilla_gorilla_gorilla	western_lowland_gorilla	a26	Campo_Maan	CP	Cameroon	Cameroon	wild	wild	16s	wd.gor.CP.a26	wild_gorilla
wd.gor.CP.a27.16s	a27	moeller_2014	NCBI_PRJNA267714	Gorilla_gorilla	Gorilla_gorilla_gorilla	western_lowland_gorilla	a27	Campo_Maan	CP	Cameroon	Cameroon	wild	wild	16s	wd.gor.CP.a27	wild_gorilla
wd.gor.CP.a28.16s	a28	moeller_2014	NCBI_PRJNA267714	Gorilla_gorilla	Gorilla_gorilla_gorilla	western_lowland_gorilla	a28	Campo_Maan	CP	Cameroon	Cameroon	wild	wild	16s	wd.gor.CP.a28	wild_gorilla
wd.gor.CP.a29.16s	a29	moeller_2014	NCBI_PRJNA267714	Gorilla_gorilla	Gorilla_gorilla_gorilla	western_lowland_gorilla	a29	Campo_Maan	CP	Cameroon	Cameroon	wild	wild	16s	wd.gor.CP.a29	wild_gorilla
wd.gor.CP.a3.16s	a3	moeller_2014	NCBI_PRJNA267714	Gorilla_gorilla	Gorilla_gorilla_gorilla	western_lowland_gorilla	a3	Campo_Maan	CP	Cameroon	Cameroon	wild	wild	16s	wd.gor.CP.a3	wild_gorilla
wd.gor.CP.a30.16s	a30	moeller_2014	NCBI_PRJNA267714	Gorilla_gorilla	Gorilla_gorilla_gorilla	western_lowland_gorilla	a30	Campo_Maan	CP	Cameroon	Cameroon	wild	wild	16s	wd.gor.CP.a30	wild_gorilla
wd.gor.CP.a31.16s	a31	moeller_2014	NCBI_PRJNA267714	Gorilla_gorilla	Gorilla_gorilla_gorilla	western_lowland_gorilla	a31	Campo_Maan	CP	Cameroon	Cameroon	wild	wild	16s	wd.gor.CP.a31	wild_gorilla
wd.gor.CP.a32.16s	a32	moeller_2014	NCBI_PRJNA267714	Gorilla_gorilla	Gorilla_gorilla_gorilla	western_lowland_gorilla	a32	Campo_Maan	CP	Cameroon	Cameroon	wild	wild	16s	wd.gor.CP.a32	wild_gorilla
wd.gor.CP.a34.16s	a34	moeller_2014	NCBI_PRJNA267714	Gorilla_gorilla	Gorilla_gorilla_gorilla	western_lowland_gorilla	a34	Campo_Maan	CP	Cameroon	Cameroon	wild	wild	16s	wd.gor.CP.a34	wild_gorilla
wd.gor.CP.a35.16s	a35	moeller_2014	NCBI_PRJNA267714	Gorilla_gorilla	Gorilla_gorilla_gorilla	western_lowland_gorilla	a35	Campo_Maan	CP	Cameroon	Cameroon	wild	wild	16s	wd.gor.CP.a35	wild_gorilla
wd.gor.CP.a36.16s	a36	moeller_2014	NCBI_PRJNA267714	Gorilla_gorilla	Gorilla_gorilla_gorilla	western_lowland_gorilla	a36	Campo_Maan	CP	Cameroon	Cameroon	wild	wild	16s	wd.gor.CP.a36	wild_gorilla
wd.gor.CP.a37.16s	a37	moeller_2014	NCBI_PRJNA267714	Gorilla_gorilla	Gorilla_gorilla_gorilla	western_lowland_gorilla	a37	Campo_Maan	CP	Cameroon	Cameroon	wild	wild	16s	wd.gor.CP.a37	wild_gorilla
wd.gor.CP.a38.16s	a38	moeller_2014	NCBI_PRJNA267714	Gorilla_gorilla	Gorilla_gorilla_gorilla	western_lowland_gorilla	a38	Campo_Maan	CP	Cameroon	Cameroon	wild	wild	16s	wd.gor.CP.a38	wild_gorilla
wd.gor.CP.a39.16s	a39	moeller_2014	NCBI_PRJNA267714	Gorilla_gorilla	Gorilla_gorilla_gorilla	western_lowland_gorilla	a39	Campo_Maan	CP	Cameroon	Cameroon	wild	wild	16s	wd.gor.CP.a39	wild_gorilla
wd.gor.CP.a4.16s	a4	moeller_2014	NCBI_PRJNA267714	Gorilla_gorilla	Gorilla_gorilla_gorilla	western_lowland_gorilla	a4	Campo_Maan	CP	Cameroon	Cameroon	wild	wild	16s	wd.gor.CP.a4	wild_gorilla
wd.gor.CP.a40.16s	a40	moeller_2014	NCBI_PRJNA267714	Gorilla_gorilla	Gorilla_gorilla_gorilla	western_lowland_gorilla	a40	Campo_Maan	CP	Cameroon	Cameroon	wild	wild	16s	wd.gor.CP.a40	wild_gorilla
wd.gor.CP.a41.16s	a41	moeller_2014	NCBI_PRJNA267714	Gorilla_gorilla	Gorilla_gorilla_gorilla	western_lowland_gorilla	a41	Campo_Maan	CP	Cameroon	Cameroon	wild	wild	16s	wd.gor.CP.a41	wild_gorilla
wd.gor.CP.a42.16s	a42	moeller_2014	NCBI_PRJNA267714	Gorilla_gorilla	Gorilla_gorilla_gorilla	western_lowland_gorilla	a42	Campo_Maan	CP	Cameroon	Cameroon	wild	wild	16s	wd.gor.CP.a42	wild_gorilla
wd.gor.CP.a43.16s	a43	moeller_2014	NCBI_PRJNA267714	Gorilla_gorilla	Gorilla_gorilla_gorilla	western_lowland_gorilla	a43	Campo_Maan	CP	Cameroon	Cameroon	wild	wild	16s	wd.gor.CP.a43	wild_gorilla
wd.gor.CP.a44.16s	a44	moeller_2014	NCBI_PRJNA267714	Gorilla_gorilla	Gorilla_gorilla_gorilla	western_lowland_gorilla	a44	Campo_Maan	CP	Cameroon	Cameroon	wild	wild	16s	wd.gor.CP.a44	wild_gorilla
wd.gor.CP.a45.16s	a45	moeller_2014	NCBI_PRJNA267714	Gorilla_gorilla	Gorilla_gorilla_gorilla	western_lowland_gorilla	a45	Campo_Maan	CP	Cameroon	Cameroon	wild	wild	16s	wd.gor.CP.a45	wild_gorilla
wd.gor.CP.a46.16s	a46	moeller_2014	NCBI_PRJNA267714	Gorilla_gorilla	Gorilla_gorilla_gorilla	western_lowland_gorilla	a46	Campo_Maan	CP	Cameroon	Cameroon	wild	wild	16s	wd.gor.CP.a46	wild_gorilla
wd.gor.CP.a47.16s	a47	moeller_2014	NCBI_PRJNA267714	Gorilla_gorilla	Gorilla_gorilla_gorilla	western_lowland_gorilla	a47	Campo_Maan	CP	Cameroon	Cameroon	wild	wild	16s	wd.gor.CP.a47	wild_gorilla
wd.gor.CP.a48.16s	a48	moeller_2014	NCBI_PRJNA267714	Gorilla_gorilla	Gorilla_gorilla_gorilla	western_lowland_gorilla	a48	Campo_Maan	CP	Cameroon	Cameroon	wild	wild	16s	wd.gor.CP.a48	wild_gorilla
wd.gor.CP.a49.16s	a49	moeller_2014	NCBI_PRJNA267714	Gorilla_gorilla	Gorilla_gorilla_gorilla	western_lowland_gorilla	a49	Campo_Maan	CP	Cameroon	Cameroon	wild	wild	16s	wd.gor.CP.a49	wild_gorilla
wd.gor.CP.a5.16s	a5	moeller_2014	NCBI_PRJNA267714	Gorilla_gorilla	Gorilla_gorilla_gorilla	western_lowland_gorilla	a5	Campo_Maan	CP	Cameroon	Cameroon	wild	wild	16s	wd.gor.CP.a5	wild_gorilla
wd.gor.CP.a50.16s	a50	moeller_2014	NCBI_PRJNA267714	Gorilla_gorilla	Gorilla_gorilla_gorilla	western_lowland_gorilla	a50	Campo_Maan	CP	Cameroon	Cameroon	wild	wild	16s	wd.gor.CP.a50	wild_gorilla
wd.gor.CP.a51.16s	a51	moeller_2014	NCBI_PRJNA267714	Gorilla_gorilla	Gorilla_gorilla_gorilla	western_lowland_gorilla	a51	Campo_Maan	CP	Cameroon	Cameroon	wild	wild	16s	wd.gor.CP.a51	wild_gorilla
wd.gor.CP.a52.16s	a52	moeller_2014	NCBI_PRJNA267714	Gorilla_gorilla	Gorilla_gorilla_gorilla	western_lowland_gorilla	a52	Campo_Maan	CP	Cameroon	Cameroon	wild	wild	16s	wd.gor.CP.a52	wild_gorilla
wd.gor.CP.a53.16s	a53	moeller_2014	NCBI_PRJNA267714	Gorilla_gorilla	Gorilla_gorilla_gorilla	western_lowland_gorilla	a53	Campo_Maan	CP	Cameroon	Cameroon	wild	wild	16s	wd.gor.CP.a53	wild_gorilla
wd.gor.CP.a54.16s	a54	moeller_2014	NCBI_PRJNA267714	Gorilla_gorilla	Gorilla_gorilla_gorilla	western_lowland_gorilla	a54	Campo_Maan	CP	Cameroon	Cameroon	wild	wild	16s	wd.gor.CP.a54	wild_gorilla
wd.gor.CP.a56.16s	a56	moeller_2014	NCBI_PRJNA267714	Gorilla_gorilla	Gorilla_gorilla_gorilla	western_lowland_gorilla	a56	Campo_Maan	CP	Cameroon	Cameroon	wild	wild	16s	wd.gor.CP.a56	wild_gorilla
wd.gor.CP.a57.16s	a57	moeller_2014	NCBI_PRJNA267714	Gorilla_gorilla	Gorilla_gorilla_gorilla	western_lowland_gorilla	a57	Campo_Maan	CP	Cameroon	Cameroon	wild	wild	16s	wd.gor.CP.a57	wild_gorilla
wd.gor.CP.a58.16s	a58	moeller_2014	NCBI_PRJNA267714	Gorilla_gorilla	Gorilla_gorilla_gorilla	western_lowland_gorilla	a58	Campo_Maan	CP	Cameroon	Cameroon	wild	wild	16s	wd.gor.CP.a58	wild_gorilla
wd.gor.CP.a60.16s	a60	moeller_2014	NCBI_PRJNA267714	Gorilla_gorilla	Gorilla_gorilla_gorilla	western_lowland_gorilla	a60	Campo_Maan	CP	Cameroon	Cameroon	wild	wild	16s	wd.gor.CP.a60	wild_gorilla
wd.gor.CP.a61.16s	a61	moeller_2014	NCBI_PRJNA267714	Gorilla_gorilla	Gorilla_gorilla_gorilla	western_lowland_gorilla	a61	Campo_Maan	CP	Cameroon	Cameroon	wild	wild	16s	wd.gor.CP.a61	wild_gorilla
wd.gor.CP.a62.16s	a62	moeller_2014	NCBI_PRJNA267714	Gorilla_gorilla	Gorilla_gorilla_gorilla	western_lowland_gorilla	a62	Campo_Maan	CP	Cameroon	Cameroon	wild	wild	16s	wd.gor.CP.a62	wild_gorilla
wd.gor.CP.a63.16s	a63	moeller_2014	NCBI_PRJNA267714	Gorilla_gorilla	Gorilla_gorilla_gorilla	western_lowland_gorilla	a63	Campo_Maan	CP	Cameroon	Cameroon	wild	wild	16s	wd.gor.CP.a63	wild_gorilla
wd.gor.CP.a64.16s	a64	moeller_2014	NCBI_PRJNA267714	Gorilla_gorilla	Gorilla_gorilla_gorilla	western_lowland_gorilla	a64	Campo_Maan	CP	Cameroon	Cameroon	wild	wild	16s	wd.gor.CP.a64	wild_gorilla
wd.gor.CP.a65.16s	a65	moeller_2014	NCBI_PRJNA267714	Gorilla_gorilla	Gorilla_gorilla_gorilla	western_lowland_gorilla	a65	Campo_Maan	CP	Cameroon	Cameroon	wild	wild	16s	wd.gor.CP.a65	wild_gorilla
wd.gor.CP.a66.16s	a66	moeller_2014	NCBI_PRJNA267714	Gorilla_gorilla	Gorilla_gorilla_gorilla	western_lowland_gorilla	a66	Campo_Maan	CP	Cameroon	Cameroon	wild	wild	16s	wd.gor.CP.a66	wild_gorilla
wd.gor.CP.a67.16s	a67	moeller_2014	NCBI_PRJNA267714	Gorilla_gorilla	Gorilla_gorilla_gorilla	western_lowland_gorilla	a67	Campo_Maan	CP	Cameroon	Cameroon	wild	wild	16s	wd.gor.CP.a67	wild_gorilla
wd.gor.CP.a68.16s	a68	moeller_2014	NCBI_PRJNA267714	Gorilla_gorilla	Gorilla_gorilla_gorilla	western_lowland_gorilla	a68	Campo_Maan	CP	Cameroon	Cameroon	wild	wild	16s	wd.gor.CP.a68	wild_gorilla
wd.gor.CP.a69.16s	a69	moeller_2014	NCBI_PRJNA267714	Gorilla_gorilla	Gorilla_gorilla_gorilla	western_lowland_gorilla	a69	Campo_Maan	CP	Cameroon	Cameroon	wild	wild	16s	wd.gor.CP.a69	wild_gorilla
wd.gor.CP.a7.16s	a7	moeller_2014	NCBI_PRJNA267714	Gorilla_gorilla	Gorilla_gorilla_gorilla	western_lowland_gorilla	a7	Campo_Maan	CP	Cameroon	Cameroon	wild	wild	16s	wd.gor.CP.a7	wild_gorilla
wd.gor.CP.a70.16s	a70	moeller_2014	NCBI_PRJNA267714	Gorilla_gorilla	Gorilla_gorilla_gorilla	western_lowland_gorilla	a70	Campo_Maan	CP	Cameroon	Cameroon	wild	wild	16s	wd.gor.CP.a70	wild_gorilla
wd.gor.CP.a71.16s	a71	moeller_2014	NCBI_PRJNA267714	Gorilla_gorilla	Gorilla_gorilla_gorilla	western_lowland_gorilla	a71	Campo_Maan	CP	Cameroon	Cameroon	wild	wild	16s	wd.gor.CP.a71	wild_gorilla
wd.gor.CP.a72.16s	a72	moeller_2014	NCBI_PRJNA267714	Gorilla_gorilla	Gorilla_gorilla_gorilla	western_lowland_gorilla	a72	Campo_Maan	CP	Cameroon	Cameroon	wild	wild	16s	wd.gor.CP.a72	wild_gorilla
wd.gor.CP.a73.16s	a73	moeller_2014	NCBI_PRJNA267714	Gorilla_gorilla	Gorilla_gorilla_gorilla	western_lowland_gorilla	a73	Campo_Maan	CP	Cameroon	Cameroon	wild	wild	16s	wd.gor.CP.a73	wild_gorilla
wd.gor.CP.a74.16s	a74	moeller_2014	NCBI_PRJNA267714	Gorilla_gorilla	Gorilla_gorilla_gorilla	western_lowland_gorilla	a74	Campo_Maan	CP	Cameroon	Cameroon	wild	wild	16s	wd.gor.CP.a74	wild_gorilla
wd.gor.CP.a75.16s	a75	moeller_2014	NCBI_PRJNA267714	Gorilla_gorilla	Gorilla_gorilla_gorilla	western_lowland_gorilla	a75	Campo_Maan	CP	Cameroon	Cameroon	wild	wild	16s	wd.gor.CP.a75	wild_gorilla
wd.gor.CP.a76.16s	a76	moeller_2014	NCBI_PRJNA267714	Gorilla_gorilla	Gorilla_gorilla_gorilla	western_lowland_gorilla	a76	Campo_Maan	CP	Cameroon	Cameroon	wild	wild	16s	wd.gor.CP.a76	wild_gorilla
wd.gor.CP.a77.16s	a77	moeller_2014	NCBI_PRJNA267714	Gorilla_gorilla	Gorilla_gorilla_gorilla	western_lowland_gorilla	a77	Campo_Maan	CP	Cameroon	Cameroon	wild	wild	16s	wd.gor.CP.a77	wild_gorilla
wd.gor.CP.a78.16s	a78	moeller_2014	NCBI_PRJNA267714	Gorilla_gorilla	Gorilla_gorilla_gorilla	western_lowland_gorilla	a78	Campo_Maan	CP	Cameroon	Cameroon	wild	wild	16s	wd.gor.CP.a78	wild_gorilla
wd.gor.CP.a79.16s	a79	moeller_2014	NCBI_PRJNA267714	Gorilla_gorilla	Gorilla_gorilla_gorilla	western_lowland_gorilla	a79	Campo_Maan	CP	Cameroon	Cameroon	wild	wild	16s	wd.gor.CP.a79	wild_gorilla
wd.gor.CP.a8.16s	a8	moeller_2014	NCBI_PRJNA267714	Gorilla_gorilla	Gorilla_gorilla_gorilla	western_lowland_gorilla	a8	Campo_Maan	CP	Cameroon	Cameroon	wild	wild	16s	wd.gor.CP.a8	wild_gorilla
wd.gor.CP.a80.16s	a80	moeller_2014	NCBI_PRJNA267714	Gorilla_gorilla	Gorilla_gorilla_gorilla	western_lowland_gorilla	a80	Campo_Maan	CP	Cameroon	Cameroon	wild	wild	16s	wd.gor.CP.a80	wild_gorilla
wd.gor.CP.a81.16s	a81	moeller_2014	NCBI_PRJNA267714	Gorilla_gorilla	Gorilla_gorilla_gorilla	western_lowland_gorilla	a81	Campo_Maan	CP	Cameroon	Cameroon	wild	wild	16s	wd.gor.CP.a81	wild_gorilla
wd.gor.CP.a82.16s	a82	moeller_2014	NCBI_PRJNA267714	Gorilla_gorilla	Gorilla_gorilla_gorilla	western_lowland_gorilla	a82	Campo_Maan	CP	Cameroon	Cameroon	wild	wild	16s	wd.gor.CP.a82	wild_gorilla
wd.gor.CP.a84.16s	a84	moeller_2014	NCBI_PRJNA267714	Gorilla_gorilla	Gorilla_gorilla_gorilla	western_lowland_gorilla	a84	Campo_Maan	CP	Cameroon	Cameroon	wild	wild	16s	wd.gor.CP.a84	wild_gorilla
wd.gor.CP.a85.16s	a85	moeller_2014	NCBI_PRJNA267714	Gorilla_gorilla	Gorilla_gorilla_gorilla	western_lowland_gorilla	a85	Campo_Maan	CP	Cameroon	Cameroon	wild	wild	16s	wd.gor.CP.a85	wild_gorilla
wd.gor.CP.a86.16s	a86	moeller_2014	NCBI_PRJNA267714	Gorilla_gorilla	Gorilla_gorilla_gorilla	western_lowland_gorilla	a86	Campo_Maan	CP	Cameroon	Cameroon	wild	wild	16s	wd.gor.CP.a86	wild_gorilla
wd.gor.CP.a87.16s	a87	moeller_2014	NCBI_PRJNA267714	Gorilla_gorilla	Gorilla_gorilla_gorilla	western_lowland_gorilla	a87	Campo_Maan	CP	Cameroon	Cameroon	wild	wild	16s	wd.gor.CP.a87	wild_gorilla
wd.gor.CP.a88.16s	a88	moeller_2014	NCBI_PRJNA267714	Gorilla_gorilla	Gorilla_gorilla_gorilla	western_lowland_gorilla	a88	Campo_Maan	CP	Cameroon	Cameroon	wild	wild	16s	wd.gor.CP.a88	wild_gorilla
wd.gor.CP.a89.16s	a89	moeller_2014	NCBI_PRJNA267714	Gorilla_gorilla	Gorilla_gorilla_gorilla	western_lowland_gorilla	a89	Campo_Maan	CP	Cameroon	Cameroon	wild	wild	16s	wd.gor.CP.a89	wild_gorilla
wd.gor.CP.a9.16s	a9	moeller_2014	NCBI_PRJNA267714	Gorilla_gorilla	Gorilla_gorilla_gorilla	western_lowland_gorilla	a9	Campo_Maan	CP	Cameroon	Cameroon	wild	wild	16s	wd.gor.CP.a9	wild_gorilla
wd.gor.CP.a90.16s	a90	moeller_2014	NCBI_PRJNA267714	Gorilla_gorilla	Gorilla_gorilla_gorilla	western_lowland_gorilla	a90	Campo_Maan	CP	Cameroon	Cameroon	wild	wild	16s	wd.gor.CP.a90	wild_gorilla
wd.gor.CP.a91.16s	a91	moeller_2014	NCBI_PRJNA267714	Gorilla_gorilla	Gorilla_gorilla_gorilla	western_lowland_gorilla	a91	Campo_Maan	CP	Cameroon	Cameroon	wild	wild	16s	wd.gor.CP.a91	wild_gorilla
wd.gor.CP.a92.16s	a92	moeller_2014	NCBI_PRJNA267714	Gorilla_gorilla	Gorilla_gorilla_gorilla	western_lowland_gorilla	a92	Campo_Maan	CP	Cameroon	Cameroon	wild	wild	16s	wd.gor.CP.a92	wild_gorilla
wd.gor.CP.a93.16s	a93	moeller_2014	NCBI_PRJNA267714	Gorilla_gorilla	Gorilla_gorilla_gorilla	western_lowland_gorilla	a93	Campo_Maan	CP	Cameroon	Cameroon	wild	wild	16s	wd.gor.CP.a93	wild_gorilla
wd.gor.CP.a94.16s	a94	moeller_2014	NCBI_PRJNA267714	Gorilla_gorilla	Gorilla_gorilla_gorilla	western_lowland_gorilla	a94	Campo_Maan	CP	Cameroon	Cameroon	wild	wild	16s	wd.gor.CP.a94	wild_gorilla
wd.gor.CP.a95.16s	a95	moeller_2014	NCBI_PRJNA267714	Gorilla_gorilla	Gorilla_gorilla_gorilla	western_lowland_gorilla	a95	Campo_Maan	CP	Cameroon	Cameroon	wild	wild	16s	wd.gor.CP.a95	wild_gorilla
wd.gor.CP.a98.16s	a98	moeller_2014	NCBI_PRJNA267714	Gorilla_gorilla	Gorilla_gorilla_gorilla	western_lowland_gorilla	a98	Campo_Maan	CP	Cameroon	Cameroon	wild	wild	16s	wd.gor.CP.a98	wild_gorilla
wd.gor.CP.a99.16s	a99	moeller_2014	NCBI_PRJNA267714	Gorilla_gorilla	Gorilla_gorilla_gorilla	western_lowland_gorilla	a99	Campo_Maan	CP	Cameroon	Cameroon	wild	wild	16s	wd.gor.CP.a99	wild_gorilla
wd.gor.DJ.a132.16s	a132	moeller_2014	NCBI_PRJNA267714	Gorilla_gorilla	Gorilla_gorilla_gorilla	western_lowland_gorilla	a132	Djoum	DJ	Cameroon	Cameroon	wild	wild	16s	wd.gor.DJ.a132	wild_gorilla
wd.gor.DJ.a133.16s	a133	moeller_2014	NCBI_PRJNA267714	Gorilla_gorilla	Gorilla_gorilla_gorilla	western_lowland_gorilla	a133	Djoum	DJ	Cameroon	Cameroon	wild	wild	16s	wd.gor.DJ.a133	wild_gorilla
wd.gor.DJ.a134.16s	a134	moeller_2014	NCBI_PRJNA267714	Gorilla_gorilla	Gorilla_gorilla_gorilla	western_lowland_gorilla	a134	Djoum	DJ	Cameroon	Cameroon	wild	wild	16s	wd.gor.DJ.a134	wild_gorilla
wd.gor.DJ.a135.16s	a135	moeller_2014	NCBI_PRJNA267714	Gorilla_gorilla	Gorilla_gorilla_gorilla	western_lowland_gorilla	a135	Djoum	DJ	Cameroon	Cameroon	wild	wild	16s	wd.gor.DJ.a135	wild_gorilla
wd.gor.DJ.a136.16s	a136	moeller_2014	NCBI_PRJNA267714	Gorilla_gorilla	Gorilla_gorilla_gorilla	western_lowland_gorilla	a136	Djoum	DJ	Cameroon	Cameroon	wild	wild	16s	wd.gor.DJ.a136	wild_gorilla
wd.gor.DJ.a137.16s	a137	moeller_2014	NCBI_PRJNA267714	Gorilla_gorilla	Gorilla_gorilla_gorilla	western_lowland_gorilla	a137	Djoum	DJ	Cameroon	Cameroon	wild	wild	16s	wd.gor.DJ.a137	wild_gorilla
wd.gor.DJ.a138.16s	a138	moeller_2014	NCBI_PRJNA267714	Gorilla_gorilla	Gorilla_gorilla_gorilla	western_lowland_gorilla	a138	Djoum	DJ	Cameroon	Cameroon	wild	wild	16s	wd.gor.DJ.a138	wild_gorilla
wd.gor.DJ.a139.16s	a139	moeller_2014	NCBI_PRJNA267714	Gorilla_gorilla	Gorilla_gorilla_gorilla	western_lowland_gorilla	a139	Djoum	DJ	Cameroon	Cameroon	wild	wild	16s	wd.gor.DJ.a139	wild_gorilla
wd.gor.DJ.a140.16s	a140	moeller_2014	NCBI_PRJNA267714	Gorilla_gorilla	Gorilla_gorilla_gorilla	western_lowland_gorilla	a140	Djoum	DJ	Cameroon	Cameroon	wild	wild	16s	wd.gor.DJ.a140	wild_gorilla
wd.gor.DJ.a141.16s	a141	moeller_2014	NCBI_PRJNA267714	Gorilla_gorilla	Gorilla_gorilla_gorilla	western_lowland_gorilla	a141	Djoum	DJ	Cameroon	Cameroon	wild	wild	16s	wd.gor.DJ.a141	wild_gorilla
wd.gor.DJ.a142.16s	a142	moeller_2014	NCBI_PRJNA267714	Gorilla_gorilla	Gorilla_gorilla_gorilla	western_lowland_gorilla	a142	Djoum	DJ	Cameroon	Cameroon	wild	wild	16s	wd.gor.DJ.a142	wild_gorilla
wd.gor.DJ.a143.16s	a143	moeller_2014	NCBI_PRJNA267714	Gorilla_gorilla	Gorilla_gorilla_gorilla	western_lowland_gorilla	a143	Djoum	DJ	Cameroon	Cameroon	wild	wild	16s	wd.gor.DJ.a143	wild_gorilla
wd.gor.DJ.a144.16s	a144	moeller_2014	NCBI_PRJNA267714	Gorilla_gorilla	Gorilla_gorilla_gorilla	western_lowland_gorilla	a144	Djoum	DJ	Cameroon	Cameroon	wild	wild	16s	wd.gor.DJ.a144	wild_gorilla
wd.gor.DJ.a145.16s	a145	moeller_2014	NCBI_PRJNA267714	Gorilla_gorilla	Gorilla_gorilla_gorilla	western_lowland_gorilla	a145	Djoum	DJ	Cameroon	Cameroon	wild	wild	16s	wd.gor.DJ.a145	wild_gorilla
wd.gor.DJ.a146.16s	a146	moeller_2014	NCBI_PRJNA267714	Gorilla_gorilla	Gorilla_gorilla_gorilla	western_lowland_gorilla	a146	Djoum	DJ	Cameroon	Cameroon	wild	wild	16s	wd.gor.DJ.a146	wild_gorilla
wd.gor.DJ.a147.16s	a147	moeller_2014	NCBI_PRJNA267714	Gorilla_gorilla	Gorilla_gorilla_gorilla	western_lowland_gorilla	a147	Djoum	DJ	Cameroon	Cameroon	wild	wild	16s	wd.gor.DJ.a147	wild_gorilla
wd.gor.DJ.a148.16s	a148	moeller_2014	NCBI_PRJNA267714	Gorilla_gorilla	Gorilla_gorilla_gorilla	western_lowland_gorilla	a148	Djoum	DJ	Cameroon	Cameroon	wild	wild	16s	wd.gor.DJ.a148	wild_gorilla
wd.gor.DJ.a149.16s	a149	moeller_2014	NCBI_PRJNA267714	Gorilla_gorilla	Gorilla_gorilla_gorilla	western_lowland_gorilla	a149	Djoum	DJ	Cameroon	Cameroon	wild	wild	16s	wd.gor.DJ.a149	wild_gorilla
wd.gor.DJ.a150.16s	a150	moeller_2014	NCBI_PRJNA267714	Gorilla_gorilla	Gorilla_gorilla_gorilla	western_lowland_gorilla	a150	Djoum	DJ	Cameroon	Cameroon	wild	wild	16s	wd.gor.DJ.a150	wild_gorilla
wd.gor.DJ.a151.16s	a151	moeller_2014	NCBI_PRJNA267714	Gorilla_gorilla	Gorilla_gorilla_gorilla	western_lowland_gorilla	a151	Djoum	DJ	Cameroon	Cameroon	wild	wild	16s	wd.gor.DJ.a151	wild_gorilla
wd.gor.DJ.a152.16s	a152	moeller_2014	NCBI_PRJNA267714	Gorilla_gorilla	Gorilla_gorilla_gorilla	western_lowland_gorilla	a152	Djoum	DJ	Cameroon	Cameroon	wild	wild	16s	wd.gor.DJ.a152	wild_gorilla
wd.gor.DJ.a153.16s	a153	moeller_2014	NCBI_PRJNA267714	Gorilla_gorilla	Gorilla_gorilla_gorilla	western_lowland_gorilla	a153	Djoum	DJ	Cameroon	Cameroon	wild	wild	16s	wd.gor.DJ.a153	wild_gorilla
wd.gor.DJ.a154.16s	a154	moeller_2014	NCBI_PRJNA267714	Gorilla_gorilla	Gorilla_gorilla_gorilla	western_lowland_gorilla	a154	Djoum	DJ	Cameroon	Cameroon	wild	wild	16s	wd.gor.DJ.a154	wild_gorilla
wd.gor.DJ.a155.16s	a155	moeller_2014	NCBI_PRJNA267714	Gorilla_gorilla	Gorilla_gorilla_gorilla	western_lowland_gorilla	a155	Djoum	DJ	Cameroon	Cameroon	wild	wild	16s	wd.gor.DJ.a155	wild_gorilla
wd.gor.DJ.a156.16s	a156	moeller_2014	NCBI_PRJNA267714	Gorilla_gorilla	Gorilla_gorilla_gorilla	western_lowland_gorilla	a156	Djoum	DJ	Cameroon	Cameroon	wild	wild	16s	wd.gor.DJ.a156	wild_gorilla
wd.gor.DJ.a157.16s	a157	moeller_2014	NCBI_PRJNA267714	Gorilla_gorilla	Gorilla_gorilla_gorilla	western_lowland_gorilla	a157	Djoum	DJ	Cameroon	Cameroon	wild	wild	16s	wd.gor.DJ.a157	wild_gorilla
wd.gor.DJ.a158.16s	a158	moeller_2014	NCBI_PRJNA267714	Gorilla_gorilla	Gorilla_gorilla_gorilla	western_lowland_gorilla	a158	Djoum	DJ	Cameroon	Cameroon	wild	wild	16s	wd.gor.DJ.a158	wild_gorilla
wd.gor.DJ.a159.16s	a159	moeller_2014	NCBI_PRJNA267714	Gorilla_gorilla	Gorilla_gorilla_gorilla	western_lowland_gorilla	a159	Djoum	DJ	Cameroon	Cameroon	wild	wild	16s	wd.gor.DJ.a159	wild_gorilla
wd.gor.DJ.a160.16s	a160	moeller_2014	NCBI_PRJNA267714	Gorilla_gorilla	Gorilla_gorilla_gorilla	western_lowland_gorilla	a160	Djoum	DJ	Cameroon	Cameroon	wild	wild	16s	wd.gor.DJ.a160	wild_gorilla
wd.gor.DJ.a161.16s	a161	moeller_2014	NCBI_PRJNA267714	Gorilla_gorilla	Gorilla_gorilla_gorilla	western_lowland_gorilla	a161	Djoum	DJ	Cameroon	Cameroon	wild	wild	16s	wd.gor.DJ.a161	wild_gorilla
wd.gor.DJ.a162.16s	a162	moeller_2014	NCBI_PRJNA267714	Gorilla_gorilla	Gorilla_gorilla_gorilla	western_lowland_gorilla	a162	Djoum	DJ	Cameroon	Cameroon	wild	wild	16s	wd.gor.DJ.a162	wild_gorilla
wd.gor.DJ.a163.16s	a163	moeller_2014	NCBI_PRJNA267714	Gorilla_gorilla	Gorilla_gorilla_gorilla	western_lowland_gorilla	a163	Djoum	DJ	Cameroon	Cameroon	wild	wild	16s	wd.gor.DJ.a163	wild_gorilla
wd.gor.DJ.a164.16s	a164	moeller_2014	NCBI_PRJNA267714	Gorilla_gorilla	Gorilla_gorilla_gorilla	western_lowland_gorilla	a164	Djoum	DJ	Cameroon	Cameroon	wild	wild	16s	wd.gor.DJ.a164	wild_gorilla
wd.gor.DJ.a165.16s	a165	moeller_2014	NCBI_PRJNA267714	Gorilla_gorilla	Gorilla_gorilla_gorilla	western_lowland_gorilla	a165	Djoum	DJ	Cameroon	Cameroon	wild	wild	16s	wd.gor.DJ.a165	wild_gorilla
wd.gor.DJ.a166.16s	a166	moeller_2014	NCBI_PRJNA267714	Gorilla_gorilla	Gorilla_gorilla_gorilla	western_lowland_gorilla	a166	Djoum	DJ	Cameroon	Cameroon	wild	wild	16s	wd.gor.DJ.a166	wild_gorilla
wd.gor.DJ.a167.16s	a167	moeller_2014	NCBI_PRJNA267714	Gorilla_gorilla	Gorilla_gorilla_gorilla	western_lowland_gorilla	a167	Djoum	DJ	Cameroon	Cameroon	wild	wild	16s	wd.gor.DJ.a167	wild_gorilla
wd.gor.DJ.a168.16s	a168	moeller_2014	NCBI_PRJNA267714	Gorilla_gorilla	Gorilla_gorilla_gorilla	western_lowland_gorilla	a168	Djoum	DJ	Cameroon	Cameroon	wild	wild	16s	wd.gor.DJ.a168	wild_gorilla
wd.gor.DJ.a169.16s	a169	moeller_2014	NCBI_PRJNA267714	Gorilla_gorilla	Gorilla_gorilla_gorilla	western_lowland_gorilla	a169	Djoum	DJ	Cameroon	Cameroon	wild	wild	16s	wd.gor.DJ.a169	wild_gorilla
wd.gor.DJ.a170.16s	a170	moeller_2014	NCBI_PRJNA267714	Gorilla_gorilla	Gorilla_gorilla_gorilla	western_lowland_gorilla	a170	Djoum	DJ	Cameroon	Cameroon	wild	wild	16s	wd.gor.DJ.a170	wild_gorilla
wd.gor.DJ.a171.16s	a171	moeller_2014	NCBI_PRJNA267714	Gorilla_gorilla	Gorilla_gorilla_gorilla	western_lowland_gorilla	a171	Djoum	DJ	Cameroon	Cameroon	wild	wild	16s	wd.gor.DJ.a171	wild_gorilla
we.hum.UMN.CS029.16s	CS.029	vangay_2018	ENA_PRJEB28687	Homo_sapiens	Homo_sapiens	human	CS029	Hmong1st	UMN	USA	USA	industrialized_human	industrialized_human1st	16s	we.hum.UMN.CS029	industrialized_human
we.hum.UMN.CS030.16s	CS.030	vangay_2018	ENA_PRJEB28687	Homo_sapiens	Homo_sapiens	human	CS030	Hmong1st	UMN	USA	USA	industrialized_human	industrialized_human1st	16s	we.hum.UMN.CS030	industrialized_human
we.hum.UMN.CS031.16s	CS.031	vangay_2018	ENA_PRJEB28687	Homo_sapiens	Homo_sapiens	human	CS031	Hmong1st	UMN	USA	USA	industrialized_human	industrialized_human1st	16s	we.hum.UMN.CS031	industrialized_human
we.hum.UMN.CS032.16s	CS.032	vangay_2018	ENA_PRJEB28687	Homo_sapiens	Homo_sapiens	human	CS032	Hmong1st	UMN	USA	USA	industrialized_human	industrialized_human1st	16s	we.hum.UMN.CS032	industrialized_human
we.hum.UMN.CS041.16s	CS.041	vangay_2018	ENA_PRJEB28687	Homo_sapiens	Homo_sapiens	human	CS041	Hmong2nd	UMN	USA	USA	industrialized_human	industrialized_human2nd	16s	we.hum.UMN.CS041	industrialized_human
we.hum.UMN.CS044.16s	CS.044	vangay_2018	ENA_PRJEB28687	Homo_sapiens	Homo_sapiens	human	CS044	Hmong1st	UMN	USA	USA	industrialized_human	industrialized_human1st	16s	we.hum.UMN.CS044	industrialized_human
we.hum.UMN.CS045.16s	CS.045	vangay_2018	ENA_PRJEB28687	Homo_sapiens	Homo_sapiens	human	CS045	Hmong1st	UMN	USA	USA	industrialized_human	industrialized_human1st	16s	we.hum.UMN.CS045	industrialized_human
we.hum.UMN.CS051.16s	CS.051	vangay_2018	ENA_PRJEB28687	Homo_sapiens	Homo_sapiens	human	CS051	Hmong1st	UMN	USA	USA	industrialized_human	industrialized_human1st	16s	we.hum.UMN.CS051	industrialized_human
we.hum.UMN.CS055.16s	CS.055	vangay_2018	ENA_PRJEB28687	Homo_sapiens	Homo_sapiens	human	CS055	Hmong1st	UMN	USA	USA	industrialized_human	industrialized_human1st	16s	we.hum.UMN.CS055	industrialized_human
we.hum.UMN.CS058.16s	CS.058	vangay_2018	ENA_PRJEB28687	Homo_sapiens	Homo_sapiens	human	CS058	Hmong1st	UMN	USA	USA	industrialized_human	industrialized_human1st	16s	we.hum.UMN.CS058	industrialized_human
we.hum.UMN.CS060.16s	CS.060	vangay_2018	ENA_PRJEB28687	Homo_sapiens	Homo_sapiens	human	CS060	Hmong1st	UMN	USA	USA	industrialized_human	industrialized_human1st	16s	we.hum.UMN.CS060	industrialized_human
we.hum.UMN.CS064.16s	CS.064	vangay_2018	ENA_PRJEB28687	Homo_sapiens	Homo_sapiens	human	CS064	Hmong1st	UMN	USA	USA	industrialized_human	industrialized_human1st	16s	we.hum.UMN.CS064	industrialized_human
we.hum.UMN.CS067.16s	CS.067	vangay_2018	ENA_PRJEB28687	Homo_sapiens	Homo_sapiens	human	CS067	Hmong1st	UMN	USA	USA	industrialized_human	industrialized_human1st	16s	we.hum.UMN.CS067	industrialized_human
we.hum.UMN.CS072.16s	CS.072	vangay_2018	ENA_PRJEB28687	Homo_sapiens	Homo_sapiens	human	CS072	Hmong1st	UMN	USA	USA	industrialized_human	industrialized_human1st	16s	we.hum.UMN.CS072	industrialized_human
we.hum.UMN.CS076.16s	CS.076	vangay_2018	ENA_PRJEB28687	Homo_sapiens	Homo_sapiens	human	CS076	Hmong1st	UMN	USA	USA	industrialized_human	industrialized_human1st	16s	we.hum.UMN.CS076	industrialized_human
we.hum.UMN.CS077.16s	CS.077	vangay_2018	ENA_PRJEB28687	Homo_sapiens	Homo_sapiens	human	CS077	Hmong1st	UMN	USA	USA	industrialized_human	industrialized_human1st	16s	we.hum.UMN.CS077	industrialized_human
we.hum.UMN.CS078.16s	CS.078	vangay_2018	ENA_PRJEB28687	Homo_sapiens	Homo_sapiens	human	CS078	Hmong1st	UMN	USA	USA	industrialized_human	industrialized_human1st	16s	we.hum.UMN.CS078	industrialized_human
we.hum.UMN.CS079.16s	CS.079	vangay_2018	ENA_PRJEB28687	Homo_sapiens	Homo_sapiens	human	CS079	Hmong1st	UMN	USA	USA	industrialized_human	industrialized_human1st	16s	we.hum.UMN.CS079	industrialized_human
we.hum.UMN.CS112.16s	CS.112	vangay_2018	ENA_PRJEB28687	Homo_sapiens	Homo_sapiens	human	CS112	Hmong2nd	UMN	USA	USA	industrialized_human	industrialized_human2nd	16s	we.hum.UMN.CS112	industrialized_human
we.hum.UMN.CS113.16s	CS.113	vangay_2018	ENA_PRJEB28687	Homo_sapiens	Homo_sapiens	human	CS113	Hmong1st	UMN	USA	USA	industrialized_human	industrialized_human1st	16s	we.hum.UMN.CS113	industrialized_human
we.hum.UMN.CS117.16s	CS.117	vangay_2018	ENA_PRJEB28687	Homo_sapiens	Homo_sapiens	human	CS117	Hmong1st	UMN	USA	USA	industrialized_human	industrialized_human1st	16s	we.hum.UMN.CS117	industrialized_human
we.hum.UMN.CS120.16s	CS.120	vangay_2018	ENA_PRJEB28687	Homo_sapiens	Homo_sapiens	human	CS120	Hmong1st	UMN	USA	USA	industrialized_human	industrialized_human1st	16s	we.hum.UMN.CS120	industrialized_human
we.hum.UMN.CS122.16s	CS.122	vangay_2018	ENA_PRJEB28687	Homo_sapiens	Homo_sapiens	human	CS122	Hmong1st	UMN	USA	USA	industrialized_human	industrialized_human1st	16s	we.hum.UMN.CS122	industrialized_human
we.hum.UMN.CS123.16s	CS.123	vangay_2018	ENA_PRJEB28687	Homo_sapiens	Homo_sapiens	human	CS123	Hmong1st	UMN	USA	USA	industrialized_human	industrialized_human1st	16s	we.hum.UMN.CS123	industrialized_human
we.hum.UMN.CS124.16s	CS.124	vangay_2018	ENA_PRJEB28687	Homo_sapiens	Homo_sapiens	human	CS124	Hmong1st	UMN	USA	USA	industrialized_human	industrialized_human1st	16s	we.hum.UMN.CS124	industrialized_human
we.hum.UMN.CS125.16s	CS.125	vangay_2018	ENA_PRJEB28687	Homo_sapiens	Homo_sapiens	human	CS125	Hmong2nd	UMN	USA	USA	industrialized_human	industrialized_human2nd	16s	we.hum.UMN.CS125	industrialized_human
we.hum.UMN.CS126.16s	CS.126	vangay_2018	ENA_PRJEB28687	Homo_sapiens	Homo_sapiens	human	CS126	Hmong2nd	UMN	USA	USA	industrialized_human	industrialized_human2nd	16s	we.hum.UMN.CS126	industrialized_human
we.hum.UMN.CS127.16s	CS.127	vangay_2018	ENA_PRJEB28687	Homo_sapiens	Homo_sapiens	human	CS127	Hmong1st	UMN	USA	USA	industrialized_human	industrialized_human1st	16s	we.hum.UMN.CS127	industrialized_human
we.hum.UMN.CS136.16s	CS.136	vangay_2018	ENA_PRJEB28687	Homo_sapiens	Homo_sapiens	human	CS136	Hmong2nd	UMN	USA	USA	industrialized_human	industrialized_human2nd	16s	we.hum.UMN.CS136	industrialized_human
we.hum.UMN.CS145.16s	CS.145	vangay_2018	ENA_PRJEB28687	Homo_sapiens	Homo_sapiens	human	CS145	Control	UMN	USA	USA	industrialized_human	industrialized_human	16s	we.hum.UMN.CS145	industrialized_human
we.hum.UMN.CS148.16s	CS.148	vangay_2018	ENA_PRJEB28687	Homo_sapiens	Homo_sapiens	human	CS148	Control	UMN	USA	USA	industrialized_human	industrialized_human	16s	we.hum.UMN.CS148	industrialized_human
we.hum.UMN.CS152.16s	CS.152	vangay_2018	ENA_PRJEB28687	Homo_sapiens	Homo_sapiens	human	CS152	Hmong2nd	UMN	USA	USA	industrialized_human	industrialized_human2nd	16s	we.hum.UMN.CS152	industrialized_human
we.hum.UMN.CS160.16s	CS.160	vangay_2018	ENA_PRJEB28687	Homo_sapiens	Homo_sapiens	human	CS160	Hmong1st	UMN	USA	USA	industrialized_human	industrialized_human1st	16s	we.hum.UMN.CS160	industrialized_human
we.hum.UMN.CS163.16s	CS.163	vangay_2018	ENA_PRJEB28687	Homo_sapiens	Homo_sapiens	human	CS163	Hmong2nd	UMN	USA	USA	industrialized_human	industrialized_human2nd	16s	we.hum.UMN.CS163	industrialized_human
we.hum.UMN.CS165.16s	CS.165	vangay_2018	ENA_PRJEB28687	Homo_sapiens	Homo_sapiens	human	CS165	Hmong1st	UMN	USA	USA	industrialized_human	industrialized_human1st	16s	we.hum.UMN.CS165	industrialized_human
we.hum.UMN.CS166.16s	CS.166	vangay_2018	ENA_PRJEB28687	Homo_sapiens	Homo_sapiens	human	CS166	Control	UMN	USA	USA	industrialized_human	industrialized_human	16s	we.hum.UMN.CS166	industrialized_human
we.hum.UMN.CS171.16s	CS.171	vangay_2018	ENA_PRJEB28687	Homo_sapiens	Homo_sapiens	human	CS171	Hmong1st	UMN	USA	USA	industrialized_human	industrialized_human1st	16s	we.hum.UMN.CS171	industrialized_human
we.hum.UMN.CS177.16s	CS.177	vangay_2018	ENA_PRJEB28687	Homo_sapiens	Homo_sapiens	human	CS177	Control	UMN	USA	USA	industrialized_human	industrialized_human	16s	we.hum.UMN.CS177	industrialized_human
we.hum.UMN.CS181.16s	CS.181	vangay_2018	ENA_PRJEB28687	Homo_sapiens	Homo_sapiens	human	CS181	Control	UMN	USA	USA	industrialized_human	industrialized_human	16s	we.hum.UMN.CS181	industrialized_human
we.hum.UMN.CS182.16s	CS.182	vangay_2018	ENA_PRJEB28687	Homo_sapiens	Homo_sapiens	human	CS182	Control	UMN	USA	USA	industrialized_human	industrialized_human	16s	we.hum.UMN.CS182	industrialized_human
we.hum.UMN.CS187.16s	CS.187	vangay_2018	ENA_PRJEB28687	Homo_sapiens	Homo_sapiens	human	CS187	Hmong1st	UMN	USA	USA	industrialized_human	industrialized_human1st	16s	we.hum.UMN.CS187	industrialized_human
we.hum.UMN.CS206.16s	CS.206	vangay_2018	ENA_PRJEB28687	Homo_sapiens	Homo_sapiens	human	CS206	Hmong2nd	UMN	USA	USA	industrialized_human	industrialized_human2nd	16s	we.hum.UMN.CS206	industrialized_human
we.hum.UMN.CS208.16s	CS.208	vangay_2018	ENA_PRJEB28687	Homo_sapiens	Homo_sapiens	human	CS208	Hmong2nd	UMN	USA	USA	industrialized_human	industrialized_human2nd	16s	we.hum.UMN.CS208	industrialized_human
we.hum.UMN.CS214.16s	CS.214	vangay_2018	ENA_PRJEB28687	Homo_sapiens	Homo_sapiens	human	CS214	Control	UMN	USA	USA	industrialized_human	industrialized_human	16s	we.hum.UMN.CS214	industrialized_human
we.hum.UMN.CS215.16s	CS.215	vangay_2018	ENA_PRJEB28687	Homo_sapiens	Homo_sapiens	human	CS215	Hmong1st	UMN	USA	USA	industrialized_human	industrialized_human1st	16s	we.hum.UMN.CS215	industrialized_human
we.hum.UMN.CS228.16s	CS.228	vangay_2018	ENA_PRJEB28687	Homo_sapiens	Homo_sapiens	human	CS228	Hmong1st	UMN	USA	USA	industrialized_human	industrialized_human1st	16s	we.hum.UMN.CS228	industrialized_human
we.hum.UMN.CS229.16s	CS.229	vangay_2018	ENA_PRJEB28687	Homo_sapiens	Homo_sapiens	human	CS229	Hmong1st	UMN	USA	USA	industrialized_human	industrialized_human1st	16s	we.hum.UMN.CS229	industrialized_human
we.hum.UMN.CS231.16s	CS.231	vangay_2018	ENA_PRJEB28687	Homo_sapiens	Homo_sapiens	human	CS231	Hmong2nd	UMN	USA	USA	industrialized_human	industrialized_human2nd	16s	we.hum.UMN.CS231	industrialized_human
we.hum.UMN.CS232.16s	CS.232	vangay_2018	ENA_PRJEB28687	Homo_sapiens	Homo_sapiens	human	CS232	Hmong2nd	UMN	USA	USA	industrialized_human	industrialized_human2nd	16s	we.hum.UMN.CS232	industrialized_human
we.hum.UMN.CS234.16s	CS.234	vangay_2018	ENA_PRJEB28687	Homo_sapiens	Homo_sapiens	human	CS234	Hmong1st	UMN	USA	USA	industrialized_human	industrialized_human1st	16s	we.hum.UMN.CS234	industrialized_human
we.hum.UMN.CS248.16s	CS.248	vangay_2018	ENA_PRJEB28687	Homo_sapiens	Homo_sapiens	human	CS248	Hmong1st	UMN	USA	USA	industrialized_human	industrialized_human1st	16s	we.hum.UMN.CS248	industrialized_human
we.hum.UMN.CS254.16s	CS.254	vangay_2018	ENA_PRJEB28687	Homo_sapiens	Homo_sapiens	human	CS254	Control	UMN	USA	USA	industrialized_human	industrialized_human	16s	we.hum.UMN.CS254	industrialized_human
we.hum.UMN.CS270.16s	CS.270	vangay_2018	ENA_PRJEB28687	Homo_sapiens	Homo_sapiens	human	CS270	Control	UMN	USA	USA	industrialized_human	industrialized_human	16s	we.hum.UMN.CS270	industrialized_human
we.hum.UMN.CS284.16s	CS.284	vangay_2018	ENA_PRJEB28687	Homo_sapiens	Homo_sapiens	human	CS284	Hmong1st	UMN	USA	USA	industrialized_human	industrialized_human1st	16s	we.hum.UMN.CS284	industrialized_human
we.hum.UMN.CS285.16s	CS.285	vangay_2018	ENA_PRJEB28687	Homo_sapiens	Homo_sapiens	human	CS285	Hmong2nd	UMN	USA	USA	industrialized_human	industrialized_human2nd	16s	we.hum.UMN.CS285	industrialized_human
we.hum.UMN.CS288.16s	CS.288	vangay_2018	ENA_PRJEB28687	Homo_sapiens	Homo_sapiens	human	CS288	Hmong1st	UMN	USA	USA	industrialized_human	industrialized_human1st	16s	we.hum.UMN.CS288	industrialized_human
we.hum.UMN.CS307.16s	CS.307	vangay_2018	ENA_PRJEB28687	Homo_sapiens	Homo_sapiens	human	CS307	Hmong1st	UMN	USA	USA	industrialized_human	industrialized_human1st	16s	we.hum.UMN.CS307	industrialized_human
we.hum.UMN.CS312.16s	CS.312	vangay_2018	ENA_PRJEB28687	Homo_sapiens	Homo_sapiens	human	CS312	Hmong1st	UMN	USA	USA	industrialized_human	industrialized_human1st	16s	we.hum.UMN.CS312	industrialized_human
we.hum.UMN.CS330.16s	CS.330	vangay_2018	ENA_PRJEB28687	Homo_sapiens	Homo_sapiens	human	CS330	Hmong1st	UMN	USA	USA	industrialized_human	industrialized_human1st	16s	we.hum.UMN.CS330	industrialized_human
we.hum.UMN.CS344.16s	CS.344	vangay_2018	ENA_PRJEB28687	Homo_sapiens	Homo_sapiens	human	CS344	Hmong1st	UMN	USA	USA	industrialized_human	industrialized_human1st	16s	we.hum.UMN.CS344	industrialized_human
we.hum.UMN.CS3470.16s	CS.347.0	vangay_2018	ENA_PRJEB28687	Homo_sapiens	Homo_sapiens	human	CS3470	Hmong1st	UMN	USA	USA	industrialized_human	industrialized_human1st	16s	we.hum.UMN.CS3470	industrialized_human
we.hum.UMN.CS348.16s	CS.348	vangay_2018	ENA_PRJEB28687	Homo_sapiens	Homo_sapiens	human	CS348	Control	UMN	USA	USA	industrialized_human	industrialized_human	16s	we.hum.UMN.CS348	industrialized_human
we.hum.UMN.CS359.16s	CS.359	vangay_2018	ENA_PRJEB28687	Homo_sapiens	Homo_sapiens	human	CS359	Control	UMN	USA	USA	industrialized_human	industrialized_human	16s	we.hum.UMN.CS359	industrialized_human
we.hum.UMN.CS363.16s	CS.363	vangay_2018	ENA_PRJEB28687	Homo_sapiens	Homo_sapiens	human	CS363	Hmong1st	UMN	USA	USA	industrialized_human	industrialized_human1st	16s	we.hum.UMN.CS363	industrialized_human
we.hum.UMN.CS364.16s	CS.364	vangay_2018	ENA_PRJEB28687	Homo_sapiens	Homo_sapiens	human	CS364	Hmong1st	UMN	USA	USA	industrialized_human	industrialized_human1st	16s	we.hum.UMN.CS364	industrialized_human
we.hum.UMN.CS372.16s	CS.372	vangay_2018	ENA_PRJEB28687	Homo_sapiens	Homo_sapiens	human	CS372	Control	UMN	USA	USA	industrialized_human	industrialized_human	16s	we.hum.UMN.CS372	industrialized_human
we.hum.UMN.CS373.16s	CS.373	vangay_2018	ENA_PRJEB28687	Homo_sapiens	Homo_sapiens	human	CS373	Hmong1st	UMN	USA	USA	industrialized_human	industrialized_human1st	16s	we.hum.UMN.CS373	industrialized_human
we.hum.UMN.CS385.16s	CS.385	vangay_2018	ENA_PRJEB28687	Homo_sapiens	Homo_sapiens	human	CS385	Control	UMN	USA	USA	industrialized_human	industrialized_human	16s	we.hum.UMN.CS385	industrialized_human
we.hum.UMN.CS387.16s	CS.387	vangay_2018	ENA_PRJEB28687	Homo_sapiens	Homo_sapiens	human	CS387	Hmong1st	UMN	USA	USA	industrialized_human	industrialized_human1st	16s	we.hum.UMN.CS387	industrialized_human
we.hum.UMN.CS389.16s	CS.389	vangay_2018	ENA_PRJEB28687	Homo_sapiens	Homo_sapiens	human	CS389	Control	UMN	USA	USA	industrialized_human	industrialized_human	16s	we.hum.UMN.CS389	industrialized_human
nw.hum.Thai.TCS005.16s	T.CS.005	vangay_2018	ENA_PRJEB28687	Homo_sapiens	Homo_sapiens	human	TCS005	HmongThai	Thai	Thai	Thailand	non_industrialized_human	non_industrialized_human	16s	nw.hum.Thai.TCS005	non_industrialized_human
nw.hum.Thai.TCS012.16s	T.CS.012	vangay_2018	ENA_PRJEB28687	Homo_sapiens	Homo_sapiens	human	TCS012	HmongThai	Thai	Thai	Thailand	non_industrialized_human	non_industrialized_human	16s	nw.hum.Thai.TCS012	non_industrialized_human
nw.hum.Thai.TCS016.16s	T.CS.016	vangay_2018	ENA_PRJEB28687	Homo_sapiens	Homo_sapiens	human	TCS016	HmongThai	Thai	Thai	Thailand	non_industrialized_human	non_industrialized_human	16s	nw.hum.Thai.TCS016	non_industrialized_human
nw.hum.Thai.TCS017.16s	T.CS.017	vangay_2018	ENA_PRJEB28687	Homo_sapiens	Homo_sapiens	human	TCS017	HmongThai	Thai	Thai	Thailand	non_industrialized_human	non_industrialized_human	16s	nw.hum.Thai.TCS017	non_industrialized_human
nw.hum.Thai.TCS019.16s	T.CS.019	vangay_2018	ENA_PRJEB28687	Homo_sapiens	Homo_sapiens	human	TCS019	HmongThai	Thai	Thai	Thailand	non_industrialized_human	non_industrialized_human	16s	nw.hum.Thai.TCS019	non_industrialized_human
nw.hum.Thai.TCS024.16s	T.CS.024	vangay_2018	ENA_PRJEB28687	Homo_sapiens	Homo_sapiens	human	TCS024	HmongThai	Thai	Thai	Thailand	non_industrialized_human	non_industrialized_human	16s	nw.hum.Thai.TCS024	non_industrialized_human
nw.hum.Thai.TCS025.16s	T.CS.025	vangay_2018	ENA_PRJEB28687	Homo_sapiens	Homo_sapiens	human	TCS025	HmongThai	Thai	Thai	Thailand	non_industrialized_human	non_industrialized_human	16s	nw.hum.Thai.TCS025	non_industrialized_human
nw.hum.Thai.TCS026.16s	T.CS.026	vangay_2018	ENA_PRJEB28687	Homo_sapiens	Homo_sapiens	human	TCS026	HmongThai	Thai	Thai	Thailand	non_industrialized_human	non_industrialized_human	16s	nw.hum.Thai.TCS026	non_industrialized_human
nw.hum.Thai.TCS027.16s	T.CS.027	vangay_2018	ENA_PRJEB28687	Homo_sapiens	Homo_sapiens	human	TCS027	HmongThai	Thai	Thai	Thailand	non_industrialized_human	non_industrialized_human	16s	nw.hum.Thai.TCS027	non_industrialized_human
nw.hum.Thai.TCS028.16s	T.CS.028	vangay_2018	ENA_PRJEB28687	Homo_sapiens	Homo_sapiens	human	TCS028	HmongThai	Thai	Thai	Thailand	non_industrialized_human	non_industrialized_human	16s	nw.hum.Thai.TCS028	non_industrialized_human
nw.hum.Thai.TCS033.16s	T.CS.033	vangay_2018	ENA_PRJEB28687	Homo_sapiens	Homo_sapiens	human	TCS033	HmongThai	Thai	Thai	Thailand	non_industrialized_human	non_industrialized_human	16s	nw.hum.Thai.TCS033	non_industrialized_human
nw.hum.Thai.TCS034.16s	T.CS.034	vangay_2018	ENA_PRJEB28687	Homo_sapiens	Homo_sapiens	human	TCS034	HmongThai	Thai	Thai	Thailand	non_industrialized_human	non_industrialized_human	16s	nw.hum.Thai.TCS034	non_industrialized_human
nw.hum.Thai.TCS035.16s	T.CS.035	vangay_2018	ENA_PRJEB28687	Homo_sapiens	Homo_sapiens	human	TCS035	HmongThai	Thai	Thai	Thailand	non_industrialized_human	non_industrialized_human	16s	nw.hum.Thai.TCS035	non_industrialized_human
nw.hum.Thai.TCS037.16s	T.CS.037	vangay_2018	ENA_PRJEB28687	Homo_sapiens	Homo_sapiens	human	TCS037	HmongThai	Thai	Thai	Thailand	non_industrialized_human	non_industrialized_human	16s	nw.hum.Thai.TCS037	non_industrialized_human
nw.hum.Thai.TCS038.16s	T.CS.038	vangay_2018	ENA_PRJEB28687	Homo_sapiens	Homo_sapiens	human	TCS038	HmongThai	Thai	Thai	Thailand	non_industrialized_human	non_industrialized_human	16s	nw.hum.Thai.TCS038	non_industrialized_human
nw.hum.Thai.TCS039.16s	T.CS.039	vangay_2018	ENA_PRJEB28687	Homo_sapiens	Homo_sapiens	human	TCS039	HmongThai	Thai	Thai	Thailand	non_industrialized_human	non_industrialized_human	16s	nw.hum.Thai.TCS039	non_industrialized_human
nw.hum.Thai.TCS044.16s	T.CS.044	vangay_2018	ENA_PRJEB28687	Homo_sapiens	Homo_sapiens	human	TCS044	HmongThai	Thai	Thai	Thailand	non_industrialized_human	non_industrialized_human	16s	nw.hum.Thai.TCS044	non_industrialized_human
nw.hum.Thai.TCS046.16s	T.CS.046	vangay_2018	ENA_PRJEB28687	Homo_sapiens	Homo_sapiens	human	TCS046	HmongThai	Thai	Thai	Thailand	non_industrialized_human	non_industrialized_human	16s	nw.hum.Thai.TCS046	non_industrialized_human
nw.hum.Thai.TCS048.16s	T.CS.048	vangay_2018	ENA_PRJEB28687	Homo_sapiens	Homo_sapiens	human	TCS048	HmongThai	Thai	Thai	Thailand	non_industrialized_human	non_industrialized_human	16s	nw.hum.Thai.TCS048	non_industrialized_human
nw.hum.Thai.TCS052.16s	T.CS.052	vangay_2018	ENA_PRJEB28687	Homo_sapiens	Homo_sapiens	human	TCS052	HmongThai	Thai	Thai	Thailand	non_industrialized_human	non_industrialized_human	16s	nw.hum.Thai.TCS052	non_industrialized_human
nw.hum.Thai.TCS058.16s	T.CS.058	vangay_2018	ENA_PRJEB28687	Homo_sapiens	Homo_sapiens	human	TCS058	HmongThai	Thai	Thai	Thailand	non_industrialized_human	non_industrialized_human	16s	nw.hum.Thai.TCS058	non_industrialized_human
nw.hum.Thai.TCS062.16s	T.CS.062	vangay_2018	ENA_PRJEB28687	Homo_sapiens	Homo_sapiens	human	TCS062	HmongThai	Thai	Thai	Thailand	non_industrialized_human	non_industrialized_human	16s	nw.hum.Thai.TCS062	non_industrialized_human
nw.hum.Thai.TCS066.16s	T.CS.066	vangay_2018	ENA_PRJEB28687	Homo_sapiens	Homo_sapiens	human	TCS066	HmongThai	Thai	Thai	Thailand	non_industrialized_human	non_industrialized_human	16s	nw.hum.Thai.TCS066	non_industrialized_human
nw.hum.Thai.TCS072.16s	T.CS.072	vangay_2018	ENA_PRJEB28687	Homo_sapiens	Homo_sapiens	human	TCS072	HmongThai	Thai	Thai	Thailand	non_industrialized_human	non_industrialized_human	16s	nw.hum.Thai.TCS072	non_industrialized_human
nw.hum.Thai.TCS074.16s	T.CS.074	vangay_2018	ENA_PRJEB28687	Homo_sapiens	Homo_sapiens	human	TCS074	HmongThai	Thai	Thai	Thailand	non_industrialized_human	non_industrialized_human	16s	nw.hum.Thai.TCS074	non_industrialized_human
nw.hum.Thai.TCS076.16s	T.CS.076	vangay_2018	ENA_PRJEB28687	Homo_sapiens	Homo_sapiens	human	TCS076	HmongThai	Thai	Thai	Thailand	non_industrialized_human	non_industrialized_human	16s	nw.hum.Thai.TCS076	non_industrialized_human
nw.hum.Thai.TCS079.16s	T.CS.079	vangay_2018	ENA_PRJEB28687	Homo_sapiens	Homo_sapiens	human	TCS079	HmongThai	Thai	Thai	Thailand	non_industrialized_human	non_industrialized_human	16s	nw.hum.Thai.TCS079	non_industrialized_human
nw.hum.Thai.TCS080.16s	T.CS.080	vangay_2018	ENA_PRJEB28687	Homo_sapiens	Homo_sapiens	human	TCS080	HmongThai	Thai	Thai	Thailand	non_industrialized_human	non_industrialized_human	16s	nw.hum.Thai.TCS080	non_industrialized_human
nw.hum.Thai.TCS082.16s	T.CS.082	vangay_2018	ENA_PRJEB28687	Homo_sapiens	Homo_sapiens	human	TCS082	HmongThai	Thai	Thai	Thailand	non_industrialized_human	non_industrialized_human	16s	nw.hum.Thai.TCS082	non_industrialized_human
nw.hum.Thai.TCS085.16s	T.CS.085	vangay_2018	ENA_PRJEB28687	Homo_sapiens	Homo_sapiens	human	TCS085	HmongThai	Thai	Thai	Thailand	non_industrialized_human	non_industrialized_human	16s	nw.hum.Thai.TCS085	non_industrialized_human
nw.hum.Thai.TFS020.16s	TFS.020	vangay_2018	ENA_PRJEB28687	Homo_sapiens	Homo_sapiens	human	TFS020	HmongThai	Thai	Thai	Thailand	non_industrialized_human	non_industrialized_human	16s	nw.hum.Thai.TFS020	non_industrialized_human
nw.hum.Thai.TFS024.16s	TFS.024	vangay_2018	ENA_PRJEB28687	Homo_sapiens	Homo_sapiens	human	TFS024	HmongThai	Thai	Thai	Thailand	non_industrialized_human	non_industrialized_human	16s	nw.hum.Thai.TFS024	non_industrialized_human
nw.hum.Thai.TFS026.16s	TFS.026	vangay_2018	ENA_PRJEB28687	Homo_sapiens	Homo_sapiens	human	TFS026	HmongThai	Thai	Thai	Thailand	non_industrialized_human	non_industrialized_human	16s	nw.hum.Thai.TFS026	non_industrialized_human
nw.hum.Thai.TFS028.16s	TFS.028	vangay_2018	ENA_PRJEB28687	Homo_sapiens	Homo_sapiens	human	TFS028	HmongThai	Thai	Thai	Thailand	non_industrialized_human	non_industrialized_human	16s	nw.hum.Thai.TFS028	non_industrialized_human
nw.hu.HADZA.329.16s	SRR5760852	smits_2017	NCBI_PRJNA392012	Homo_sapiens	Homo_sapiens	human	329	HADZA	HADZA	TZ	Tanzania	non_industrialized_human	non_industrialized_human	16s	nw.hu.HADZA.329	non_industrialized_human
nw.hu.HADZA.283.16s	SRR5760857	smits_2017	NCBI_PRJNA392012	Homo_sapiens	Homo_sapiens	human	283	HADZA	HADZA	TZ	Tanzania	non_industrialized_human	non_industrialized_human	16s	nw.hu.HADZA.283	non_industrialized_human
nw.hu.HADZA.276.16s	SRR5760860	smits_2017	NCBI_PRJNA392012	Homo_sapiens	Homo_sapiens	human	276	HADZA	HADZA	TZ	Tanzania	non_industrialized_human	non_industrialized_human	16s	nw.hu.HADZA.276	non_industrialized_human
nw.hu.HADZA.392.16s	SRR5760863	smits_2017	NCBI_PRJNA392012	Homo_sapiens	Homo_sapiens	human	392	HADZA	HADZA	TZ	Tanzania	non_industrialized_human	non_industrialized_human	16s	nw.hu.HADZA.392	non_industrialized_human
nw.hu.HADZA.3128.16s	SRR5760864	smits_2017	NCBI_PRJNA392012	Homo_sapiens	Homo_sapiens	human	3128	HADZA	HADZA	TZ	Tanzania	non_industrialized_human	non_industrialized_human	16s	nw.hu.HADZA.3128	non_industrialized_human
nw.hu.HADZA.3124.16s	SRR5760869	smits_2017	NCBI_PRJNA392012	Homo_sapiens	Homo_sapiens	human	3124	HADZA	HADZA	TZ	Tanzania	non_industrialized_human	non_industrialized_human	16s	nw.hu.HADZA.3124	non_industrialized_human
nw.hu.HADZA.436.16s	SRR5760870	smits_2017	NCBI_PRJNA392012	Homo_sapiens	Homo_sapiens	human	436	HADZA	HADZA	TZ	Tanzania	non_industrialized_human	non_industrialized_human	16s	nw.hu.HADZA.436	non_industrialized_human
nw.hu.HADZA.230.16s	SRR5760873	smits_2017	NCBI_PRJNA392012	Homo_sapiens	Homo_sapiens	human	230	HADZA	HADZA	TZ	Tanzania	non_industrialized_human	non_industrialized_human	16s	nw.hu.HADZA.230	non_industrialized_human
nw.hu.HADZA.883.16s	SRR5760874	smits_2017	NCBI_PRJNA392012	Homo_sapiens	Homo_sapiens	human	883	HADZA	HADZA	TZ	Tanzania	non_industrialized_human	non_industrialized_human	16s	nw.hu.HADZA.883	non_industrialized_human
nw.hu.HADZA.3201.16s	SRR5760880	smits_2017	NCBI_PRJNA392012	Homo_sapiens	Homo_sapiens	human	3201	HADZA	HADZA	TZ	Tanzania	non_industrialized_human	non_industrialized_human	16s	nw.hu.HADZA.3201	non_industrialized_human
nw.hu.HADZA.3205.16s	SRR5760882	smits_2017	NCBI_PRJNA392012	Homo_sapiens	Homo_sapiens	human	3205	HADZA	HADZA	TZ	Tanzania	non_industrialized_human	non_industrialized_human	16s	nw.hu.HADZA.3205	non_industrialized_human
nw.hu.HADZA.357.16s	SRR5760886	smits_2017	NCBI_PRJNA392012	Homo_sapiens	Homo_sapiens	human	357	HADZA	HADZA	TZ	Tanzania	non_industrialized_human	non_industrialized_human	16s	nw.hu.HADZA.357	non_industrialized_human
nw.hu.HADZA.355.16s	SRR5760888	smits_2017	NCBI_PRJNA392012	Homo_sapiens	Homo_sapiens	human	355	HADZA	HADZA	TZ	Tanzania	non_industrialized_human	non_industrialized_human	16s	nw.hu.HADZA.355	non_industrialized_human
nw.hu.HADZA.356.16s	SRR5760889	smits_2017	NCBI_PRJNA392012	Homo_sapiens	Homo_sapiens	human	356	HADZA	HADZA	TZ	Tanzania	non_industrialized_human	non_industrialized_human	16s	nw.hu.HADZA.356	non_industrialized_human
nw.hu.HADZA.354.16s	SRR5760891	smits_2017	NCBI_PRJNA392012	Homo_sapiens	Homo_sapiens	human	354	HADZA	HADZA	TZ	Tanzania	non_industrialized_human	non_industrialized_human	16s	nw.hu.HADZA.354	non_industrialized_human
nw.hu.HADZA.362.16s	SRR5760892	smits_2017	NCBI_PRJNA392012	Homo_sapiens	Homo_sapiens	human	362	HADZA	HADZA	TZ	Tanzania	non_industrialized_human	non_industrialized_human	16s	nw.hu.HADZA.362	non_industrialized_human
nw.hu.HADZA.3288.16s	SRR5760902	smits_2017	NCBI_PRJNA392012	Homo_sapiens	Homo_sapiens	human	3288	HADZA	HADZA	TZ	Tanzania	non_industrialized_human	non_industrialized_human	16s	nw.hu.HADZA.3288	non_industrialized_human
nw.hu.HADZA.3286.16s	SRR5760903	smits_2017	NCBI_PRJNA392012	Homo_sapiens	Homo_sapiens	human	3286	HADZA	HADZA	TZ	Tanzania	non_industrialized_human	non_industrialized_human	16s	nw.hu.HADZA.3286	non_industrialized_human
nw.hu.HADZA.3141.16s	SRR5760908	smits_2017	NCBI_PRJNA392012	Homo_sapiens	Homo_sapiens	human	3141	HADZA	HADZA	TZ	Tanzania	non_industrialized_human	non_industrialized_human	16s	nw.hu.HADZA.3141	non_industrialized_human
nw.hu.HADZA.3140.16s	SRR5760909	smits_2017	NCBI_PRJNA392012	Homo_sapiens	Homo_sapiens	human	3140	HADZA	HADZA	TZ	Tanzania	non_industrialized_human	non_industrialized_human	16s	nw.hu.HADZA.3140	non_industrialized_human
nw.hu.HADZA.177.16s	SRR5760911	smits_2017	NCBI_PRJNA392012	Homo_sapiens	Homo_sapiens	human	177	HADZA	HADZA	TZ	Tanzania	non_industrialized_human	non_industrialized_human	16s	nw.hu.HADZA.177	non_industrialized_human
nw.hu.HADZA.272.16s	SRR5760936	smits_2017	NCBI_PRJNA392012	Homo_sapiens	Homo_sapiens	human	272	HADZA	HADZA	TZ	Tanzania	non_industrialized_human	non_industrialized_human	16s	nw.hu.HADZA.272	non_industrialized_human
nw.hu.HADZA.274.16s	SRR5760937	smits_2017	NCBI_PRJNA392012	Homo_sapiens	Homo_sapiens	human	274	HADZA	HADZA	TZ	Tanzania	non_industrialized_human	non_industrialized_human	16s	nw.hu.HADZA.274	non_industrialized_human
nw.hu.HADZA.257.16s	SRR5760941	smits_2017	NCBI_PRJNA392012	Homo_sapiens	Homo_sapiens	human	257	HADZA	HADZA	TZ	Tanzania	non_industrialized_human	non_industrialized_human	16s	nw.hu.HADZA.257	non_industrialized_human
nw.hu.HADZA.265.16s	SRR5760944	smits_2017	NCBI_PRJNA392012	Homo_sapiens	Homo_sapiens	human	265	HADZA	HADZA	TZ	Tanzania	non_industrialized_human	non_industrialized_human	16s	nw.hu.HADZA.265	non_industrialized_human
nw.hu.HADZA.266.16s	SRR5760945	smits_2017	NCBI_PRJNA392012	Homo_sapiens	Homo_sapiens	human	266	HADZA	HADZA	TZ	Tanzania	non_industrialized_human	non_industrialized_human	16s	nw.hu.HADZA.266	non_industrialized_human
nw.hu.HADZA.3035.16s	SRR5760947	smits_2017	NCBI_PRJNA392012	Homo_sapiens	Homo_sapiens	human	3035	HADZA	HADZA	TZ	Tanzania	non_industrialized_human	non_industrialized_human	16s	nw.hu.HADZA.3035	non_industrialized_human
nw.hu.HADZA.3019.16s	SRR5760950	smits_2017	NCBI_PRJNA392012	Homo_sapiens	Homo_sapiens	human	3019	HADZA	HADZA	TZ	Tanzania	non_industrialized_human	non_industrialized_human	16s	nw.hu.HADZA.3019	non_industrialized_human
nw.hu.HADZA.384.16s	SRR5760957	smits_2017	NCBI_PRJNA392012	Homo_sapiens	Homo_sapiens	human	384	HADZA	HADZA	TZ	Tanzania	non_industrialized_human	non_industrialized_human	16s	nw.hu.HADZA.384	non_industrialized_human
nw.hu.HADZA.379.16s	SRR5760959	smits_2017	NCBI_PRJNA392012	Homo_sapiens	Homo_sapiens	human	379	HADZA	HADZA	TZ	Tanzania	non_industrialized_human	non_industrialized_human	16s	nw.hu.HADZA.379	non_industrialized_human
nw.hu.HADZA.346.16s	SRR5760960	smits_2017	NCBI_PRJNA392012	Homo_sapiens	Homo_sapiens	human	346	HADZA	HADZA	TZ	Tanzania	non_industrialized_human	non_industrialized_human	16s	nw.hu.HADZA.346	non_industrialized_human
nw.hu.HADZA.342.16s	SRR5760964	smits_2017	NCBI_PRJNA392012	Homo_sapiens	Homo_sapiens	human	342	HADZA	HADZA	TZ	Tanzania	non_industrialized_human	non_industrialized_human	16s	nw.hu.HADZA.342	non_industrialized_human
nw.hu.HADZA.343.16s	SRR5760967	smits_2017	NCBI_PRJNA392012	Homo_sapiens	Homo_sapiens	human	343	HADZA	HADZA	TZ	Tanzania	non_industrialized_human	non_industrialized_human	16s	nw.hu.HADZA.343	non_industrialized_human
nw.hu.HADZA.349.16s	SRR5760969	smits_2017	NCBI_PRJNA392012	Homo_sapiens	Homo_sapiens	human	349	HADZA	HADZA	TZ	Tanzania	non_industrialized_human	non_industrialized_human	16s	nw.hu.HADZA.349	non_industrialized_human
nw.hu.HADZA.838.16s	SRR5760974	smits_2017	NCBI_PRJNA392012	Homo_sapiens	Homo_sapiens	human	838	HADZA	HADZA	TZ	Tanzania	non_industrialized_human	non_industrialized_human	16s	nw.hu.HADZA.838	non_industrialized_human
nw.hu.HADZA.839.16s	SRR5760975	smits_2017	NCBI_PRJNA392012	Homo_sapiens	Homo_sapiens	human	839	HADZA	HADZA	TZ	Tanzania	non_industrialized_human	non_industrialized_human	16s	nw.hu.HADZA.839	non_industrialized_human
nw.hu.HADZA.834.16s	SRR5760978	smits_2017	NCBI_PRJNA392012	Homo_sapiens	Homo_sapiens	human	834	HADZA	HADZA	TZ	Tanzania	non_industrialized_human	non_industrialized_human	16s	nw.hu.HADZA.834	non_industrialized_human
nw.hu.HADZA.3031.16s	SRR5760981	smits_2017	NCBI_PRJNA392012	Homo_sapiens	Homo_sapiens	human	3031	HADZA	HADZA	TZ	Tanzania	non_industrialized_human	non_industrialized_human	16s	nw.hu.HADZA.3031	non_industrialized_human
nw.hu.HADZA.3025.16s	SRR5760982	smits_2017	NCBI_PRJNA392012	Homo_sapiens	Homo_sapiens	human	3025	HADZA	HADZA	TZ	Tanzania	non_industrialized_human	non_industrialized_human	16s	nw.hu.HADZA.3025	non_industrialized_human
nw.hu.HADZA.3032.16s	SRR5760985	smits_2017	NCBI_PRJNA392012	Homo_sapiens	Homo_sapiens	human	3032	HADZA	HADZA	TZ	Tanzania	non_industrialized_human	non_industrialized_human	16s	nw.hu.HADZA.3032	non_industrialized_human
nw.hu.HADZA.3185.16s	SRR5760991	smits_2017	NCBI_PRJNA392012	Homo_sapiens	Homo_sapiens	human	3185	HADZA	HADZA	TZ	Tanzania	non_industrialized_human	non_industrialized_human	16s	nw.hu.HADZA.3185	non_industrialized_human
nw.hu.HADZA.3182.16s	SRR5760992	smits_2017	NCBI_PRJNA392012	Homo_sapiens	Homo_sapiens	human	3182	HADZA	HADZA	TZ	Tanzania	non_industrialized_human	non_industrialized_human	16s	nw.hu.HADZA.3182	non_industrialized_human
nw.hu.HADZA.3099.16s	SRR5760993	smits_2017	NCBI_PRJNA392012	Homo_sapiens	Homo_sapiens	human	3099	HADZA	HADZA	TZ	Tanzania	non_industrialized_human	non_industrialized_human	16s	nw.hu.HADZA.3099	non_industrialized_human
nw.hu.HADZA.191.16s	SRR5760994	smits_2017	NCBI_PRJNA392012	Homo_sapiens	Homo_sapiens	human	191	HADZA	HADZA	TZ	Tanzania	non_industrialized_human	non_industrialized_human	16s	nw.hu.HADZA.191	non_industrialized_human
nw.hu.HADZA.3274.16s	SRR5761000	smits_2017	NCBI_PRJNA392012	Homo_sapiens	Homo_sapiens	human	3274	HADZA	HADZA	TZ	Tanzania	non_industrialized_human	non_industrialized_human	16s	nw.hu.HADZA.3274	non_industrialized_human
nw.hu.HADZA.3273.16s	SRR5761001	smits_2017	NCBI_PRJNA392012	Homo_sapiens	Homo_sapiens	human	3273	HADZA	HADZA	TZ	Tanzania	non_industrialized_human	non_industrialized_human	16s	nw.hu.HADZA.3273	non_industrialized_human
nw.hu.HADZA.3270.16s	SRR5761006	smits_2017	NCBI_PRJNA392012	Homo_sapiens	Homo_sapiens	human	3270	HADZA	HADZA	TZ	Tanzania	non_industrialized_human	non_industrialized_human	16s	nw.hu.HADZA.3270	non_industrialized_human
nw.hu.HADZA.733.16s	SRR5761013	smits_2017	NCBI_PRJNA392012	Homo_sapiens	Homo_sapiens	human	733	HADZA	HADZA	TZ	Tanzania	non_industrialized_human	non_industrialized_human	16s	nw.hu.HADZA.733	non_industrialized_human
nw.hu.HADZA.755.16s	SRR5761014	smits_2017	NCBI_PRJNA392012	Homo_sapiens	Homo_sapiens	human	755	HADZA	HADZA	TZ	Tanzania	non_industrialized_human	non_industrialized_human	16s	nw.hu.HADZA.755	non_industrialized_human
nw.hu.HADZA.756.16s	SRR5761015	smits_2017	NCBI_PRJNA392012	Homo_sapiens	Homo_sapiens	human	756	HADZA	HADZA	TZ	Tanzania	non_industrialized_human	non_industrialized_human	16s	nw.hu.HADZA.756	non_industrialized_human
nw.hu.HADZA.775.16s	SRR5761020	smits_2017	NCBI_PRJNA392012	Homo_sapiens	Homo_sapiens	human	775	HADZA	HADZA	TZ	Tanzania	non_industrialized_human	non_industrialized_human	16s	nw.hu.HADZA.775	non_industrialized_human
nw.hu.HADZA.771.16s	SRR5761022	smits_2017	NCBI_PRJNA392012	Homo_sapiens	Homo_sapiens	human	771	HADZA	HADZA	TZ	Tanzania	non_industrialized_human	non_industrialized_human	16s	nw.hu.HADZA.771	non_industrialized_human
nw.hu.HADZA.780.16s	SRR5761024	smits_2017	NCBI_PRJNA392012	Homo_sapiens	Homo_sapiens	human	780	HADZA	HADZA	TZ	Tanzania	non_industrialized_human	non_industrialized_human	16s	nw.hu.HADZA.780	non_industrialized_human
nw.hu.HADZA.217.16s	SRR5761031	smits_2017	NCBI_PRJNA392012	Homo_sapiens	Homo_sapiens	human	217	HADZA	HADZA	TZ	Tanzania	non_industrialized_human	non_industrialized_human	16s	nw.hu.HADZA.217	non_industrialized_human
nw.hu.HADZA.220.16s	SRR5761032	smits_2017	NCBI_PRJNA392012	Homo_sapiens	Homo_sapiens	human	220	HADZA	HADZA	TZ	Tanzania	non_industrialized_human	non_industrialized_human	16s	nw.hu.HADZA.220	non_industrialized_human
nw.hu.HADZA.219.16s	SRR5761033	smits_2017	NCBI_PRJNA392012	Homo_sapiens	Homo_sapiens	human	219	HADZA	HADZA	TZ	Tanzania	non_industrialized_human	non_industrialized_human	16s	nw.hu.HADZA.219	non_industrialized_human
nw.hu.HADZA.222.16s	SRR5761034	smits_2017	NCBI_PRJNA392012	Homo_sapiens	Homo_sapiens	human	222	HADZA	HADZA	TZ	Tanzania	non_industrialized_human	non_industrialized_human	16s	nw.hu.HADZA.222	non_industrialized_human
nw.hu.HADZA.221.16s	SRR5761035	smits_2017	NCBI_PRJNA392012	Homo_sapiens	Homo_sapiens	human	221	HADZA	HADZA	TZ	Tanzania	non_industrialized_human	non_industrialized_human	16s	nw.hu.HADZA.221	non_industrialized_human
nw.hu.HADZA.226.16s	SRR5761039	smits_2017	NCBI_PRJNA392012	Homo_sapiens	Homo_sapiens	human	226	HADZA	HADZA	TZ	Tanzania	non_industrialized_human	non_industrialized_human	16s	nw.hu.HADZA.226	non_industrialized_human
nw.hu.HADZA.381.16s	SRR5761040	smits_2017	NCBI_PRJNA392012	Homo_sapiens	Homo_sapiens	human	381	HADZA	HADZA	TZ	Tanzania	non_industrialized_human	non_industrialized_human	16s	nw.hu.HADZA.381	non_industrialized_human
nw.hu.HADZA.374.16s	SRR5761042	smits_2017	NCBI_PRJNA392012	Homo_sapiens	Homo_sapiens	human	374	HADZA	HADZA	TZ	Tanzania	non_industrialized_human	non_industrialized_human	16s	nw.hu.HADZA.374	non_industrialized_human
nw.hu.HADZA.377.16s	SRR5761045	smits_2017	NCBI_PRJNA392012	Homo_sapiens	Homo_sapiens	human	377	HADZA	HADZA	TZ	Tanzania	non_industrialized_human	non_industrialized_human	16s	nw.hu.HADZA.377	non_industrialized_human
nw.hu.HADZA.246.16s	SRR5761049	smits_2017	NCBI_PRJNA392012	Homo_sapiens	Homo_sapiens	human	246	HADZA	HADZA	TZ	Tanzania	non_industrialized_human	non_industrialized_human	16s	nw.hu.HADZA.246	non_industrialized_human
nw.hu.HADZA.396.16s	SRR5761050	smits_2017	NCBI_PRJNA392012	Homo_sapiens	Homo_sapiens	human	396	HADZA	HADZA	TZ	Tanzania	non_industrialized_human	non_industrialized_human	16s	nw.hu.HADZA.396	non_industrialized_human
nw.hu.HADZA.250.16s	SRR5761053	smits_2017	NCBI_PRJNA392012	Homo_sapiens	Homo_sapiens	human	250	HADZA	HADZA	TZ	Tanzania	non_industrialized_human	non_industrialized_human	16s	nw.hu.HADZA.250	non_industrialized_human
nw.hu.HADZA.252.16s	SRR5761055	smits_2017	NCBI_PRJNA392012	Homo_sapiens	Homo_sapiens	human	252	HADZA	HADZA	TZ	Tanzania	non_industrialized_human	non_industrialized_human	16s	nw.hu.HADZA.252	non_industrialized_human
nw.hu.HADZA.150.16s	SRR5761064	smits_2017	NCBI_PRJNA392012	Homo_sapiens	Homo_sapiens	human	150	HADZA	HADZA	TZ	Tanzania	non_industrialized_human	non_industrialized_human	16s	nw.hu.HADZA.150	non_industrialized_human
nw.hu.HADZA.145.16s	SRR5761066	smits_2017	NCBI_PRJNA392012	Homo_sapiens	Homo_sapiens	human	145	HADZA	HADZA	TZ	Tanzania	non_industrialized_human	non_industrialized_human	16s	nw.hu.HADZA.145	non_industrialized_human
nw.hu.HADZA.101.16s	SRR5761073	smits_2017	NCBI_PRJNA392012	Homo_sapiens	Homo_sapiens	human	101	HADZA	HADZA	TZ	Tanzania	non_industrialized_human	non_industrialized_human	16s	nw.hu.HADZA.101	non_industrialized_human
nw.hu.HADZA.99.16s	SRR5761075	smits_2017	NCBI_PRJNA392012	Homo_sapiens	Homo_sapiens	human	99	HADZA	HADZA	TZ	Tanzania	non_industrialized_human	non_industrialized_human	16s	nw.hu.HADZA.99	non_industrialized_human
nw.hu.HADZA.200.16s	SRR5761077	smits_2017	NCBI_PRJNA392012	Homo_sapiens	Homo_sapiens	human	200	HADZA	HADZA	TZ	Tanzania	non_industrialized_human	non_industrialized_human	16s	nw.hu.HADZA.200	non_industrialized_human
nw.hu.HADZA.332.16s	SRR5761088	smits_2017	NCBI_PRJNA392012	Homo_sapiens	Homo_sapiens	human	332	HADZA	HADZA	TZ	Tanzania	non_industrialized_human	non_industrialized_human	16s	nw.hu.HADZA.332	non_industrialized_human
nw.hu.HADZA.334.16s	SRR5761090	smits_2017	NCBI_PRJNA392012	Homo_sapiens	Homo_sapiens	human	334	HADZA	HADZA	TZ	Tanzania	non_industrialized_human	non_industrialized_human	16s	nw.hu.HADZA.334	non_industrialized_human
nw.hu.HADZA.335.16s	SRR5761091	smits_2017	NCBI_PRJNA392012	Homo_sapiens	Homo_sapiens	human	335	HADZA	HADZA	TZ	Tanzania	non_industrialized_human	non_industrialized_human	16s	nw.hu.HADZA.335	non_industrialized_human
nw.hu.HADZA.336.16s	SRR5761092	smits_2017	NCBI_PRJNA392012	Homo_sapiens	Homo_sapiens	human	336	HADZA	HADZA	TZ	Tanzania	non_industrialized_human	non_industrialized_human	16s	nw.hu.HADZA.336	non_industrialized_human
nw.hu.HADZA.3022.16s	SRR5761107	smits_2017	NCBI_PRJNA392012	Homo_sapiens	Homo_sapiens	human	3022	HADZA	HADZA	TZ	Tanzania	non_industrialized_human	non_industrialized_human	16s	nw.hu.HADZA.3022	non_industrialized_human
nw.hu.HADZA.3305.16s	SRR5761111	smits_2017	NCBI_PRJNA392012	Homo_sapiens	Homo_sapiens	human	3305	HADZA	HADZA	TZ	Tanzania	non_industrialized_human	non_industrialized_human	16s	nw.hu.HADZA.3305	non_industrialized_human
nw.hu.HADZA.157.16s	SRR5761117	smits_2017	NCBI_PRJNA392012	Homo_sapiens	Homo_sapiens	human	157	HADZA	HADZA	TZ	Tanzania	non_industrialized_human	non_industrialized_human	16s	nw.hu.HADZA.157	non_industrialized_human
nw.hu.HADZA.156.16s	SRR5761118	smits_2017	NCBI_PRJNA392012	Homo_sapiens	Homo_sapiens	human	156	HADZA	HADZA	TZ	Tanzania	non_industrialized_human	non_industrialized_human	16s	nw.hu.HADZA.156	non_industrialized_human
nw.hu.HADZA.161.16s	SRR5761121	smits_2017	NCBI_PRJNA392012	Homo_sapiens	Homo_sapiens	human	161	HADZA	HADZA	TZ	Tanzania	non_industrialized_human	non_industrialized_human	16s	nw.hu.HADZA.161	non_industrialized_human
nw.hu.HADZA.435.16s	SRR5761123	smits_2017	NCBI_PRJNA392012	Homo_sapiens	Homo_sapiens	human	435	HADZA	HADZA	TZ	Tanzania	non_industrialized_human	non_industrialized_human	16s	nw.hu.HADZA.435	non_industrialized_human
nw.hu.HADZA.863.16s	SRR5761132	smits_2017	NCBI_PRJNA392012	Homo_sapiens	Homo_sapiens	human	863	HADZA	HADZA	TZ	Tanzania	non_industrialized_human	non_industrialized_human	16s	nw.hu.HADZA.863	non_industrialized_human
nw.hu.HADZA.864.16s	SRR5761133	smits_2017	NCBI_PRJNA392012	Homo_sapiens	Homo_sapiens	human	864	HADZA	HADZA	TZ	Tanzania	non_industrialized_human	non_industrialized_human	16s	nw.hu.HADZA.864	non_industrialized_human
nw.hu.HADZA.876.16s	SRR5761135	smits_2017	NCBI_PRJNA392012	Homo_sapiens	Homo_sapiens	human	876	HADZA	HADZA	TZ	Tanzania	non_industrialized_human	non_industrialized_human	16s	nw.hu.HADZA.876	non_industrialized_human
nw.hu.HADZA.597.16s	SRR5761136	smits_2017	NCBI_PRJNA392012	Homo_sapiens	Homo_sapiens	human	597	HADZA	HADZA	TZ	Tanzania	non_industrialized_human	non_industrialized_human	16s	nw.hu.HADZA.597	non_industrialized_human
nw.hu.HADZA.717.16s	SRR5761140	smits_2017	NCBI_PRJNA392012	Homo_sapiens	Homo_sapiens	human	717	HADZA	HADZA	TZ	Tanzania	non_industrialized_human	non_industrialized_human	16s	nw.hu.HADZA.717	non_industrialized_human
nw.hu.HADZA.786.16s	SRR5761149	smits_2017	NCBI_PRJNA392012	Homo_sapiens	Homo_sapiens	human	786	HADZA	HADZA	TZ	Tanzania	non_industrialized_human	non_industrialized_human	16s	nw.hu.HADZA.786	non_industrialized_human
nw.hu.HADZA.791.16s	SRR5761151	smits_2017	NCBI_PRJNA392012	Homo_sapiens	Homo_sapiens	human	791	HADZA	HADZA	TZ	Tanzania	non_industrialized_human	non_industrialized_human	16s	nw.hu.HADZA.791	non_industrialized_human
nw.hu.HADZA.794.16s	SRR5761153	smits_2017	NCBI_PRJNA392012	Homo_sapiens	Homo_sapiens	human	794	HADZA	HADZA	TZ	Tanzania	non_industrialized_human	non_industrialized_human	16s	nw.hu.HADZA.794	non_industrialized_human
nw.hu.HADZA.233.16s	SRR5761156	smits_2017	NCBI_PRJNA392012	Homo_sapiens	Homo_sapiens	human	233	HADZA	HADZA	TZ	Tanzania	non_industrialized_human	non_industrialized_human	16s	nw.hu.HADZA.233	non_industrialized_human
nw.hu.HADZA.3016.16s	SRR5761158	smits_2017	NCBI_PRJNA392012	Homo_sapiens	Homo_sapiens	human	3016	HADZA	HADZA	TZ	Tanzania	non_industrialized_human	non_industrialized_human	16s	nw.hu.HADZA.3016	non_industrialized_human
nw.hu.HADZA.372.16s	SRR5761159	smits_2017	NCBI_PRJNA392012	Homo_sapiens	Homo_sapiens	human	372	HADZA	HADZA	TZ	Tanzania	non_industrialized_human	non_industrialized_human	16s	nw.hu.HADZA.372	non_industrialized_human
nw.hu.HADZA.364.16s	SRR5761167	smits_2017	NCBI_PRJNA392012	Homo_sapiens	Homo_sapiens	human	364	HADZA	HADZA	TZ	Tanzania	non_industrialized_human	non_industrialized_human	16s	nw.hu.HADZA.364	non_industrialized_human
nw.hu.HADZA.370.16s	SRR5761169	smits_2017	NCBI_PRJNA392012	Homo_sapiens	Homo_sapiens	human	370	HADZA	HADZA	TZ	Tanzania	non_industrialized_human	non_industrialized_human	16s	nw.hu.HADZA.370	non_industrialized_human
nw.hu.HADZA.3293.16s	SRR5761178	smits_2017	NCBI_PRJNA392012	Homo_sapiens	Homo_sapiens	human	3293	HADZA	HADZA	TZ	Tanzania	non_industrialized_human	non_industrialized_human	16s	nw.hu.HADZA.3293	non_industrialized_human
nw.hu.HADZA.3294.16s	SRR5761179	smits_2017	NCBI_PRJNA392012	Homo_sapiens	Homo_sapiens	human	3294	HADZA	HADZA	TZ	Tanzania	non_industrialized_human	non_industrialized_human	16s	nw.hu.HADZA.3294	non_industrialized_human
nw.hu.HADZA.3296.16s	SRR5761180	smits_2017	NCBI_PRJNA392012	Homo_sapiens	Homo_sapiens	human	3296	HADZA	HADZA	TZ	Tanzania	non_industrialized_human	non_industrialized_human	16s	nw.hu.HADZA.3296	non_industrialized_human
nw.hu.HADZA.213.16s	SRR5761190	smits_2017	NCBI_PRJNA392012	Homo_sapiens	Homo_sapiens	human	213	HADZA	HADZA	TZ	Tanzania	non_industrialized_human	non_industrialized_human	16s	nw.hu.HADZA.213	non_industrialized_human
nw.hu.HADZA.807.16s	SRR5761194	smits_2017	NCBI_PRJNA392012	Homo_sapiens	Homo_sapiens	human	807	HADZA	HADZA	TZ	Tanzania	non_industrialized_human	non_industrialized_human	16s	nw.hu.HADZA.807	non_industrialized_human
nw.hu.HADZA.811.16s	SRR5761197	smits_2017	NCBI_PRJNA392012	Homo_sapiens	Homo_sapiens	human	811	HADZA	HADZA	TZ	Tanzania	non_industrialized_human	non_industrialized_human	16s	nw.hu.HADZA.811	non_industrialized_human
we.hum.UK.2297.16s	ERR1382297	goodrich_2016	ENA_PRJEB13747	Homo_sapiens	Homo_sapiens	human	2297	UK	UK	UK	UK	industrialized_human	industrialized_human	16s	we.hum.UK.2297	industrialized_human
we.hum.UK.2489.16s	ERR1382489	goodrich_2016	ENA_PRJEB13747	Homo_sapiens	Homo_sapiens	human	2489	UK	UK	UK	UK	industrialized_human	industrialized_human	16s	we.hum.UK.2489	industrialized_human
we.hum.UK.2504.16s	ERR1382504	goodrich_2016	ENA_PRJEB13747	Homo_sapiens	Homo_sapiens	human	2504	UK	UK	UK	UK	industrialized_human	industrialized_human	16s	we.hum.UK.2504	industrialized_human
we.hum.UK.2508.16s	ERR1382508	goodrich_2016	ENA_PRJEB13747	Homo_sapiens	Homo_sapiens	human	2508	UK	UK	UK	UK	industrialized_human	industrialized_human	16s	we.hum.UK.2508	industrialized_human
we.hum.UK.2538.16s	ERR1382538	goodrich_2016	ENA_PRJEB13747	Homo_sapiens	Homo_sapiens	human	2538	UK	UK	UK	UK	industrialized_human	industrialized_human	16s	we.hum.UK.2538	industrialized_human
we.hum.UK.2550.16s	ERR1382550	goodrich_2016	ENA_PRJEB13747	Homo_sapiens	Homo_sapiens	human	2550	UK	UK	UK	UK	industrialized_human	industrialized_human	16s	we.hum.UK.2550	industrialized_human
we.hum.UK.2619.16s	ERR1382619	goodrich_2016	ENA_PRJEB13747	Homo_sapiens	Homo_sapiens	human	2619	UK	UK	UK	UK	industrialized_human	industrialized_human	16s	we.hum.UK.2619	industrialized_human
we.hum.UK.2711.16s	ERR1382711	goodrich_2016	ENA_PRJEB13747	Homo_sapiens	Homo_sapiens	human	2711	UK	UK	UK	UK	industrialized_human	industrialized_human	16s	we.hum.UK.2711	industrialized_human
we.hum.UK.2717.16s	ERR1382717	goodrich_2016	ENA_PRJEB13747	Homo_sapiens	Homo_sapiens	human	2717	UK	UK	UK	UK	industrialized_human	industrialized_human	16s	we.hum.UK.2717	industrialized_human
we.hum.UK.2793.16s	ERR1382793	goodrich_2016	ENA_PRJEB13747	Homo_sapiens	Homo_sapiens	human	2793	UK	UK	UK	UK	industrialized_human	industrialized_human	16s	we.hum.UK.2793	industrialized_human
we.hum.UK.2804.16s	ERR1382804	goodrich_2016	ENA_PRJEB13747	Homo_sapiens	Homo_sapiens	human	2804	UK	UK	UK	UK	industrialized_human	industrialized_human	16s	we.hum.UK.2804	industrialized_human
we.hum.UK.2855.16s	ERR1382855	goodrich_2016	ENA_PRJEB13747	Homo_sapiens	Homo_sapiens	human	2855	UK	UK	UK	UK	industrialized_human	industrialized_human	16s	we.hum.UK.2855	industrialized_human
we.hum.UK.2867.16s	ERR1382867	goodrich_2016	ENA_PRJEB13747	Homo_sapiens	Homo_sapiens	human	2867	UK	UK	UK	UK	industrialized_human	industrialized_human	16s	we.hum.UK.2867	industrialized_human
we.hum.UK.2893.16s	ERR1382893	goodrich_2016	ENA_PRJEB13747	Homo_sapiens	Homo_sapiens	human	2893	UK	UK	UK	UK	industrialized_human	industrialized_human	16s	we.hum.UK.2893	industrialized_human
we.hum.UK.2895.16s	ERR1382895	goodrich_2016	ENA_PRJEB13747	Homo_sapiens	Homo_sapiens	human	2895	UK	UK	UK	UK	industrialized_human	industrialized_human	16s	we.hum.UK.2895	industrialized_human
we.hum.UK.2907.16s	ERR1382907	goodrich_2016	ENA_PRJEB13747	Homo_sapiens	Homo_sapiens	human	2907	UK	UK	UK	UK	industrialized_human	industrialized_human	16s	we.hum.UK.2907	industrialized_human
we.hum.UK.2908.16s	ERR1382908	goodrich_2016	ENA_PRJEB13747	Homo_sapiens	Homo_sapiens	human	2908	UK	UK	UK	UK	industrialized_human	industrialized_human	16s	we.hum.UK.2908	industrialized_human
we.hum.UK.2948.16s	ERR1382948	goodrich_2016	ENA_PRJEB13747	Homo_sapiens	Homo_sapiens	human	2948	UK	UK	UK	UK	industrialized_human	industrialized_human	16s	we.hum.UK.2948	industrialized_human
we.hum.UK.2950.16s	ERR1382950	goodrich_2016	ENA_PRJEB13747	Homo_sapiens	Homo_sapiens	human	2950	UK	UK	UK	UK	industrialized_human	industrialized_human	16s	we.hum.UK.2950	industrialized_human
we.hum.UK.2992.16s	ERR1382992	goodrich_2016	ENA_PRJEB13747	Homo_sapiens	Homo_sapiens	human	2992	UK	UK	UK	UK	industrialized_human	industrialized_human	16s	we.hum.UK.2992	industrialized_human
we.hum.UK.3137.16s	ERR1383137	goodrich_2016	ENA_PRJEB13747	Homo_sapiens	Homo_sapiens	human	3137	UK	UK	UK	UK	industrialized_human	industrialized_human	16s	we.hum.UK.3137	industrialized_human
we.hum.UK.3309.16s	ERR1383309	goodrich_2016	ENA_PRJEB13747	Homo_sapiens	Homo_sapiens	human	3309	UK	UK	UK	UK	industrialized_human	industrialized_human	16s	we.hum.UK.3309	industrialized_human
we.hum.UK.3362.16s	ERR1383362	goodrich_2016	ENA_PRJEB13747	Homo_sapiens	Homo_sapiens	human	3362	UK	UK	UK	UK	industrialized_human	industrialized_human	16s	we.hum.UK.3362	industrialized_human
we.hum.UK.3422.16s	ERR1383422	goodrich_2016	ENA_PRJEB13747	Homo_sapiens	Homo_sapiens	human	3422	UK	UK	UK	UK	industrialized_human	industrialized_human	16s	we.hum.UK.3422	industrialized_human
we.hum.UK.3585.16s	ERR1383585	goodrich_2016	ENA_PRJEB13747	Homo_sapiens	Homo_sapiens	human	3585	UK	UK	UK	UK	industrialized_human	industrialized_human	16s	we.hum.UK.3585	industrialized_human
we.hum.UK.3645.16s	ERR1383645	goodrich_2016	ENA_PRJEB13747	Homo_sapiens	Homo_sapiens	human	3645	UK	UK	UK	UK	industrialized_human	industrialized_human	16s	we.hum.UK.3645	industrialized_human
we.hum.UK.3773.16s	ERR1383773	goodrich_2016	ENA_PRJEB13747	Homo_sapiens	Homo_sapiens	human	3773	UK	UK	UK	UK	industrialized_human	industrialized_human	16s	we.hum.UK.3773	industrialized_human
we.hum.UK.3785.16s	ERR1383785	goodrich_2016	ENA_PRJEB13747	Homo_sapiens	Homo_sapiens	human	3785	UK	UK	UK	UK	industrialized_human	industrialized_human	16s	we.hum.UK.3785	industrialized_human
we.hum.UK.3808.16s	ERR1383808	goodrich_2016	ENA_PRJEB13747	Homo_sapiens	Homo_sapiens	human	3808	UK	UK	UK	UK	industrialized_human	industrialized_human	16s	we.hum.UK.3808	industrialized_human
we.hum.UK.3826.16s	ERR1383826	goodrich_2016	ENA_PRJEB13747	Homo_sapiens	Homo_sapiens	human	3826	UK	UK	UK	UK	industrialized_human	industrialized_human	16s	we.hum.UK.3826	industrialized_human
we.hum.UK.3842.16s	ERR1383842	goodrich_2016	ENA_PRJEB13747	Homo_sapiens	Homo_sapiens	human	3842	UK	UK	UK	UK	industrialized_human	industrialized_human	16s	we.hum.UK.3842	industrialized_human
we.hum.UK.3916.16s	ERR1383916	goodrich_2016	ENA_PRJEB13747	Homo_sapiens	Homo_sapiens	human	3916	UK	UK	UK	UK	industrialized_human	industrialized_human	16s	we.hum.UK.3916	industrialized_human
we.hum.UK.3981.16s	ERR1383981	goodrich_2016	ENA_PRJEB13747	Homo_sapiens	Homo_sapiens	human	3981	UK	UK	UK	UK	industrialized_human	industrialized_human	16s	we.hum.UK.3981	industrialized_human
we.hum.UK.4045.16s	ERR1384045	goodrich_2016	ENA_PRJEB13747	Homo_sapiens	Homo_sapiens	human	4045	UK	UK	UK	UK	industrialized_human	industrialized_human	16s	we.hum.UK.4045	industrialized_human
we.hum.UK.4047.16s	ERR1384047	goodrich_2016	ENA_PRJEB13747	Homo_sapiens	Homo_sapiens	human	4047	UK	UK	UK	UK	industrialized_human	industrialized_human	16s	we.hum.UK.4047	industrialized_human
we.hum.UK.4143.16s	ERR1384143	goodrich_2016	ENA_PRJEB13747	Homo_sapiens	Homo_sapiens	human	4143	UK	UK	UK	UK	industrialized_human	industrialized_human	16s	we.hum.UK.4143	industrialized_human
we.hum.UK.4159.16s	ERR1384159	goodrich_2016	ENA_PRJEB13747	Homo_sapiens	Homo_sapiens	human	4159	UK	UK	UK	UK	industrialized_human	industrialized_human	16s	we.hum.UK.4159	industrialized_human
we.hum.UK.4188.16s	ERR1384188	goodrich_2016	ENA_PRJEB13747	Homo_sapiens	Homo_sapiens	human	4188	UK	UK	UK	UK	industrialized_human	industrialized_human	16s	we.hum.UK.4188	industrialized_human
we.hum.UK.4204.16s	ERR1384204	goodrich_2016	ENA_PRJEB13747	Homo_sapiens	Homo_sapiens	human	4204	UK	UK	UK	UK	industrialized_human	industrialized_human	16s	we.hum.UK.4204	industrialized_human
we.hum.UK.4213.16s	ERR1384213	goodrich_2016	ENA_PRJEB13747	Homo_sapiens	Homo_sapiens	human	4213	UK	UK	UK	UK	industrialized_human	industrialized_human	16s	we.hum.UK.4213	industrialized_human
we.hum.UK.4214.16s	ERR1384214	goodrich_2016	ENA_PRJEB13747	Homo_sapiens	Homo_sapiens	human	4214	UK	UK	UK	UK	industrialized_human	industrialized_human	16s	we.hum.UK.4214	industrialized_human
we.hum.UK.4336.16s	ERR1384336	goodrich_2016	ENA_PRJEB13747	Homo_sapiens	Homo_sapiens	human	4336	UK	UK	UK	UK	industrialized_human	industrialized_human	16s	we.hum.UK.4336	industrialized_human
we.hum.UK.4411.16s	ERR1384411	goodrich_2016	ENA_PRJEB13747	Homo_sapiens	Homo_sapiens	human	4411	UK	UK	UK	UK	industrialized_human	industrialized_human	16s	we.hum.UK.4411	industrialized_human
we.hum.UK.4508.16s	ERR1384508	goodrich_2016	ENA_PRJEB13747	Homo_sapiens	Homo_sapiens	human	4508	UK	UK	UK	UK	industrialized_human	industrialized_human	16s	we.hum.UK.4508	industrialized_human
we.hum.UK.4583.16s	ERR1384583	goodrich_2016	ENA_PRJEB13747	Homo_sapiens	Homo_sapiens	human	4583	UK	UK	UK	UK	industrialized_human	industrialized_human	16s	we.hum.UK.4583	industrialized_human
we.hum.UK.4678.16s	ERR1384678	goodrich_2016	ENA_PRJEB13747	Homo_sapiens	Homo_sapiens	human	4678	UK	UK	UK	UK	industrialized_human	industrialized_human	16s	we.hum.UK.4678	industrialized_human
we.hum.UK.4709.16s	ERR1384709	goodrich_2016	ENA_PRJEB13747	Homo_sapiens	Homo_sapiens	human	4709	UK	UK	UK	UK	industrialized_human	industrialized_human	16s	we.hum.UK.4709	industrialized_human
we.hum.UK.4733.16s	ERR1384733	goodrich_2016	ENA_PRJEB13747	Homo_sapiens	Homo_sapiens	human	4733	UK	UK	UK	UK	industrialized_human	industrialized_human	16s	we.hum.UK.4733	industrialized_human
we.hum.UK.4779.16s	ERR1384779	goodrich_2016	ENA_PRJEB13747	Homo_sapiens	Homo_sapiens	human	4779	UK	UK	UK	UK	industrialized_human	industrialized_human	16s	we.hum.UK.4779	industrialized_human
we.hum.UK.4805.16s	ERR1384805	goodrich_2016	ENA_PRJEB13747	Homo_sapiens	Homo_sapiens	human	4805	UK	UK	UK	UK	industrialized_human	industrialized_human	16s	we.hum.UK.4805	industrialized_human
we.hum.UK.4930.16s	ERR1384930	goodrich_2016	ENA_PRJEB13747	Homo_sapiens	Homo_sapiens	human	4930	UK	UK	UK	UK	industrialized_human	industrialized_human	16s	we.hum.UK.4930	industrialized_human
we.hum.UK.4932.16s	ERR1384932	goodrich_2016	ENA_PRJEB13747	Homo_sapiens	Homo_sapiens	human	4932	UK	UK	UK	UK	industrialized_human	industrialized_human	16s	we.hum.UK.4932	industrialized_human
we.hum.UK.4969.16s	ERR1384969	goodrich_2016	ENA_PRJEB13747	Homo_sapiens	Homo_sapiens	human	4969	UK	UK	UK	UK	industrialized_human	industrialized_human	16s	we.hum.UK.4969	industrialized_human
we.hum.UK.5021.16s	ERR1385021	goodrich_2016	ENA_PRJEB13747	Homo_sapiens	Homo_sapiens	human	5021	UK	UK	UK	UK	industrialized_human	industrialized_human	16s	we.hum.UK.5021	industrialized_human
we.hum.UK.5037.16s	ERR1385037	goodrich_2016	ENA_PRJEB13747	Homo_sapiens	Homo_sapiens	human	5037	UK	UK	UK	UK	industrialized_human	industrialized_human	16s	we.hum.UK.5037	industrialized_human
we.hum.UK.5079.16s	ERR1385079	goodrich_2016	ENA_PRJEB13747	Homo_sapiens	Homo_sapiens	human	5079	UK	UK	UK	UK	industrialized_human	industrialized_human	16s	we.hum.UK.5079	industrialized_human
we.hum.UK.5080.16s	ERR1385080	goodrich_2016	ENA_PRJEB13747	Homo_sapiens	Homo_sapiens	human	5080	UK	UK	UK	UK	industrialized_human	industrialized_human	16s	we.hum.UK.5080	industrialized_human
we.hum.UK.5115.16s	ERR1385115	goodrich_2016	ENA_PRJEB13747	Homo_sapiens	Homo_sapiens	human	5115	UK	UK	UK	UK	industrialized_human	industrialized_human	16s	we.hum.UK.5115	industrialized_human
we.hum.UK.5158.16s	ERR1385158	goodrich_2016	ENA_PRJEB13747	Homo_sapiens	Homo_sapiens	human	5158	UK	UK	UK	UK	industrialized_human	industrialized_human	16s	we.hum.UK.5158	industrialized_human
we.hum.UK.5175.16s	ERR1385175	goodrich_2016	ENA_PRJEB13747	Homo_sapiens	Homo_sapiens	human	5175	UK	UK	UK	UK	industrialized_human	industrialized_human	16s	we.hum.UK.5175	industrialized_human
we.hum.UK.5287.16s	ERR1385287	goodrich_2016	ENA_PRJEB13747	Homo_sapiens	Homo_sapiens	human	5287	UK	UK	UK	UK	industrialized_human	industrialized_human	16s	we.hum.UK.5287	industrialized_human
we.hum.UK.5301.16s	ERR1385301	goodrich_2016	ENA_PRJEB13747	Homo_sapiens	Homo_sapiens	human	5301	UK	UK	UK	UK	industrialized_human	industrialized_human	16s	we.hum.UK.5301	industrialized_human
we.hum.UK.5346.16s	ERR1385346	goodrich_2016	ENA_PRJEB13747	Homo_sapiens	Homo_sapiens	human	5346	UK	UK	UK	UK	industrialized_human	industrialized_human	16s	we.hum.UK.5346	industrialized_human
we.hum.UK.5402.16s	ERR1385402	goodrich_2016	ENA_PRJEB13747	Homo_sapiens	Homo_sapiens	human	5402	UK	UK	UK	UK	industrialized_human	industrialized_human	16s	we.hum.UK.5402	industrialized_human
we.hum.UK.5406.16s	ERR1385406	goodrich_2016	ENA_PRJEB13747	Homo_sapiens	Homo_sapiens	human	5406	UK	UK	UK	UK	industrialized_human	industrialized_human	16s	we.hum.UK.5406	industrialized_human
we.hum.UK.5458.16s	ERR1385458	goodrich_2016	ENA_PRJEB13747	Homo_sapiens	Homo_sapiens	human	5458	UK	UK	UK	UK	industrialized_human	industrialized_human	16s	we.hum.UK.5458	industrialized_human
we.hum.UK.5464.16s	ERR1385464	goodrich_2016	ENA_PRJEB13747	Homo_sapiens	Homo_sapiens	human	5464	UK	UK	UK	UK	industrialized_human	industrialized_human	16s	we.hum.UK.5464	industrialized_human
we.hum.UK.5488.16s	ERR1385488	goodrich_2016	ENA_PRJEB13747	Homo_sapiens	Homo_sapiens	human	5488	UK	UK	UK	UK	industrialized_human	industrialized_human	16s	we.hum.UK.5488	industrialized_human
we.hum.UK.5503.16s	ERR1385503	goodrich_2016	ENA_PRJEB13747	Homo_sapiens	Homo_sapiens	human	5503	UK	UK	UK	UK	industrialized_human	industrialized_human	16s	we.hum.UK.5503	industrialized_human
we.hum.UK.5547.16s	ERR1385547	goodrich_2016	ENA_PRJEB13747	Homo_sapiens	Homo_sapiens	human	5547	UK	UK	UK	UK	industrialized_human	industrialized_human	16s	we.hum.UK.5547	industrialized_human
wd.chi.GM.1.16s	1	moeller_2014	NCBI_PRJNA267714	Pan_troglodytes	Pan_troglodytes_schweinfurthii	eastern_chimpanzee	1	gombe	GM	Tanzania	Tanzania	wild	wild	16s	wd.chi.GM.1	wild_chimp
wd.chi.GM.10.16s	10	moeller_2014	NCBI_PRJNA267714	Pan_troglodytes	Pan_troglodytes_schweinfurthii	eastern_chimpanzee	10	gombe	GM	Tanzania	Tanzania	wild	wild	16s	wd.chi.GM.10	wild_chimp
wd.chi.GM.100.16s	100	moeller_2014	NCBI_PRJNA267714	Pan_troglodytes	Pan_troglodytes_schweinfurthii	eastern_chimpanzee	100	gombe	GM	Tanzania	Tanzania	wild	wild	16s	wd.chi.GM.100	wild_chimp
wd.chi.GM.101.16s	101	moeller_2014	NCBI_PRJNA267714	Pan_troglodytes	Pan_troglodytes_schweinfurthii	eastern_chimpanzee	101	gombe	GM	Tanzania	Tanzania	wild	wild	16s	wd.chi.GM.101	wild_chimp
wd.chi.GM.102.16s	102	moeller_2014	NCBI_PRJNA267714	Pan_troglodytes	Pan_troglodytes_schweinfurthii	eastern_chimpanzee	102	gombe	GM	Tanzania	Tanzania	wild	wild	16s	wd.chi.GM.102	wild_chimp
wd.chi.GM.103.16s	103	moeller_2014	NCBI_PRJNA267714	Pan_troglodytes	Pan_troglodytes_schweinfurthii	eastern_chimpanzee	103	gombe	GM	Tanzania	Tanzania	wild	wild	16s	wd.chi.GM.103	wild_chimp
wd.chi.GM.104.16s	104	moeller_2014	NCBI_PRJNA267714	Pan_troglodytes	Pan_troglodytes_schweinfurthii	eastern_chimpanzee	104	gombe	GM	Tanzania	Tanzania	wild	wild	16s	wd.chi.GM.104	wild_chimp
wd.chi.GM.105.16s	105	moeller_2014	NCBI_PRJNA267714	Pan_troglodytes	Pan_troglodytes_schweinfurthii	eastern_chimpanzee	105	gombe	GM	Tanzania	Tanzania	wild	wild	16s	wd.chi.GM.105	wild_chimp
wd.chi.GM.106.16s	106	moeller_2014	NCBI_PRJNA267714	Pan_troglodytes	Pan_troglodytes_schweinfurthii	eastern_chimpanzee	106	gombe	GM	Tanzania	Tanzania	wild	wild	16s	wd.chi.GM.106	wild_chimp
wd.chi.GM.107.16s	107	moeller_2014	NCBI_PRJNA267714	Pan_troglodytes	Pan_troglodytes_schweinfurthii	eastern_chimpanzee	107	gombe	GM	Tanzania	Tanzania	wild	wild	16s	wd.chi.GM.107	wild_chimp
wd.chi.GM.108.16s	108	moeller_2014	NCBI_PRJNA267714	Pan_troglodytes	Pan_troglodytes_schweinfurthii	eastern_chimpanzee	108	gombe	GM	Tanzania	Tanzania	wild	wild	16s	wd.chi.GM.108	wild_chimp
wd.chi.GM.109.16s	109	moeller_2014	NCBI_PRJNA267714	Pan_troglodytes	Pan_troglodytes_schweinfurthii	eastern_chimpanzee	109	gombe	GM	Tanzania	Tanzania	wild	wild	16s	wd.chi.GM.109	wild_chimp
wd.chi.GM.11.16s	11	moeller_2014	NCBI_PRJNA267714	Pan_troglodytes	Pan_troglodytes_schweinfurthii	eastern_chimpanzee	11	gombe	GM	Tanzania	Tanzania	wild	wild	16s	wd.chi.GM.11	wild_chimp
wd.chi.GM.110.16s	110	moeller_2014	NCBI_PRJNA267714	Pan_troglodytes	Pan_troglodytes_schweinfurthii	eastern_chimpanzee	110	gombe	GM	Tanzania	Tanzania	wild	wild	16s	wd.chi.GM.110	wild_chimp
wd.chi.GM.111.16s	111	moeller_2014	NCBI_PRJNA267714	Pan_troglodytes	Pan_troglodytes_schweinfurthii	eastern_chimpanzee	111	gombe	GM	Tanzania	Tanzania	wild	wild	16s	wd.chi.GM.111	wild_chimp
wd.chi.GM.112.16s	112	moeller_2014	NCBI_PRJNA267714	Pan_troglodytes	Pan_troglodytes_schweinfurthii	eastern_chimpanzee	112	gombe	GM	Tanzania	Tanzania	wild	wild	16s	wd.chi.GM.112	wild_chimp
wd.chi.GM.113.16s	113	moeller_2014	NCBI_PRJNA267714	Pan_troglodytes	Pan_troglodytes_schweinfurthii	eastern_chimpanzee	113	gombe	GM	Tanzania	Tanzania	wild	wild	16s	wd.chi.GM.113	wild_chimp
wd.chi.GM.114.16s	114	moeller_2014	NCBI_PRJNA267714	Pan_troglodytes	Pan_troglodytes_schweinfurthii	eastern_chimpanzee	114	gombe	GM	Tanzania	Tanzania	wild	wild	16s	wd.chi.GM.114	wild_chimp
wd.chi.GM.115.16s	115	moeller_2014	NCBI_PRJNA267714	Pan_troglodytes	Pan_troglodytes_schweinfurthii	eastern_chimpanzee	115	gombe	GM	Tanzania	Tanzania	wild	wild	16s	wd.chi.GM.115	wild_chimp
wd.chi.GM.116.16s	116	moeller_2014	NCBI_PRJNA267714	Pan_troglodytes	Pan_troglodytes_schweinfurthii	eastern_chimpanzee	116	gombe	GM	Tanzania	Tanzania	wild	wild	16s	wd.chi.GM.116	wild_chimp
wd.chi.GM.117.16s	117	moeller_2014	NCBI_PRJNA267714	Pan_troglodytes	Pan_troglodytes_schweinfurthii	eastern_chimpanzee	117	gombe	GM	Tanzania	Tanzania	wild	wild	16s	wd.chi.GM.117	wild_chimp
wd.chi.GM.118.16s	118	moeller_2014	NCBI_PRJNA267714	Pan_troglodytes	Pan_troglodytes_schweinfurthii	eastern_chimpanzee	118	gombe	GM	Tanzania	Tanzania	wild	wild	16s	wd.chi.GM.118	wild_chimp
wd.chi.GM.119.16s	119	moeller_2014	NCBI_PRJNA267714	Pan_troglodytes	Pan_troglodytes_schweinfurthii	eastern_chimpanzee	119	gombe	GM	Tanzania	Tanzania	wild	wild	16s	wd.chi.GM.119	wild_chimp
wd.chi.GM.12.16s	12	moeller_2014	NCBI_PRJNA267714	Pan_troglodytes	Pan_troglodytes_schweinfurthii	eastern_chimpanzee	12	gombe	GM	Tanzania	Tanzania	wild	wild	16s	wd.chi.GM.12	wild_chimp
wd.chi.GM.120.16s	120	moeller_2014	NCBI_PRJNA267714	Pan_troglodytes	Pan_troglodytes_schweinfurthii	eastern_chimpanzee	120	gombe	GM	Tanzania	Tanzania	wild	wild	16s	wd.chi.GM.120	wild_chimp
wd.chi.GM.121.16s	121	moeller_2014	NCBI_PRJNA267714	Pan_troglodytes	Pan_troglodytes_schweinfurthii	eastern_chimpanzee	121	gombe	GM	Tanzania	Tanzania	wild	wild	16s	wd.chi.GM.121	wild_chimp
wd.chi.GM.122.16s	122	moeller_2014	NCBI_PRJNA267714	Pan_troglodytes	Pan_troglodytes_schweinfurthii	eastern_chimpanzee	122	gombe	GM	Tanzania	Tanzania	wild	wild	16s	wd.chi.GM.122	wild_chimp
wd.chi.GM.123.16s	123	moeller_2014	NCBI_PRJNA267714	Pan_troglodytes	Pan_troglodytes_schweinfurthii	eastern_chimpanzee	123	gombe	GM	Tanzania	Tanzania	wild	wild	16s	wd.chi.GM.123	wild_chimp
wd.chi.GM.124.16s	124	moeller_2014	NCBI_PRJNA267714	Pan_troglodytes	Pan_troglodytes_schweinfurthii	eastern_chimpanzee	124	gombe	GM	Tanzania	Tanzania	wild	wild	16s	wd.chi.GM.124	wild_chimp
wd.chi.GM.125.16s	125	moeller_2014	NCBI_PRJNA267714	Pan_troglodytes	Pan_troglodytes_schweinfurthii	eastern_chimpanzee	125	gombe	GM	Tanzania	Tanzania	wild	wild	16s	wd.chi.GM.125	wild_chimp
wd.chi.GM.126.16s	126	moeller_2014	NCBI_PRJNA267714	Pan_troglodytes	Pan_troglodytes_schweinfurthii	eastern_chimpanzee	126	gombe	GM	Tanzania	Tanzania	wild	wild	16s	wd.chi.GM.126	wild_chimp
wd.chi.GM.127.16s	127	moeller_2014	NCBI_PRJNA267714	Pan_troglodytes	Pan_troglodytes_schweinfurthii	eastern_chimpanzee	127	gombe	GM	Tanzania	Tanzania	wild	wild	16s	wd.chi.GM.127	wild_chimp
wd.chi.GM.128.16s	128	moeller_2014	NCBI_PRJNA267714	Pan_troglodytes	Pan_troglodytes_schweinfurthii	eastern_chimpanzee	128	gombe	GM	Tanzania	Tanzania	wild	wild	16s	wd.chi.GM.128	wild_chimp
wd.chi.GM.129.16s	129	moeller_2014	NCBI_PRJNA267714	Pan_troglodytes	Pan_troglodytes_schweinfurthii	eastern_chimpanzee	129	gombe	GM	Tanzania	Tanzania	wild	wild	16s	wd.chi.GM.129	wild_chimp
wd.chi.GM.13.16s	13	moeller_2014	NCBI_PRJNA267714	Pan_troglodytes	Pan_troglodytes_schweinfurthii	eastern_chimpanzee	13	gombe	GM	Tanzania	Tanzania	wild	wild	16s	wd.chi.GM.13	wild_chimp
wd.chi.GM.130.16s	130	moeller_2014	NCBI_PRJNA267714	Pan_troglodytes	Pan_troglodytes_schweinfurthii	eastern_chimpanzee	130	gombe	GM	Tanzania	Tanzania	wild	wild	16s	wd.chi.GM.130	wild_chimp
wd.chi.GM.131.16s	131	moeller_2014	NCBI_PRJNA267714	Pan_troglodytes	Pan_troglodytes_schweinfurthii	eastern_chimpanzee	131	gombe	GM	Tanzania	Tanzania	wild	wild	16s	wd.chi.GM.131	wild_chimp
wd.chi.GM.132.16s	132	moeller_2014	NCBI_PRJNA267714	Pan_troglodytes	Pan_troglodytes_schweinfurthii	eastern_chimpanzee	132	gombe	GM	Tanzania	Tanzania	wild	wild	16s	wd.chi.GM.132	wild_chimp
wd.chi.GM.133.16s	133	moeller_2014	NCBI_PRJNA267714	Pan_troglodytes	Pan_troglodytes_schweinfurthii	eastern_chimpanzee	133	gombe	GM	Tanzania	Tanzania	wild	wild	16s	wd.chi.GM.133	wild_chimp
wd.chi.GM.134.16s	134	moeller_2014	NCBI_PRJNA267714	Pan_troglodytes	Pan_troglodytes_schweinfurthii	eastern_chimpanzee	134	gombe	GM	Tanzania	Tanzania	wild	wild	16s	wd.chi.GM.134	wild_chimp
wd.chi.GM.135.16s	135	moeller_2014	NCBI_PRJNA267714	Pan_troglodytes	Pan_troglodytes_schweinfurthii	eastern_chimpanzee	135	gombe	GM	Tanzania	Tanzania	wild	wild	16s	wd.chi.GM.135	wild_chimp
wd.chi.GM.136.16s	136	moeller_2014	NCBI_PRJNA267714	Pan_troglodytes	Pan_troglodytes_schweinfurthii	eastern_chimpanzee	136	gombe	GM	Tanzania	Tanzania	wild	wild	16s	wd.chi.GM.136	wild_chimp
wd.chi.GM.137.16s	137	moeller_2014	NCBI_PRJNA267714	Pan_troglodytes	Pan_troglodytes_schweinfurthii	eastern_chimpanzee	137	gombe	GM	Tanzania	Tanzania	wild	wild	16s	wd.chi.GM.137	wild_chimp
wd.chi.GM.138.16s	138	moeller_2014	NCBI_PRJNA267714	Pan_troglodytes	Pan_troglodytes_schweinfurthii	eastern_chimpanzee	138	gombe	GM	Tanzania	Tanzania	wild	wild	16s	wd.chi.GM.138	wild_chimp
wd.chi.GM.139.16s	139	moeller_2014	NCBI_PRJNA267714	Pan_troglodytes	Pan_troglodytes_schweinfurthii	eastern_chimpanzee	139	gombe	GM	Tanzania	Tanzania	wild	wild	16s	wd.chi.GM.139	wild_chimp
wd.chi.GM.14.16s	14	moeller_2014	NCBI_PRJNA267714	Pan_troglodytes	Pan_troglodytes_schweinfurthii	eastern_chimpanzee	14	gombe	GM	Tanzania	Tanzania	wild	wild	16s	wd.chi.GM.14	wild_chimp
wd.chi.GM.140.16s	140	moeller_2014	NCBI_PRJNA267714	Pan_troglodytes	Pan_troglodytes_schweinfurthii	eastern_chimpanzee	140	gombe	GM	Tanzania	Tanzania	wild	wild	16s	wd.chi.GM.140	wild_chimp
wd.chi.GM.141.16s	141	moeller_2014	NCBI_PRJNA267714	Pan_troglodytes	Pan_troglodytes_schweinfurthii	eastern_chimpanzee	141	gombe	GM	Tanzania	Tanzania	wild	wild	16s	wd.chi.GM.141	wild_chimp
wd.chi.GM.142.16s	142	moeller_2014	NCBI_PRJNA267714	Pan_troglodytes	Pan_troglodytes_schweinfurthii	eastern_chimpanzee	142	gombe	GM	Tanzania	Tanzania	wild	wild	16s	wd.chi.GM.142	wild_chimp
wd.chi.GM.143.16s	143	moeller_2014	NCBI_PRJNA267714	Pan_troglodytes	Pan_troglodytes_schweinfurthii	eastern_chimpanzee	143	gombe	GM	Tanzania	Tanzania	wild	wild	16s	wd.chi.GM.143	wild_chimp
wd.chi.GM.144.16s	144	moeller_2014	NCBI_PRJNA267714	Pan_troglodytes	Pan_troglodytes_schweinfurthii	eastern_chimpanzee	144	gombe	GM	Tanzania	Tanzania	wild	wild	16s	wd.chi.GM.144	wild_chimp
wd.chi.GM.145.16s	145	moeller_2014	NCBI_PRJNA267714	Pan_troglodytes	Pan_troglodytes_schweinfurthii	eastern_chimpanzee	145	gombe	GM	Tanzania	Tanzania	wild	wild	16s	wd.chi.GM.145	wild_chimp
wd.chi.GM.146.16s	146	moeller_2014	NCBI_PRJNA267714	Pan_troglodytes	Pan_troglodytes_schweinfurthii	eastern_chimpanzee	146	gombe	GM	Tanzania	Tanzania	wild	wild	16s	wd.chi.GM.146	wild_chimp
wd.chi.GM.147.16s	147	moeller_2014	NCBI_PRJNA267714	Pan_troglodytes	Pan_troglodytes_schweinfurthii	eastern_chimpanzee	147	gombe	GM	Tanzania	Tanzania	wild	wild	16s	wd.chi.GM.147	wild_chimp
wd.chi.GM.148.16s	148	moeller_2014	NCBI_PRJNA267714	Pan_troglodytes	Pan_troglodytes_schweinfurthii	eastern_chimpanzee	148	gombe	GM	Tanzania	Tanzania	wild	wild	16s	wd.chi.GM.148	wild_chimp
wd.chi.GM.149.16s	149	moeller_2014	NCBI_PRJNA267714	Pan_troglodytes	Pan_troglodytes_schweinfurthii	eastern_chimpanzee	149	gombe	GM	Tanzania	Tanzania	wild	wild	16s	wd.chi.GM.149	wild_chimp
wd.chi.GM.15.16s	15	moeller_2014	NCBI_PRJNA267714	Pan_troglodytes	Pan_troglodytes_schweinfurthii	eastern_chimpanzee	15	gombe	GM	Tanzania	Tanzania	wild	wild	16s	wd.chi.GM.15	wild_chimp
wd.chi.GM.150.16s	150	moeller_2014	NCBI_PRJNA267714	Pan_troglodytes	Pan_troglodytes_schweinfurthii	eastern_chimpanzee	150	gombe	GM	Tanzania	Tanzania	wild	wild	16s	wd.chi.GM.150	wild_chimp
wd.chi.GM.151.16s	151	moeller_2014	NCBI_PRJNA267714	Pan_troglodytes	Pan_troglodytes_schweinfurthii	eastern_chimpanzee	151	gombe	GM	Tanzania	Tanzania	wild	wild	16s	wd.chi.GM.151	wild_chimp
wd.chi.GM.153.16s	153	moeller_2014	NCBI_PRJNA267714	Pan_troglodytes	Pan_troglodytes_schweinfurthii	eastern_chimpanzee	153	gombe	GM	Tanzania	Tanzania	wild	wild	16s	wd.chi.GM.153	wild_chimp
wd.chi.GM.154.16s	154	moeller_2014	NCBI_PRJNA267714	Pan_troglodytes	Pan_troglodytes_schweinfurthii	eastern_chimpanzee	154	gombe	GM	Tanzania	Tanzania	wild	wild	16s	wd.chi.GM.154	wild_chimp
wd.chi.GM.155.16s	155	moeller_2014	NCBI_PRJNA267714	Pan_troglodytes	Pan_troglodytes_schweinfurthii	eastern_chimpanzee	155	gombe	GM	Tanzania	Tanzania	wild	wild	16s	wd.chi.GM.155	wild_chimp
wd.chi.GM.156.16s	156	moeller_2014	NCBI_PRJNA267714	Pan_troglodytes	Pan_troglodytes_schweinfurthii	eastern_chimpanzee	156	gombe	GM	Tanzania	Tanzania	wild	wild	16s	wd.chi.GM.156	wild_chimp
wd.chi.GM.157.16s	157	moeller_2014	NCBI_PRJNA267714	Pan_troglodytes	Pan_troglodytes_schweinfurthii	eastern_chimpanzee	157	gombe	GM	Tanzania	Tanzania	wild	wild	16s	wd.chi.GM.157	wild_chimp
wd.chi.GM.158.16s	158	moeller_2014	NCBI_PRJNA267714	Pan_troglodytes	Pan_troglodytes_schweinfurthii	eastern_chimpanzee	158	gombe	GM	Tanzania	Tanzania	wild	wild	16s	wd.chi.GM.158	wild_chimp
wd.chi.GM.159.16s	159	moeller_2014	NCBI_PRJNA267714	Pan_troglodytes	Pan_troglodytes_schweinfurthii	eastern_chimpanzee	159	gombe	GM	Tanzania	Tanzania	wild	wild	16s	wd.chi.GM.159	wild_chimp
wd.chi.GM.16.16s	16	moeller_2014	NCBI_PRJNA267714	Pan_troglodytes	Pan_troglodytes_schweinfurthii	eastern_chimpanzee	16	gombe	GM	Tanzania	Tanzania	wild	wild	16s	wd.chi.GM.16	wild_chimp
wd.chi.GM.160.16s	160	moeller_2014	NCBI_PRJNA267714	Pan_troglodytes	Pan_troglodytes_schweinfurthii	eastern_chimpanzee	160	gombe	GM	Tanzania	Tanzania	wild	wild	16s	wd.chi.GM.160	wild_chimp
wd.chi.GM.17.16s	17	moeller_2014	NCBI_PRJNA267714	Pan_troglodytes	Pan_troglodytes_schweinfurthii	eastern_chimpanzee	17	gombe	GM	Tanzania	Tanzania	wild	wild	16s	wd.chi.GM.17	wild_chimp
wd.chi.GM.18.16s	18	moeller_2014	NCBI_PRJNA267714	Pan_troglodytes	Pan_troglodytes_schweinfurthii	eastern_chimpanzee	18	gombe	GM	Tanzania	Tanzania	wild	wild	16s	wd.chi.GM.18	wild_chimp
wd.chi.GM.19.16s	19	moeller_2014	NCBI_PRJNA267714	Pan_troglodytes	Pan_troglodytes_schweinfurthii	eastern_chimpanzee	19	gombe	GM	Tanzania	Tanzania	wild	wild	16s	wd.chi.GM.19	wild_chimp
wd.chi.GM.2.16s	2	moeller_2014	NCBI_PRJNA267714	Pan_troglodytes	Pan_troglodytes_schweinfurthii	eastern_chimpanzee	2	gombe	GM	Tanzania	Tanzania	wild	wild	16s	wd.chi.GM.2	wild_chimp
wd.chi.GM.20.16s	20	moeller_2014	NCBI_PRJNA267714	Pan_troglodytes	Pan_troglodytes_schweinfurthii	eastern_chimpanzee	20	gombe	GM	Tanzania	Tanzania	wild	wild	16s	wd.chi.GM.20	wild_chimp
wd.chi.GM.21.16s	21	moeller_2014	NCBI_PRJNA267714	Pan_troglodytes	Pan_troglodytes_schweinfurthii	eastern_chimpanzee	21	gombe	GM	Tanzania	Tanzania	wild	wild	16s	wd.chi.GM.21	wild_chimp
wd.chi.GM.22.16s	22	moeller_2014	NCBI_PRJNA267714	Pan_troglodytes	Pan_troglodytes_schweinfurthii	eastern_chimpanzee	22	gombe	GM	Tanzania	Tanzania	wild	wild	16s	wd.chi.GM.22	wild_chimp
wd.chi.GM.23.16s	23	moeller_2014	NCBI_PRJNA267714	Pan_troglodytes	Pan_troglodytes_schweinfurthii	eastern_chimpanzee	23	gombe	GM	Tanzania	Tanzania	wild	wild	16s	wd.chi.GM.23	wild_chimp
wd.chi.GM.24.16s	24	moeller_2014	NCBI_PRJNA267714	Pan_troglodytes	Pan_troglodytes_schweinfurthii	eastern_chimpanzee	24	gombe	GM	Tanzania	Tanzania	wild	wild	16s	wd.chi.GM.24	wild_chimp
wd.chi.GM.25.16s	25	moeller_2014	NCBI_PRJNA267714	Pan_troglodytes	Pan_troglodytes_schweinfurthii	eastern_chimpanzee	25	gombe	GM	Tanzania	Tanzania	wild	wild	16s	wd.chi.GM.25	wild_chimp
wd.chi.GM.26.16s	26	moeller_2014	NCBI_PRJNA267714	Pan_troglodytes	Pan_troglodytes_schweinfurthii	eastern_chimpanzee	26	gombe	GM	Tanzania	Tanzania	wild	wild	16s	wd.chi.GM.26	wild_chimp
wd.chi.GM.27.16s	27	moeller_2014	NCBI_PRJNA267714	Pan_troglodytes	Pan_troglodytes_schweinfurthii	eastern_chimpanzee	27	gombe	GM	Tanzania	Tanzania	wild	wild	16s	wd.chi.GM.27	wild_chimp
wd.chi.GM.28.16s	28	moeller_2014	NCBI_PRJNA267714	Pan_troglodytes	Pan_troglodytes_schweinfurthii	eastern_chimpanzee	28	gombe	GM	Tanzania	Tanzania	wild	wild	16s	wd.chi.GM.28	wild_chimp
wd.chi.GM.29.16s	29	moeller_2014	NCBI_PRJNA267714	Pan_troglodytes	Pan_troglodytes_schweinfurthii	eastern_chimpanzee	29	gombe	GM	Tanzania	Tanzania	wild	wild	16s	wd.chi.GM.29	wild_chimp
wd.chi.GM.3.16s	3	moeller_2014	NCBI_PRJNA267714	Pan_troglodytes	Pan_troglodytes_schweinfurthii	eastern_chimpanzee	3	gombe	GM	Tanzania	Tanzania	wild	wild	16s	wd.chi.GM.3	wild_chimp
wd.chi.GM.31.16s	31	moeller_2014	NCBI_PRJNA267714	Pan_troglodytes	Pan_troglodytes_schweinfurthii	eastern_chimpanzee	31	gombe	GM	Tanzania	Tanzania	wild	wild	16s	wd.chi.GM.31	wild_chimp
wd.chi.GM.32.16s	32	moeller_2014	NCBI_PRJNA267714	Pan_troglodytes	Pan_troglodytes_schweinfurthii	eastern_chimpanzee	32	gombe	GM	Tanzania	Tanzania	wild	wild	16s	wd.chi.GM.32	wild_chimp
wd.chi.GM.33.16s	33	moeller_2014	NCBI_PRJNA267714	Pan_troglodytes	Pan_troglodytes_schweinfurthii	eastern_chimpanzee	33	gombe	GM	Tanzania	Tanzania	wild	wild	16s	wd.chi.GM.33	wild_chimp
wd.chi.GM.34.16s	34	moeller_2014	NCBI_PRJNA267714	Pan_troglodytes	Pan_troglodytes_schweinfurthii	eastern_chimpanzee	34	gombe	GM	Tanzania	Tanzania	wild	wild	16s	wd.chi.GM.34	wild_chimp
wd.chi.GM.35.16s	35	moeller_2014	NCBI_PRJNA267714	Pan_troglodytes	Pan_troglodytes_schweinfurthii	eastern_chimpanzee	35	gombe	GM	Tanzania	Tanzania	wild	wild	16s	wd.chi.GM.35	wild_chimp
wd.chi.GM.36.16s	36	moeller_2014	NCBI_PRJNA267714	Pan_troglodytes	Pan_troglodytes_schweinfurthii	eastern_chimpanzee	36	gombe	GM	Tanzania	Tanzania	wild	wild	16s	wd.chi.GM.36	wild_chimp
wd.chi.GM.37.16s	37	moeller_2014	NCBI_PRJNA267714	Pan_troglodytes	Pan_troglodytes_schweinfurthii	eastern_chimpanzee	37	gombe	GM	Tanzania	Tanzania	wild	wild	16s	wd.chi.GM.37	wild_chimp
wd.chi.GM.38.16s	38	moeller_2014	NCBI_PRJNA267714	Pan_troglodytes	Pan_troglodytes_schweinfurthii	eastern_chimpanzee	38	gombe	GM	Tanzania	Tanzania	wild	wild	16s	wd.chi.GM.38	wild_chimp
wd.chi.GM.39.16s	39	moeller_2014	NCBI_PRJNA267714	Pan_troglodytes	Pan_troglodytes_schweinfurthii	eastern_chimpanzee	39	gombe	GM	Tanzania	Tanzania	wild	wild	16s	wd.chi.GM.39	wild_chimp
wd.chi.GM.4.16s	4	moeller_2014	NCBI_PRJNA267714	Pan_troglodytes	Pan_troglodytes_schweinfurthii	eastern_chimpanzee	4	gombe	GM	Tanzania	Tanzania	wild	wild	16s	wd.chi.GM.4	wild_chimp
wd.chi.GM.40.16s	40	moeller_2014	NCBI_PRJNA267714	Pan_troglodytes	Pan_troglodytes_schweinfurthii	eastern_chimpanzee	40	gombe	GM	Tanzania	Tanzania	wild	wild	16s	wd.chi.GM.40	wild_chimp
wd.chi.GM.41.16s	41	moeller_2014	NCBI_PRJNA267714	Pan_troglodytes	Pan_troglodytes_schweinfurthii	eastern_chimpanzee	41	gombe	GM	Tanzania	Tanzania	wild	wild	16s	wd.chi.GM.41	wild_chimp
wd.chi.GM.42.16s	42	moeller_2014	NCBI_PRJNA267714	Pan_troglodytes	Pan_troglodytes_schweinfurthii	eastern_chimpanzee	42	gombe	GM	Tanzania	Tanzania	wild	wild	16s	wd.chi.GM.42	wild_chimp
wd.chi.GM.43.16s	43	moeller_2014	NCBI_PRJNA267714	Pan_troglodytes	Pan_troglodytes_schweinfurthii	eastern_chimpanzee	43	gombe	GM	Tanzania	Tanzania	wild	wild	16s	wd.chi.GM.43	wild_chimp
wd.chi.GM.44.16s	44	moeller_2014	NCBI_PRJNA267714	Pan_troglodytes	Pan_troglodytes_schweinfurthii	eastern_chimpanzee	44	gombe	GM	Tanzania	Tanzania	wild	wild	16s	wd.chi.GM.44	wild_chimp
wd.chi.GM.45.16s	45	moeller_2014	NCBI_PRJNA267714	Pan_troglodytes	Pan_troglodytes_schweinfurthii	eastern_chimpanzee	45	gombe	GM	Tanzania	Tanzania	wild	wild	16s	wd.chi.GM.45	wild_chimp
wd.chi.GM.46.16s	46	moeller_2014	NCBI_PRJNA267714	Pan_troglodytes	Pan_troglodytes_schweinfurthii	eastern_chimpanzee	46	gombe	GM	Tanzania	Tanzania	wild	wild	16s	wd.chi.GM.46	wild_chimp
wd.chi.GM.47.16s	47	moeller_2014	NCBI_PRJNA267714	Pan_troglodytes	Pan_troglodytes_schweinfurthii	eastern_chimpanzee	47	gombe	GM	Tanzania	Tanzania	wild	wild	16s	wd.chi.GM.47	wild_chimp
wd.chi.GM.48.16s	48	moeller_2014	NCBI_PRJNA267714	Pan_troglodytes	Pan_troglodytes_schweinfurthii	eastern_chimpanzee	48	gombe	GM	Tanzania	Tanzania	wild	wild	16s	wd.chi.GM.48	wild_chimp
wd.chi.GM.49.16s	49	moeller_2014	NCBI_PRJNA267714	Pan_troglodytes	Pan_troglodytes_schweinfurthii	eastern_chimpanzee	49	gombe	GM	Tanzania	Tanzania	wild	wild	16s	wd.chi.GM.49	wild_chimp
wd.chi.GM.5.16s	5	moeller_2014	NCBI_PRJNA267714	Pan_troglodytes	Pan_troglodytes_schweinfurthii	eastern_chimpanzee	5	gombe	GM	Tanzania	Tanzania	wild	wild	16s	wd.chi.GM.5	wild_chimp
wd.chi.GM.50.16s	50	moeller_2014	NCBI_PRJNA267714	Pan_troglodytes	Pan_troglodytes_schweinfurthii	eastern_chimpanzee	50	gombe	GM	Tanzania	Tanzania	wild	wild	16s	wd.chi.GM.50	wild_chimp
wd.chi.GM.51.16s	51	moeller_2014	NCBI_PRJNA267714	Pan_troglodytes	Pan_troglodytes_schweinfurthii	eastern_chimpanzee	51	gombe	GM	Tanzania	Tanzania	wild	wild	16s	wd.chi.GM.51	wild_chimp
wd.chi.GM.52.16s	52	moeller_2014	NCBI_PRJNA267714	Pan_troglodytes	Pan_troglodytes_schweinfurthii	eastern_chimpanzee	52	gombe	GM	Tanzania	Tanzania	wild	wild	16s	wd.chi.GM.52	wild_chimp
wd.chi.GM.53.16s	53	moeller_2014	NCBI_PRJNA267714	Pan_troglodytes	Pan_troglodytes_schweinfurthii	eastern_chimpanzee	53	gombe	GM	Tanzania	Tanzania	wild	wild	16s	wd.chi.GM.53	wild_chimp
wd.chi.GM.54.16s	54	moeller_2014	NCBI_PRJNA267714	Pan_troglodytes	Pan_troglodytes_schweinfurthii	eastern_chimpanzee	54	gombe	GM	Tanzania	Tanzania	wild	wild	16s	wd.chi.GM.54	wild_chimp
wd.chi.GM.55.16s	55	moeller_2014	NCBI_PRJNA267714	Pan_troglodytes	Pan_troglodytes_schweinfurthii	eastern_chimpanzee	55	gombe	GM	Tanzania	Tanzania	wild	wild	16s	wd.chi.GM.55	wild_chimp
wd.chi.GM.56.16s	56	moeller_2014	NCBI_PRJNA267714	Pan_troglodytes	Pan_troglodytes_schweinfurthii	eastern_chimpanzee	56	gombe	GM	Tanzania	Tanzania	wild	wild	16s	wd.chi.GM.56	wild_chimp
wd.chi.GM.57.16s	57	moeller_2014	NCBI_PRJNA267714	Pan_troglodytes	Pan_troglodytes_schweinfurthii	eastern_chimpanzee	57	gombe	GM	Tanzania	Tanzania	wild	wild	16s	wd.chi.GM.57	wild_chimp
wd.chi.GM.58.16s	58	moeller_2014	NCBI_PRJNA267714	Pan_troglodytes	Pan_troglodytes_schweinfurthii	eastern_chimpanzee	58	gombe	GM	Tanzania	Tanzania	wild	wild	16s	wd.chi.GM.58	wild_chimp
wd.chi.GM.59.16s	59	moeller_2014	NCBI_PRJNA267714	Pan_troglodytes	Pan_troglodytes_schweinfurthii	eastern_chimpanzee	59	gombe	GM	Tanzania	Tanzania	wild	wild	16s	wd.chi.GM.59	wild_chimp
wd.chi.GM.6.16s	6	moeller_2014	NCBI_PRJNA267714	Pan_troglodytes	Pan_troglodytes_schweinfurthii	eastern_chimpanzee	6	gombe	GM	Tanzania	Tanzania	wild	wild	16s	wd.chi.GM.6	wild_chimp
wd.chi.GM.60.16s	60	moeller_2014	NCBI_PRJNA267714	Pan_troglodytes	Pan_troglodytes_schweinfurthii	eastern_chimpanzee	60	gombe	GM	Tanzania	Tanzania	wild	wild	16s	wd.chi.GM.60	wild_chimp
wd.chi.GM.61.16s	61	moeller_2014	NCBI_PRJNA267714	Pan_troglodytes	Pan_troglodytes_schweinfurthii	eastern_chimpanzee	61	gombe	GM	Tanzania	Tanzania	wild	wild	16s	wd.chi.GM.61	wild_chimp
wd.chi.GM.62.16s	62	moeller_2014	NCBI_PRJNA267714	Pan_troglodytes	Pan_troglodytes_schweinfurthii	eastern_chimpanzee	62	gombe	GM	Tanzania	Tanzania	wild	wild	16s	wd.chi.GM.62	wild_chimp
wd.chi.GM.7.16s	7	moeller_2014	NCBI_PRJNA267714	Pan_troglodytes	Pan_troglodytes_schweinfurthii	eastern_chimpanzee	7	gombe	GM	Tanzania	Tanzania	wild	wild	16s	wd.chi.GM.7	wild_chimp
wd.chi.GM.8.16s	8	moeller_2014	NCBI_PRJNA267714	Pan_troglodytes	Pan_troglodytes_schweinfurthii	eastern_chimpanzee	8	gombe	GM	Tanzania	Tanzania	wild	wild	16s	wd.chi.GM.8	wild_chimp
wd.chi.GM.89.16s	89	moeller_2014	NCBI_PRJNA267714	Pan_troglodytes	Pan_troglodytes_schweinfurthii	eastern_chimpanzee	89	gombe	GM	Tanzania	Tanzania	wild	wild	16s	wd.chi.GM.89	wild_chimp
wd.chi.GM.9.16s	9	moeller_2014	NCBI_PRJNA267714	Pan_troglodytes	Pan_troglodytes_schweinfurthii	eastern_chimpanzee	9	gombe	GM	Tanzania	Tanzania	wild	wild	16s	wd.chi.GM.9	wild_chimp
wd.chi.GM.90.16s	90	moeller_2014	NCBI_PRJNA267714	Pan_troglodytes	Pan_troglodytes_schweinfurthii	eastern_chimpanzee	90	gombe	GM	Tanzania	Tanzania	wild	wild	16s	wd.chi.GM.90	wild_chimp
wd.chi.GM.91.16s	91	moeller_2014	NCBI_PRJNA267714	Pan_troglodytes	Pan_troglodytes_schweinfurthii	eastern_chimpanzee	91	gombe	GM	Tanzania	Tanzania	wild	wild	16s	wd.chi.GM.91	wild_chimp
wd.chi.GM.92.16s	92	moeller_2014	NCBI_PRJNA267714	Pan_troglodytes	Pan_troglodytes_schweinfurthii	eastern_chimpanzee	92	gombe	GM	Tanzania	Tanzania	wild	wild	16s	wd.chi.GM.92	wild_chimp
wd.chi.GM.93.16s	93	moeller_2014	NCBI_PRJNA267714	Pan_troglodytes	Pan_troglodytes_schweinfurthii	eastern_chimpanzee	93	gombe	GM	Tanzania	Tanzania	wild	wild	16s	wd.chi.GM.93	wild_chimp
wd.chi.GM.94.16s	94	moeller_2014	NCBI_PRJNA267714	Pan_troglodytes	Pan_troglodytes_schweinfurthii	eastern_chimpanzee	94	gombe	GM	Tanzania	Tanzania	wild	wild	16s	wd.chi.GM.94	wild_chimp
wd.chi.GM.95.16s	95	moeller_2014	NCBI_PRJNA267714	Pan_troglodytes	Pan_troglodytes_schweinfurthii	eastern_chimpanzee	95	gombe	GM	Tanzania	Tanzania	wild	wild	16s	wd.chi.GM.95	wild_chimp
wd.chi.GM.96.16s	96	moeller_2014	NCBI_PRJNA267714	Pan_troglodytes	Pan_troglodytes_schweinfurthii	eastern_chimpanzee	96	gombe	GM	Tanzania	Tanzania	wild	wild	16s	wd.chi.GM.96	wild_chimp
wd.chi.GM.97.16s	97	moeller_2014	NCBI_PRJNA267714	Pan_troglodytes	Pan_troglodytes_schweinfurthii	eastern_chimpanzee	97	gombe	GM	Tanzania	Tanzania	wild	wild	16s	wd.chi.GM.97	wild_chimp
wd.chi.GM.98.16s	98	moeller_2014	NCBI_PRJNA267714	Pan_troglodytes	Pan_troglodytes_schweinfurthii	eastern_chimpanzee	98	gombe	GM	Tanzania	Tanzania	wild	wild	16s	wd.chi.GM.98	wild_chimp
wd.chi.GM.99.16s	99	moeller_2014	NCBI_PRJNA267714	Pan_troglodytes	Pan_troglodytes_schweinfurthii	eastern_chimpanzee	99	gombe	GM	Tanzania	Tanzania	wild	wild	16s	wd.chi.GM.99	wild_chimp
