# Supplementary material for: Captivity and the co-diversification of great ape microbiomes
Source: Nat Commun. 2021 Sep 24;12:5632. doi: 10.1038/s41467-021-25732-y (PMC8463570; doi:10.1038/s41467-021-25732-y)
Supplement: Supplementary file 5 — Supplemental data 2 [file 41467_2021_25732_MOESM5_ESM.txt]

Supplemental data 2. Metadata for gyrb amplicon and metagenomic samples
SampleID	dataset	data_access	genus_sp	subspecies	common_name	uniqueid	site	site_code	country	captivity_status	amplicon_or_metagenomicgenomic	sample	Description
cp.bon.COLZ.01.Bt	this_study	NCBI_PRJNA693013	Pan_paniscus	Pan_paniscus	bonobo	1	Columbus_zoo	COLZ	USA	captive	gyrb_Bt	cp.bon.COLZ.01	captive_bonobo
cp.bon.COLZ.02.Bt	this_study	NCBI_PRJNA693013	Pan_paniscus	Pan_paniscus	bonobo	2	Columbus_zoo	COLZ	USA	captive	gyrb_Bt	cp.bon.COLZ.02	captive_bonobo
cp.bon.COLZ.03.Bt	this_study	NCBI_PRJNA693013	Pan_paniscus	Pan_paniscus	bonobo	3	Columbus_zoo	COLZ	USA	captive	gyrb_Bt	cp.bon.COLZ.03	captive_bonobo
cp.bon.COLZ.04.Bt	this_study	NCBI_PRJNA693013	Pan_paniscus	Pan_paniscus	bonobo	4	Columbus_zoo	COLZ	USA	captive	gyrb_Bt	cp.bon.COLZ.04	captive_bonobo
cp.bon.COLZ.05.Bt	this_study	NCBI_PRJNA693013	Pan_paniscus	Pan_paniscus	bonobo	5	Columbus_zoo	COLZ	USA	captive	gyrb_Bt	cp.bon.COLZ.05	captive_bonobo
cp.bon.COLZ.06.Bt	this_study	NCBI_PRJNA693013	Pan_paniscus	Pan_paniscus	bonobo	6	Columbus_zoo	COLZ	USA	captive	gyrb_Bt	cp.bon.COLZ.07	captive_bonobo
cp.bon.COLZ.07.Bt	this_study	NCBI_PRJNA693013	Pan_paniscus	Pan_paniscus	bonobo	7	Columbus_zoo	COLZ	USA	captive	gyrb_Bt	cp.bon.COLZ.07	captive_bonobo
cp.bon.COLZ.08.Bt	this_study	NCBI_PRJNA693013	Pan_paniscus	Pan_paniscus	bonobo	8	Columbus_zoo	COLZ	USA	captive	gyrb_Bt	cp.bon.COLZ.08	captive_bonobo
cp.bon.COLZ.09.Bt	this_study	NCBI_PRJNA693013	Pan_paniscus	Pan_paniscus	bonobo	9	Columbus_zoo	COLZ	USA	captive	gyrb_Bt	cp.bon.COLZ.09	captive_bonobo
cp.bon.COLZ.10.Bt	this_study	NCBI_PRJNA693013	Pan_paniscus	Pan_paniscus	bonobo	10	Columbus_zoo	COLZ	USA	captive	gyrb_Bt	cp.bon.COLZ.10	captive_bonobo
cp.bon.COLZ.11.Bt	this_study	NCBI_PRJNA693013	Pan_paniscus	Pan_paniscus	bonobo	11	Columbus_zoo	COLZ	USA	captive	gyrb_Bt	cp.bon.COLZ.11	captive_bonobo
cp.bon.COLZ.12.Bt	this_study	NCBI_PRJNA693013	Pan_paniscus	Pan_paniscus	bonobo	12	Columbus_zoo	COLZ	USA	captive	gyrb_Bt	cp.bon.COLZ.12	captive_bonobo
cp.bon.COLZ.13.Bt	this_study	NCBI_PRJNA693013	Pan_paniscus	Pan_paniscus	bonobo	13	Columbus_zoo	COLZ	USA	captive	gyrb_Bt	cp.bon.COLZ.13	captive_bonobo
cp.chi.HOUZ.01.Bt	this_study	NCBI_PRJNA693013	Pan_troglodytes	Pan_troglodytes	chimp	1	Houston_zoo	HOUZ	USA	captive	gyrb_Bt	cp.chi.HOUZ.01	captive_chimp
cp.chi.HOUZ.02.Bt	this_study	NCBI_PRJNA693013	Pan_troglodytes	Pan_troglodytes	chimp	2	Houston_zoo	HOUZ	USA	captive	gyrb_Bt	cp.chi.HOUZ.02	captive_chimp
cp.chi.HOUZ.03.Bt	this_study	NCBI_PRJNA693013	Pan_troglodytes	Pan_troglodytes	chimp	3	Houston_zoo	HOUZ	USA	captive	gyrb_Bt	cp.chi.HOUZ.03	captive_chimp
cp.chi.HOUZ.04.Bt	this_study	NCBI_PRJNA693013	Pan_troglodytes	Pan_troglodytes	chimp	4	Houston_zoo	HOUZ	USA	captive	gyrb_Bt	cp.chi.HOUZ.04	captive_chimp
cp.chi.HOUZ.05.Bt	this_study	NCBI_PRJNA693013	Pan_troglodytes	Pan_troglodytes	chimp	5	Houston_zoo	HOUZ	USA	captive	gyrb_Bt	cp.chi.HOUZ.05	captive_chimp
cp.chi.HOUZ.06.Bt	this_study	NCBI_PRJNA693013	Pan_troglodytes	Pan_troglodytes	chimp	6	Houston_zoo	HOUZ	USA	captive	gyrb_Bt	cp.chi.HOUZ.06	captive_chimp
cp.chi.HOUZ.07.Bt	this_study	NCBI_PRJNA693013	Pan_troglodytes	Pan_troglodytes	chimp	7	Houston_zoo	HOUZ	USA	captive	gyrb_Bt	cp.chi.HOUZ.07	captive_chimp
cp.chi.HOUZ.08.Bt	this_study	NCBI_PRJNA693013	Pan_troglodytes	Pan_troglodytes	chimp	8	Houston_zoo	HOUZ	USA	captive	gyrb_Bt	cp.chi.HOUZ.08	captive_chimp
cp.chi.HOUZ.strains.Bt	this_study	NCBI_PRJNA693013	Pan_troglodytes	Pan_troglodytes	chimp	strains	Houston_zoo	HOUZ	USA	captive	gyrb_Bt	cp.chi.HOUZ.	captive_chimp
cp.chi.PC.A1.Bt	this_study	NCBI_PRJNA693013	Pan_troglodytes	Pan_troglodytes	chimpanzee	A1	ProjectChimps	PC	USA	captive	gyrb_Bt	cp.chi.PC.A1	captive_chimp
cp.chi.PC.A11.Bt	this_study	NCBI_PRJNA693013	Pan_troglodytes	Pan_troglodytes	chimpanzee	A11	ProjectChimps	PC	USA	captive	gyrb_Bt	cp.chi.PC.A11	captive_chimp
cp.chi.PC.A12.Bt	this_study	NCBI_PRJNA693013	Pan_troglodytes	Pan_troglodytes	chimpanzee	A12	ProjectChimps	PC	USA	captive	gyrb_Bt	cp.chi.PC.A12	captive_chimp
cp.chi.PC.A2.Bt	this_study	NCBI_PRJNA693013	Pan_troglodytes	Pan_troglodytes	chimpanzee	A2	ProjectChimps	PC	USA	captive	gyrb_Bt	cp.chi.PC.A2	captive_chimp
cp.chi.PC.A3.Bt	this_study	NCBI_PRJNA693013	Pan_troglodytes	Pan_troglodytes	chimpanzee	A3	ProjectChimps	PC	USA	captive	gyrb_Bt	cp.chi.PC.A3	captive_chimp
cp.chi.PC.A4.Bt	this_study	NCBI_PRJNA693013	Pan_troglodytes	Pan_troglodytes	chimpanzee	A4	ProjectChimps	PC	USA	captive	gyrb_Bt	cp.chi.PC.A4	captive_chimp
cp.chi.PC.A5.Bt	this_study	NCBI_PRJNA693013	Pan_troglodytes	Pan_troglodytes	chimpanzee	A5	ProjectChimps	PC	USA	captive	gyrb_Bt	cp.chi.PC.A5	captive_chimp
cp.chi.PC.A6.Bt	this_study	NCBI_PRJNA693013	Pan_troglodytes	Pan_troglodytes	chimpanzee	A6	ProjectChimps	PC	USA	captive	gyrb_Bt	cp.chi.PC.A6	captive_chimp
cp.chi.PC.A7.Bt	this_study	NCBI_PRJNA693013	Pan_troglodytes	Pan_troglodytes	chimpanzee	A7	ProjectChimps	PC	USA	captive	gyrb_Bt	cp.chi.PC.A7	captive_chimp
cp.chi.PC.A8.Bt	this_study	NCBI_PRJNA693013	Pan_troglodytes	Pan_troglodytes	chimpanzee	A8	ProjectChimps	PC	USA	captive	gyrb_Bt	cp.chi.PC.A8	captive_chimp
cp.chi.PC.A9.Bt	this_study	NCBI_PRJNA693013	Pan_troglodytes	Pan_troglodytes	chimpanzee	A9	ProjectChimps	PC	USA	captive	gyrb_Bt	cp.chi.PC.A9	captive_chimp
cp.chi.PC.B1.Bt	this_study	NCBI_PRJNA693013	Pan_troglodytes	Pan_troglodytes	chimpanzee	B1	ProjectChimps	PC	USA	captive	gyrb_Bt	cp.chi.PC.B1	captive_chimp
cp.chi.PC.B2.Bt	this_study	NCBI_PRJNA693013	Pan_troglodytes	Pan_troglodytes	chimpanzee	B2	ProjectChimps	PC	USA	captive	gyrb_Bt	cp.chi.PC.B2	captive_chimp
cp.chi.PC.B3.Bt	this_study	NCBI_PRJNA693013	Pan_troglodytes	Pan_troglodytes	chimpanzee	B3	ProjectChimps	PC	USA	captive	gyrb_Bt	cp.chi.PC.B3	captive_chimp
cp.chi.PC.B4.Bt	this_study	NCBI_PRJNA693013	Pan_troglodytes	Pan_troglodytes	chimpanzee	B4	ProjectChimps	PC	USA	captive	gyrb_Bt	cp.chi.PC.B4	captive_chimp
cp.chi.PC.B5.Bt	this_study	NCBI_PRJNA693013	Pan_troglodytes	Pan_troglodytes	chimpanzee	B5	ProjectChimps	PC	USA	captive	gyrb_Bt	cp.chi.PC.B5	captive_chimp
cp.chi.PC.B6.Bt	this_study	NCBI_PRJNA693013	Pan_troglodytes	Pan_troglodytes	chimpanzee	B6	ProjectChimps	PC	USA	captive	gyrb_Bt	cp.chi.PC.B6	captive_chimp
cp.gor.COLZ.01.Bt	this_study	NCBI_PRJNA693013	Gorilla_gorilla	Gorilla_gorilla_gorilla	western_lowland_gorilla	1	Columbus_zoo	COLZ	USA	captive	gyrb_Bt	cp.gor.COLZ.01	captive_gorilla
cp.gor.COLZ.02.Bt	this_study	NCBI_PRJNA693013	Gorilla_gorilla	Gorilla_gorilla_gorilla	western_lowland_gorilla	2	Columbus_zoo	COLZ	USA	captive	gyrb_Bt	cp.gor.COLZ.02	captive_gorilla
cp.gor.COLZ.03.Bt	this_study	NCBI_PRJNA693013	Gorilla_gorilla	Gorilla_gorilla_gorilla	western_lowland_gorilla	3	Columbus_zoo	COLZ	USA	captive	gyrb_Bt	cp.gor.COLZ.03	captive_gorilla
cp.gor.COLZ.04.Bt	this_study	NCBI_PRJNA693013	Gorilla_gorilla	Gorilla_gorilla_gorilla	western_lowland_gorilla	4	Columbus_zoo	COLZ	USA	captive	gyrb_Bt	cp.gor.COLZ.04	captive_gorilla
cp.gor.COLZ.05.Bt	this_study	NCBI_PRJNA693013	Gorilla_gorilla	Gorilla_gorilla_gorilla	western_lowland_gorilla	5	Columbus_zoo	COLZ	USA	captive	gyrb_Bt	cp.gor.COLZ.05	captive_gorilla
cp.gor.COLZ.06.Bt	this_study	NCBI_PRJNA693013	Gorilla_gorilla	Gorilla_gorilla_gorilla	western_lowland_gorilla	6	Columbus_zoo	COLZ	USA	captive	gyrb_Bt	cp.gor.COLZ.06	captive_gorilla
cp.gor.COLZ.07.Bt	this_study	NCBI_PRJNA693013	Gorilla_gorilla	Gorilla_gorilla_gorilla	western_lowland_gorilla	7	Columbus_zoo	COLZ	USA	captive	gyrb_Bt	cp.gor.COLZ.07	captive_gorilla
cp.gor.COLZ.08.Bt	this_study	NCBI_PRJNA693013	Gorilla_gorilla	Gorilla_gorilla_gorilla	western_lowland_gorilla	8	Columbus_zoo	COLZ	USA	captive	gyrb_Bt	cp.gor.COLZ.08	captive_gorilla
cp.gor.COLZ.09.Bt	this_study	NCBI_PRJNA693013	Gorilla_gorilla	Gorilla_gorilla_gorilla	western_lowland_gorilla	9	Columbus_zoo	COLZ	USA	captive	gyrb_Bt	cp.gor.COLZ.09	captive_gorilla
cp.gor.COLZ.10.Bt	this_study	NCBI_PRJNA693013	Gorilla_gorilla	Gorilla_gorilla_gorilla	western_lowland_gorilla	10	Columbus_zoo	COLZ	USA	captive	gyrb_Bt	cp.gor.COLZ.10	captive_gorilla
cp.gor.COLZ.11.Bt	this_study	NCBI_PRJNA693013	Gorilla_gorilla	Gorilla_gorilla_gorilla	western_lowland_gorilla	11	Columbus_zoo	COLZ	USA	captive	gyrb_Bt	cp.gor.COLZ.11	captive_gorilla
cp.gor.COLZ.12.Bt	this_study	NCBI_PRJNA693013	Gorilla_gorilla	Gorilla_gorilla_gorilla	western_lowland_gorilla	12	Columbus_zoo	COLZ	USA	captive	gyrb_Bt	cp.gor.COLZ.12	captive_gorilla
cp.gor.COLZ.13.Bt	this_study	NCBI_PRJNA693013	Gorilla_gorilla	Gorilla_gorilla_gorilla	western_lowland_gorilla	13	Columbus_zoo	COLZ	USA	captive	gyrb_Bt	cp.gor.COLZ.13	captive_gorilla
cp.gor.COLZ.strains.Bt	this_study	NCBI_PRJNA693013	Gorilla_gorilla	Gorilla_gorilla_gorilla	western_lowland_gorilla	strains	Columbus_zoo	COLZ	USA	captive	gyrb_Bt	cp.gor.COLZ.	captive_gorilla
cp.gor.HOUZ.01.Bt	this_study	NCBI_PRJNA693013	Gorilla_gorilla	Gorilla_gorilla_gorilla	western_lowland_gorilla	1	Houston_zoo	HOUZ	USA	captive	gyrb_Bt	cp.gor.HOUZ.01	captive_gorilla
cp.gor.HOUZ.02.Bt	this_study	NCBI_PRJNA693013	Gorilla_gorilla	Gorilla_gorilla_gorilla	western_lowland_gorilla	2	Houston_zoo	HOUZ	USA	captive	gyrb_Bt	cp.gor.HOUZ.02	captive_gorilla
cp.gor.HOUZ.03.Bt	this_study	NCBI_PRJNA693013	Gorilla_gorilla	Gorilla_gorilla_gorilla	western_lowland_gorilla	3	Houston_zoo	HOUZ	USA	captive	gyrb_Bt	cp.gor.HOUZ.03	captive_gorilla
cp.gor.HOUZ.04.Bt	this_study	NCBI_PRJNA693013	Gorilla_gorilla	Gorilla_gorilla_gorilla	western_lowland_gorilla	4	Houston_zoo	HOUZ	USA	captive	gyrb_Bt	cp.gor.HOUZ.04	captive_gorilla
cp.gor.HOUZ.05.Bt	this_study	NCBI_PRJNA693013	Gorilla_gorilla	Gorilla_gorilla_gorilla	western_lowland_gorilla	5	Houston_zoo	HOUZ	USA	captive	gyrb_Bt	cp.gor.HOUZ.05	captive_gorilla
cp.gor.HOUZ.06.Bt	this_study	NCBI_PRJNA693013	Gorilla_gorilla	Gorilla_gorilla_gorilla	western_lowland_gorilla	6	Houston_zoo	HOUZ	USA	captive	gyrb_Bt	cp.gor.HOUZ.06	captive_gorilla
cp.gor.HOUZ.07.Bt	this_study	NCBI_PRJNA693013	Gorilla_gorilla	Gorilla_gorilla_gorilla	western_lowland_gorilla	7	Houston_zoo	HOUZ	USA	captive	gyrb_Bt	cp.gor.HOUZ.07	captive_gorilla
cp.gor.HOUZ.strains.Bt	this_study	NCBI_PRJNA693013	Gorilla_gorilla	Gorilla_gorilla_gorilla	western_lowland_gorilla	strains	Houston_zoo	HOUZ	USA	captive	gyrb_Bt	cp.gor.HOUZ.	captive_gorilla
cp.ora.COLZ.01.Bt	this_study	NCBI_PRJNA693013	Pongo_sp.	Pongo_sp.	orangutan	1	Columbus_zoo	COLZ	USA	captive	gyrb_Bt	cp.ora.COLZ.01	captive_orangutan
cp.ora.COLZ.02.Bt	this_study	NCBI_PRJNA693013	Pongo_sp.	Pongo_sp.	orangutan	2	Columbus_zoo	COLZ	USA	captive	gyrb_Bt	cp.ora.COLZ.02	captive_orangutan
cp.ora.COLZ.03.Bt	this_study	NCBI_PRJNA693013	Pongo_sp.	Pongo_sp.	orangutan	3	Columbus_zoo	COLZ	USA	captive	gyrb_Bt	cp.ora.COLZ.03	captive_orangutan
cp.ora.COLZ.04.Bt	this_study	NCBI_PRJNA693013	Pongo_sp.	Pongo_sp.	orangutan	4	Columbus_zoo	COLZ	USA	captive	gyrb_Bt	cp.ora.COLZ.04	captive_orangutan
cp.ora.HOUZ.01.Bt	this_study	NCBI_PRJNA693013	Pongo_pygmaeus	Pongo_pygmaeus_pygmaeus	orangutan	1	Houston_zoo	HOUZ	USA	captive	gyrb_Bt	cp.ora.HOUZ.01	captive_orangutan
cp.ora.HOUZ.02.Bt	this_study	NCBI_PRJNA693013	Pongo_pygmaeus	Pongo_pygmaeus_pygmaeus	orangutan	2	Houston_zoo	HOUZ	USA	captive	gyrb_Bt	cp.ora.HOUZ.02	captive_orangutan
cp.ora.HOUZ.03.Bt	this_study	NCBI_PRJNA693013	Pongo_pygmaeus	Pongo_pygmaeus_pygmaeus	orangutan	3	Houston_zoo	HOUZ	USA	captive	gyrb_Bt	cp.ora.HOUZ.03	captive_orangutan
cp.ora.HOUZ.04.Bt	this_study	NCBI_PRJNA693013	Pongo_pygmaeus	Pongo_pygmaeus_pygmaeus	orangutan	4	Houston_zoo	HOUZ	USA	captive	gyrb_Bt	cp.ora.HOUZ.04	captive_orangutan
cp.ora.HOUZ.05.Bt	this_study	NCBI_PRJNA693013	Pongo_pygmaeus	Pongo_pygmaeus_pygmaeus	orangutan	5	Houston_zoo	HOUZ	USA	captive	gyrb_Bt	cp.ora.HOUZ.05	captive_orangutan
cp.ora.HOUZ.06.Bt	this_study	NCBI_PRJNA693013	Pongo_pygmaeus	Pongo_pygmaeus_pygmaeus	orangutan	6	Houston_zoo	HOUZ	USA	captive	gyrb_Bt	cp.ora.HOUZ.06	captive_orangutan
cp.ora.HOUZ.strains.Bt	this_study	NCBI_PRJNA693013	Pongo_pygmaeus	Pongo_pygmaeus_pygmaeus	orangutan	strains	Houston_zoo	HOUZ	USA	captive	gyrb_Bt	cp.ora.HOUZ.	captive_orangutan
wd.chi.CP.468.Bt	this_study	NCBI_PRJNA693013	Pan_troglodytes	Pan_troglodytes_troglodytes	central_chimpanzee	468	Campo_Maan	CP	Cameroon	wild	gyrb_Bt	wd.chi.CP.468	wild_chimp
wd.chi.CP.469.Bt	this_study	NCBI_PRJNA693013	Pan_troglodytes	Pan_troglodytes_troglodytes	central_chimpanzee	469	Campo_Maan	CP	Cameroon	wild	gyrb_Bt	wd.chi.CP.469	wild_chimp
wd.chi.DG.529.Bt	this_study	NCBI_PRJNA693013	Pan_troglodytes	Pan_troglodytes_troglodytes	central_chimpanzee	529	Diang	DG	Cameroon	wild	gyrb_Bt	wd.chi.DG.529	wild_chimp
wd.chi.DG.533.Bt	this_study	NCBI_PRJNA693013	Pan_troglodytes	Pan_troglodytes_troglodytes	central_chimpanzee	533	Diang	DG	Cameroon	wild	gyrb_Bt	wd.chi.DG.533	wild_chimp
wd.chi.EK.508.Bt	this_study	NCBI_PRJNA693013	Pan_troglodytes	Pan_troglodytes_troglodytes	central_chimpanzee	508	Ekom	EK	Cameroon	wild	gyrb_Bt	wd.chi.EK.508	wild_chimp
wd.chi.EK.521.Bt	this_study	NCBI_PRJNA693013	Pan_troglodytes	Pan_troglodytes_troglodytes	central_chimpanzee	521	Ekom	EK	Cameroon	wild	gyrb_Bt	wd.chi.EK.521	wild_chimp
wd.chi.LU.2374.Bt	this_study	NCBI_PRJNA693013	Pan_troglodytes	Pan_troglodytes_schweinfurthii	eastern_chimpanzee	2374	Lubutu	LU	DRC	wild	gyrb_Bt	wd.chi.LU.2374	wild_chimp
wd.chi.LU.2380.Bt	this_study	NCBI_PRJNA693013	Pan_troglodytes	Pan_troglodytes_schweinfurthii	eastern_chimpanzee	2380	Lubutu	LU	DRC	wild	gyrb_Bt	wd.chi.LU.2380	wild_chimp
wd.chi.LU.2521.Bt	this_study	NCBI_PRJNA693013	Pan_troglodytes	Pan_troglodytes_schweinfurthii	eastern_chimpanzee	2521	Lubutu	LU	DRC	wild	gyrb_Bt	wd.chi.LU.2521	wild_chimp
wd.chi.LU.2542.Bt	this_study	NCBI_PRJNA693013	Pan_troglodytes	Pan_troglodytes_schweinfurthii	eastern_chimpanzee	2542	Lubutu	LU	DRC	wild	gyrb_Bt	wd.chi.LU.2542	wild_chimp
wd.chi.LU.2550.Bt	this_study	NCBI_PRJNA693013	Pan_troglodytes	Pan_troglodytes_schweinfurthii	eastern_chimpanzee	2550	Lubutu	LU	DRC	wild	gyrb_Bt	wd.chi.LU.2550	wild_chimp
wd.chi.LU.2554.Bt	this_study	NCBI_PRJNA693013	Pan_troglodytes	Pan_troglodytes_schweinfurthii	eastern_chimpanzee	2554	Lubutu	LU	DRC	wild	gyrb_Bt	wd.chi.LU.2554	wild_chimp
wd.chi.LU.2557.Bt	this_study	NCBI_PRJNA693013	Pan_troglodytes	Pan_troglodytes_schweinfurthii	eastern_chimpanzee	2557	Lubutu	LU	DRC	wild	gyrb_Bt	wd.chi.LU.2557	wild_chimp
wd.chi.OP.2149.Bt	this_study	NCBI_PRJNA693013	Pan_troglodytes	Pan_troglodytes_schweinfurthii	eastern_chimpanzee	2149	Opienge	OP	DRC	wild	gyrb_Bt	wd.chi.OP.2149	wild_chimp
wd.chi.OP.2151.Bt	this_study	NCBI_PRJNA693013	Pan_troglodytes	Pan_troglodytes_schweinfurthii	eastern_chimpanzee	2151	Opienge	OP	DRC	wild	gyrb_Bt	wd.chi.OP.2151	wild_chimp
wd.chi.OP.2153.Bt	this_study	NCBI_PRJNA693013	Pan_troglodytes	Pan_troglodytes_schweinfurthii	eastern_chimpanzee	2153	Opienge	OP	DRC	wild	gyrb_Bt	wd.chi.OP.2153	wild_chimp
wd.chi.OP.2158.Bt	this_study	NCBI_PRJNA693013	Pan_troglodytes	Pan_troglodytes_schweinfurthii	eastern_chimpanzee	2158	Opienge	OP	DRC	wild	gyrb_Bt	wd.chi.OP.2158	wild_chimp
wd.chi.OP.2930.Bt	this_study	NCBI_PRJNA693013	Pan_troglodytes	Pan_troglodytes_schweinfurthii	eastern_chimpanzee	2930	Opienge	OP	DRC	wild	gyrb_Bt	wd.chi.OP.2930	wild_chimp
wd.chi.OP.2936.Bt	this_study	NCBI_PRJNA693013	Pan_troglodytes	Pan_troglodytes_schweinfurthii	eastern_chimpanzee	2936	Opienge	OP	DRC	wild	gyrb_Bt	wd.chi.OP.2936	wild_chimp
wd.chi.OP.2940.Bt	this_study	NCBI_PRJNA693013	Pan_troglodytes	Pan_troglodytes_schweinfurthii	eastern_chimpanzee	2940	Opienge	OP	DRC	wild	gyrb_Bt	wd.chi.OP.2940	wild_chimp
wd.chi.OP.2943.Bt	this_study	NCBI_PRJNA693013	Pan_troglodytes	Pan_troglodytes_schweinfurthii	eastern_chimpanzee	2943	Opienge	OP	DRC	wild	gyrb_Bt	wd.chi.OP.2943	wild_chimp
wd.gor.DG.411.Bt	this_study	NCBI_PRJNA693013	Gorilla_gorilla	Gorilla_gorilla_gorilla	western_lowland_gorilla	411	Diang	DG	Cameroon	wild	gyrb_Bt	wd.gor.DG.411	wild_gorilla
wd.gor.DG.423.Bt	this_study	NCBI_PRJNA693013	Gorilla_gorilla	Gorilla_gorilla_gorilla	western_lowland_gorilla	423	Diang	DG	Cameroon	wild	gyrb_Bt	wd.gor.DG.423	wild_gorilla
wd.gor.EK.514.Bt	this_study	NCBI_PRJNA693013	Gorilla_gorilla	Gorilla_gorilla_gorilla	western_lowland_gorilla	514	Ekom	EK	Cameroon	wild	gyrb_Bt	wd.gor.EK.514	wild_gorilla
wd.gor.EK.573.Bt	this_study	NCBI_PRJNA693013	Gorilla_gorilla	Gorilla_gorilla_gorilla	western_lowland_gorilla	573	Ekom	EK	Cameroon	wild	gyrb_Bt	wd.gor.EK.573	wild_gorilla
wd.gor.LU.2356.Bt	this_study	NCBI_PRJNA693013	Gorilla_beringei	Gorilla_beringei_graueri	eastern_mountain_gorilla	2356	Lubutu	LU	DRC	wild	gyrb_Bt	wd.gor.LU.2356	wild_gorilla
wd.gor.LU.2552.Bt	this_study	NCBI_PRJNA693013	Gorilla_beringei	Gorilla_beringei_graueri	eastern_mountain_gorilla	2552	Lubutu	LU	DRC	wild	gyrb_Bt	wd.gor.LU.2552	wild_gorilla
wd.gor.OP.1913.Bt	this_study	NCBI_PRJNA693013	Gorilla_beringei	Gorilla_beringei_graueri	eastern_mountain_gorilla	1913	Opienge	OP	DRC	wild	gyrb_Bt	wd.gor.OP.1913	wild_gorilla
wd.gor.OP.2140.Bt	this_study	NCBI_PRJNA693013	Gorilla_beringei	Gorilla_beringei_graueri	eastern_mountain_gorilla	2140	Opienge	OP	DRC	wild	gyrb_Bt	wd.gor.OP.2140	wild_gorilla
wd.gor.OP.2146.Bt	this_study	NCBI_PRJNA693013	Gorilla_beringei	Gorilla_beringei_graueri	eastern_mountain_gorilla	2146	Opienge	OP	DRC	wild	gyrb_Bt	wd.gor.OP.2146	wild_gorilla
wd.gor.OP.2349.Bt	this_study	NCBI_PRJNA693013	Gorilla_beringei	Gorilla_beringei_graueri	eastern_mountain_gorilla	2349	Opienge	OP	DRC	wild	gyrb_Bt	wd.gor.OP.2349	wild_gorilla
wd.gor.OP.2452.Bt	this_study	NCBI_PRJNA693013	Gorilla_beringei	Gorilla_beringei_graueri	eastern_mountain_gorilla	2452	Opienge	OP	DRC	wild	gyrb_Bt	wd.gor.OP.2452	wild_gorilla
wd.gor.OP.2458.Bt	this_study	NCBI_PRJNA693013	Gorilla_beringei	Gorilla_beringei_graueri	eastern_mountain_gorilla	2458	Opienge	OP	DRC	wild	gyrb_Bt	wd.gor.OP.2458	wild_gorilla
wd.gor.OP.2463.Bt	this_study	NCBI_PRJNA693013	Gorilla_beringei	Gorilla_beringei_graueri	eastern_mountain_gorilla	2463	Opienge	OP	DRC	wild	gyrb_Bt	wd.gor.OP.2463	wild_gorilla
wd.gor.OP.2601.Bt	this_study	NCBI_PRJNA693013	Gorilla_beringei	Gorilla_beringei_graueri	eastern_mountain_gorilla	2601	Opienge	OP	DRC	wild	gyrb_Bt	wd.gor.OP.2601	wild_gorilla
wd.gor.OP.2610.Bt	this_study	NCBI_PRJNA693013	Gorilla_beringei	Gorilla_beringei_graueri	eastern_mountain_gorilla	2610	Opienge	OP	DRC	wild	gyrb_Bt	wd.gor.OP.2610	wild_gorilla
wd.gor.OP.2612.Bt	this_study	NCBI_PRJNA693013	Gorilla_beringei	Gorilla_beringei_graueri	eastern_mountain_gorilla	2612	Opienge	OP	DRC	wild	gyrb_Bt	wd.gor.OP.2612	wild_gorilla
wd.gor.OP.2618.Bt	this_study	NCBI_PRJNA693013	Gorilla_beringei	Gorilla_beringei_graueri	eastern_mountain_gorilla	2618	Opienge	OP	DRC	wild	gyrb_Bt	wd.gor.OP.2618	wild_gorilla
wd.gor.OP.2625.Bt	this_study	NCBI_PRJNA693013	Gorilla_beringei	Gorilla_beringei_graueri	eastern_mountain_gorilla	2625	Opienge	OP	DRC	wild	gyrb_Bt	wd.gor.OP.2625	wild_gorilla
we.hum.CT.B11.Bt	moeller_2016	ENA_PRJEB13130	Homo_sapiens	Homo_sapiens	human	B11	Conneticut	CT	USA	industrialized_human	gyrb_Bt	we.hum.CT.B11	industrialized_human
we.hum.CT.C12.Bt	moeller_2016	ENA_PRJEB13130	Homo_sapiens	Homo_sapiens	human	C12	Conneticut	CT	USA	industrialized_human	gyrb_Bt	we.hum.CT.C12	industrialized_human
we.hum.CT.B2.Bt	moeller_2016	ENA_PRJEB13130	Homo_sapiens	Homo_sapiens	human	B2	Conneticut	CT	USA	industrialized_human	gyrb_Bt	we.hum.CT.B2	industrialized_human
we.hum.CT.C4.Bt	moeller_2016	ENA_PRJEB13130	Homo_sapiens	Homo_sapiens	human	C4	Conneticut	CT	USA	industrialized_human	gyrb_Bt	we.hum.CT.C4	industrialized_human
we.hum.CT.A1.Bt	moeller_2016	ENA_PRJEB13130	Homo_sapiens	Homo_sapiens	human	A1	Conneticut	CT	USA	industrialized_human	gyrb_Bt	we.hum.CT.A1	industrialized_human
we.hum.CT.B3.Bt	moeller_2016	ENA_PRJEB13130	Homo_sapiens	Homo_sapiens	human	B3	Conneticut	CT	USA	industrialized_human	gyrb_Bt	we.hum.CT.B3	industrialized_human
we.hum.CT.A2.Bt	moeller_2016	ENA_PRJEB13130	Homo_sapiens	Homo_sapiens	human	A2	Conneticut	CT	USA	industrialized_human	gyrb_Bt	we.hum.CT.A2	industrialized_human
we.hum.CT.B4.Bt	moeller_2016	ENA_PRJEB13130	Homo_sapiens	Homo_sapiens	human	B4	Conneticut	CT	USA	industrialized_human	gyrb_Bt	we.hum.CT.B4	industrialized_human
we.hum.CT.A5.Bt	moeller_2016	ENA_PRJEB13130	Homo_sapiens	Homo_sapiens	human	A5	Conneticut	CT	USA	industrialized_human	gyrb_Bt	we.hum.CT.A5	industrialized_human
we.hum.CT.B7.Bt	moeller_2016	ENA_PRJEB13130	Homo_sapiens	Homo_sapiens	human	B7	Conneticut	CT	USA	industrialized_human	gyrb_Bt	we.hum.CT.B7	industrialized_human
we.hum.CT.A6.Bt	moeller_2016	ENA_PRJEB13130	Homo_sapiens	Homo_sapiens	human	A6	Conneticut	CT	USA	industrialized_human	gyrb_Bt	we.hum.CT.A6	industrialized_human
we.hum.CT.B9.Bt	moeller_2016	ENA_PRJEB13130	Homo_sapiens	Homo_sapiens	human	B9	Conneticut	CT	USA	industrialized_human	gyrb_Bt	we.hum.CT.B9	industrialized_human
we.hum.CT.A7.Bt	moeller_2016	ENA_PRJEB13130	Homo_sapiens	Homo_sapiens	human	A7	Conneticut	CT	USA	industrialized_human	gyrb_Bt	we.hum.CT.A7	industrialized_human
we.hum.CT.C10.Bt	moeller_2016	ENA_PRJEB13130	Homo_sapiens	Homo_sapiens	human	C10	Conneticut	CT	USA	industrialized_human	gyrb_Bt	we.hum.CT.C10	industrialized_human
we.hum.CT.B10.Bt	moeller_2016	ENA_PRJEB13130	Homo_sapiens	Homo_sapiens	human	B10	Conneticut	CT	USA	industrialized_human	gyrb_Bt	we.hum.CT.B10	industrialized_human
we.hum.CT.C11.Bt	moeller_2016	ENA_PRJEB13130	Homo_sapiens	Homo_sapiens	human	C11	Conneticut	CT	USA	industrialized_human	gyrb_Bt	we.hum.CT.C11	industrialized_human
wd.gor.CP.CR1426.Bt	moeller_2016	ENA_PRJEB13130	Gorilla_gorilla	Gorilla_gorilla_gorilla	western_lowland_gorilla	CR1426	Campo_Maan	CP	Cameroon	wild	gyrb_Bt	wd.gor.CP.CR1426	wild_gorilla
wd.gor.CP.CR5756.Bt	moeller_2016	ENA_PRJEB13130	Gorilla_gorilla	Gorilla_gorilla_gorilla	western_lowland_gorilla	CR5756	Campo_Maan	CP	Cameroon	wild	gyrb_Bt	wd.gor.CP.CR5756	wild_gorilla
wd.gor.CP.CR6097.Bt	moeller_2016	ENA_PRJEB13130	Gorilla_gorilla	Gorilla_gorilla_gorilla	western_lowland_gorilla	CR6097	Campo_Maan	CP	Cameroon	wild	gyrb_Bt	wd.gor.CP.CR6097	wild_gorilla
wd.gor.CP.CR2138.Bt	moeller_2016	ENA_PRJEB13130	Gorilla_gorilla	Gorilla_gorilla_gorilla	western_lowland_gorilla	CR2138	Campo_Maan	CP	Cameroon	wild	gyrb_Bt	wd.gor.CP.CR2138	wild_gorilla
wd.gor.CP.CR2124.Bt	moeller_2016	ENA_PRJEB13130	Gorilla_gorilla	Gorilla_gorilla_gorilla	western_lowland_gorilla	CR2124	Campo_Maan	CP	Cameroon	wild	gyrb_Bt	wd.gor.CP.CR2124	wild_gorilla
wd.gor.CP.CR3414.Bt	moeller_2016	ENA_PRJEB13130	Gorilla_gorilla	Gorilla_gorilla_gorilla	western_lowland_gorilla	CR3414	Campo_Maan	CP	Cameroon	wild	gyrb_Bt	wd.gor.CP.CR3414	wild_gorilla
wd.gor.CP.CR1427.Bt	moeller_2016	ENA_PRJEB13130	Gorilla_gorilla	Gorilla_gorilla_gorilla	western_lowland_gorilla	CR1427	Campo_Maan	CP	Cameroon	wild	gyrb_Bt	wd.gor.CP.CR1427	wild_gorilla
wd.gor.CP.CR5781.Bt	moeller_2016	ENA_PRJEB13130	Gorilla_gorilla	Gorilla_gorilla_gorilla	western_lowland_gorilla	CR5781	Campo_Maan	CP	Cameroon	wild	gyrb_Bt	wd.gor.CP.CR5781	wild_gorilla
wd.gor.CP.CR3415.Bt	moeller_2016	ENA_PRJEB13130	Gorilla_gorilla	Gorilla_gorilla_gorilla	western_lowland_gorilla	CR3415	Campo_Maan	CP	Cameroon	wild	gyrb_Bt	wd.gor.CP.CR3415	wild_gorilla
wd.gor.CP.CR2103.Bt	moeller_2016	ENA_PRJEB13130	Gorilla_gorilla	Gorilla_gorilla_gorilla	western_lowland_gorilla	CR2103	Campo_Maan	CP	Cameroon	wild	gyrb_Bt	wd.gor.CP.CR2103	wild_gorilla
wd.gor.CP.CR5816.Bt	moeller_2016	ENA_PRJEB13130	Gorilla_gorilla	Gorilla_gorilla_gorilla	western_lowland_gorilla	CR5816	Campo_Maan	CP	Cameroon	wild	gyrb_Bt	wd.gor.CP.CR5816	wild_gorilla
wd.gor.CP.CR1435.Bt	moeller_2016	ENA_PRJEB13130	Gorilla_gorilla	Gorilla_gorilla_gorilla	western_lowland_gorilla	CR1435	Campo_Maan	CP	Cameroon	wild	gyrb_Bt	wd.gor.CP.CR1435	wild_gorilla
wd.gor.CP.CR2072.Bt	moeller_2016	ENA_PRJEB13130	Gorilla_gorilla	Gorilla_gorilla_gorilla	western_lowland_gorilla	CR2072	Campo_Maan	CP	Cameroon	wild	gyrb_Bt	wd.gor.CP.CR2072	wild_gorilla
wd.gor.CP.CR4768.Bt	moeller_2016	ENA_PRJEB13130	Gorilla_gorilla	Gorilla_gorilla_gorilla	western_lowland_gorilla	CR4768	Campo_Maan	CP	Cameroon	wild	gyrb_Bt	wd.gor.CP.CR4768	wild_gorilla
wd.gor.CP.CR3455.Bt	moeller_2016	ENA_PRJEB13130	Gorilla_gorilla	Gorilla_gorilla_gorilla	western_lowland_gorilla	CR3455	Campo_Maan	CP	Cameroon	wild	gyrb_Bt	wd.gor.CP.CR3455	wild_gorilla
wd.gor.CP.CR3408.Bt	moeller_2016	ENA_PRJEB13130	Gorilla_gorilla	Gorilla_gorilla_gorilla	western_lowland_gorilla	CR3408	Campo_Maan	CP	Cameroon	wild	gyrb_Bt	wd.gor.CP.CR3408	wild_gorilla
wd.gor.CP.CR2126.Bt	moeller_2016	ENA_PRJEB13130	Gorilla_gorilla	Gorilla_gorilla_gorilla	western_lowland_gorilla	CR2126	Campo_Maan	CP	Cameroon	wild	gyrb_Bt	wd.gor.CP.CR2126	wild_gorilla
wd.gor.CP.CR3443.Bt	moeller_2016	ENA_PRJEB13130	Gorilla_gorilla	Gorilla_gorilla_gorilla	western_lowland_gorilla	CR3443	Campo_Maan	CP	Cameroon	wild	gyrb_Bt	wd.gor.CP.CR3443	wild_gorilla
wd.bon.IK.KSG2879.Bt	moeller_2016	ENA_PRJEB13130	Pan_paniscus	Pan_paniscus	bonobo	KSG2879	DRC.IK	IK	DRC	wild	gyrb_Bt	wd.bon.IK.KSG2879	wild_bonobo
wd.bon.IK.KSG2882.Bt	moeller_2016	ENA_PRJEB13130	Pan_paniscus	Pan_paniscus	bonobo	KSG2882	DRC.IK	IK	DRC	wild	gyrb_Bt	wd.bon.IK.KSG2882	wild_bonobo
wd.bon.IK.KSG2876.Bt	moeller_2016	ENA_PRJEB13130	Pan_paniscus	Pan_paniscus	bonobo	KSG2876	DRC.IK	IK	DRC	wild	gyrb_Bt	wd.bon.IK.KSG2876	wild_bonobo
wd.bon.IK.KSG2883.Bt	moeller_2016	ENA_PRJEB13130	Pan_paniscus	Pan_paniscus	bonobo	KSG2883	DRC.IK	IK	DRC	wild	gyrb_Bt	wd.bon.IK.KSG2883	wild_bonobo
wd.bon.IK.KSG2877.Bt	moeller_2016	ENA_PRJEB13130	Pan_paniscus	Pan_paniscus	bonobo	KSG2877	DRC.IK	IK	DRC	wild	gyrb_Bt	wd.bon.IK.KSG2877	wild_bonobo
wd.bon.KR.MMBB070.Bt	moeller_2016	ENA_PRJEB13130	Pan_paniscus	Pan_paniscus	bonobo	MMBB070	DRC.KR	KR	DRC	wild	gyrb_Bt	wd.bon.KR.MMBB070	wild_bonobo
wd.bon.KR.MMBB046.Bt	moeller_2016	ENA_PRJEB13130	Pan_paniscus	Pan_paniscus	bonobo	MMBB046	DRC.KR	KR	DRC	wild	gyrb_Bt	wd.bon.KR.MMBB046	wild_bonobo
wd.bon.KR.MMBB044.Bt	moeller_2016	ENA_PRJEB13130	Pan_paniscus	Pan_paniscus	bonobo	MMBB044	DRC.KR	KR	DRC	wild	gyrb_Bt	wd.bon.KR.MMBB044	wild_bonobo
wd.bon.KR.MMBB063.Bt	moeller_2016	ENA_PRJEB13130	Pan_paniscus	Pan_paniscus	bonobo	MMBB063	DRC.KR	KR	DRC	wild	gyrb_Bt	wd.bon.KR.MMBB063	wild_bonobo
wd.bon.LK.KSG0672.Bt	moeller_2016	ENA_PRJEB13130	Pan_paniscus	Pan_paniscus	bonobo	KSG0672	DRC.LK	LK	DRC	wild	gyrb_Bt	wd.bon.LK.KSG0672	wild_bonobo
wd.bon.LK.KSG0665.Bt	moeller_2016	ENA_PRJEB13130	Pan_paniscus	Pan_paniscus	bonobo	KSG0665	DRC.LK	LK	DRC	wild	gyrb_Bt	wd.bon.LK.KSG0665	wild_bonobo
wd.bon.LK.KSG0650.Bt	moeller_2016	ENA_PRJEB13130	Pan_paniscus	Pan_paniscus	bonobo	KSG0650	DRC.LK	LK	DRC	wild	gyrb_Bt	wd.bon.LK.KSG0650	wild_bonobo
wd.bon.LK.KSG0664.Bt	moeller_2016	ENA_PRJEB13130	Pan_paniscus	Pan_paniscus	bonobo	KSG0664	DRC.LK	LK	DRC	wild	gyrb_Bt	wd.bon.LK.KSG0664	wild_bonobo
wd.bon.LK.KSG0654.Bt	moeller_2016	ENA_PRJEB13130	Pan_paniscus	Pan_paniscus	bonobo	KSG0654	DRC.LK	LK	DRC	wild	gyrb_Bt	wd.bon.LK.KSG0654	wild_bonobo
wd.bon.LK.KSG0668.Bt	moeller_2016	ENA_PRJEB13130	Pan_paniscus	Pan_paniscus	bonobo	KSG0668	DRC.LK	LK	DRC	wild	gyrb_Bt	wd.bon.LK.KSG0668	wild_bonobo
wd.bon.LK.KSG0648.Bt	moeller_2016	ENA_PRJEB13130	Pan_paniscus	Pan_paniscus	bonobo	KSG0648	DRC.LK	LK	DRC	wild	gyrb_Bt	wd.bon.LK.KSG0648	wild_bonobo
wd.bon.LK.KSG0667.Bt	moeller_2016	ENA_PRJEB13130	Pan_paniscus	Pan_paniscus	bonobo	KSG0667	DRC.LK	LK	DRC	wild	gyrb_Bt	wd.bon.LK.KSG0667	wild_bonobo
wd.bon.LK.KSG0662.Bt	moeller_2016	ENA_PRJEB13130	Pan_paniscus	Pan_paniscus	bonobo	KSG0662	DRC.LK	LK	DRC	wild	gyrb_Bt	wd.bon.LK.KSG0662	wild_bonobo
wd.bon.LK.KSG0649.Bt	moeller_2016	ENA_PRJEB13130	Pan_paniscus	Pan_paniscus	bonobo	KSG0649	DRC.LK	LK	DRC	wild	gyrb_Bt	wd.bon.LK.KSG0649	wild_bonobo
wd.bon.LK.KSG0659.Bt	moeller_2016	ENA_PRJEB13130	Pan_paniscus	Pan_paniscus	bonobo	KSG0659	DRC.LK	LK	DRC	wild	gyrb_Bt	wd.bon.LK.KSG0659	wild_bonobo
wd.bon.LK.KS60661.Bt	moeller_2016	ENA_PRJEB13130	Pan_paniscus	Pan_paniscus	bonobo	KS60661	DRC.LK	LK	DRC	wild	gyrb_Bt	wd.bon.LK.KS60661	wild_bonobo
wd.bon.LK.KSG0657.Bt	moeller_2016	ENA_PRJEB13130	Pan_paniscus	Pan_paniscus	bonobo	KSG0657	DRC.LK	LK	DRC	wild	gyrb_Bt	wd.bon.LK.KSG0657	wild_bonobo
wd.bon.LK.KSG0670.Bt	moeller_2016	ENA_PRJEB13130	Pan_paniscus	Pan_paniscus	bonobo	KSG0670	DRC.LK	LK	DRC	wild	gyrb_Bt	wd.bon.LK.KSG0670	wild_bonobo
wd.bon.LK.KSG0651.Bt	moeller_2016	ENA_PRJEB13130	Pan_paniscus	Pan_paniscus	bonobo	KSG0651	DRC.LK	LK	DRC	wild	gyrb_Bt	wd.bon.LK.KSG0651	wild_bonobo
wd.gor.LB.CR212.Bt	moeller_2016	ENA_PRJEB13130	Gorilla_gorilla	Gorilla_gorilla_gorilla	western_lowland_gorilla	CR212	Lob�k�	LB	Cameroon	wild	gyrb_Bt	wd.gor.LB.CR212	wild_gorilla
wd.chi.GM.341.Bt	moeller_2016	ENA_PRJEB13130	Pan_troglodytes	Pan_troglodytes_schweinfurthii	eastern_chimpanzee	341	TZ.GM.KK	GM	TZA	wild	gyrb_Bt	wd.chi.GM.341	wild_chimp
wd.chi.GM.76.Bt	moeller_2016	ENA_PRJEB13130	Pan_troglodytes	Pan_troglodytes_schweinfurthii	eastern_chimpanzee	76	TZ.GM.KK	GM	TZA	wild	gyrb_Bt	wd.chi.GM.76	wild_chimp
wd.chi.GM.1436.Bt	moeller_2016	ENA_PRJEB13130	Pan_troglodytes	Pan_troglodytes_schweinfurthii	eastern_chimpanzee	1436	TZ.GM.KK	GM	TZA	wild	gyrb_Bt	wd.chi.GM.1436	wild_chimp
wd.chi.GM.370.Bt	moeller_2016	ENA_PRJEB13130	Pan_troglodytes	Pan_troglodytes_schweinfurthii	eastern_chimpanzee	370	TZ.GM.KK	GM	TZA	wild	gyrb_Bt	wd.chi.GM.370	wild_chimp
wd.chi.GM.1452.Bt	moeller_2016	ENA_PRJEB13130	Pan_troglodytes	Pan_troglodytes_schweinfurthii	eastern_chimpanzee	1452	TZ.GM.KK	GM	TZA	wild	gyrb_Bt	wd.chi.GM.1452	wild_chimp
wd.chi.GM.1401.Bt	moeller_2016	ENA_PRJEB13130	Pan_troglodytes	Pan_troglodytes_schweinfurthii	eastern_chimpanzee	1401	TZ.GM.KK	GM	TZA	wild	gyrb_Bt	wd.chi.GM.1401	wild_chimp
wd.chi.GM.74.Bt	moeller_2016	ENA_PRJEB13130	Pan_troglodytes	Pan_troglodytes_schweinfurthii	eastern_chimpanzee	74	TZ.GM.KK	GM	TZA	wild	gyrb_Bt	wd.chi.GM.74	wild_chimp
wd.chi.GM.75.Bt	moeller_2016	ENA_PRJEB13130	Pan_troglodytes	Pan_troglodytes_schweinfurthii	eastern_chimpanzee	75	TZ.GM.KK	GM	TZA	wild	gyrb_Bt	wd.chi.GM.75	wild_chimp
wd.chi.GM.91.Bt	moeller_2016	ENA_PRJEB13130	Pan_troglodytes	Pan_troglodytes_schweinfurthii	eastern_chimpanzee	91	TZ.GM.KK	GM	TZA	wild	gyrb_Bt	wd.chi.GM.91	wild_chimp
wd.chi.GM.1759.Bt	moeller_2016	ENA_PRJEB13130	Pan_troglodytes	Pan_troglodytes_schweinfurthii	eastern_chimpanzee	1759	TZ.GM.KK	GM	TZA	wild	gyrb_Bt	wd.chi.GM.1759	wild_chimp
wd.chi.GM.445.Bt	moeller_2016	ENA_PRJEB13130	Pan_troglodytes	Pan_troglodytes_schweinfurthii	eastern_chimpanzee	445	TZ.GM.KK	GM	TZA	wild	gyrb_Bt	wd.chi.GM.445	wild_chimp
wd.chi.GM.1368.Bt	moeller_2016	ENA_PRJEB13130	Pan_troglodytes	Pan_troglodytes_schweinfurthii	eastern_chimpanzee	1368	TZ.GM.KK	GM	TZA	wild	gyrb_Bt	wd.chi.GM.1368	wild_chimp
wd.chi.GM.1343.Bt	moeller_2016	ENA_PRJEB13130	Pan_troglodytes	Pan_troglodytes_schweinfurthii	eastern_chimpanzee	1343	TZ.GM.KK	GM	TZA	wild	gyrb_Bt	wd.chi.GM.1343	wild_chimp
wd.chi.GM.1507.Bt	moeller_2016	ENA_PRJEB13130	Pan_troglodytes	Pan_troglodytes_schweinfurthii	eastern_chimpanzee	1507	TZ.GM.KK	GM	TZA	wild	gyrb_Bt	wd.chi.GM.1507	wild_chimp
wd.chi.GM.40.Bt	moeller_2016	ENA_PRJEB13130	Pan_troglodytes	Pan_troglodytes_schweinfurthii	eastern_chimpanzee	40	TZ.GM.KK	GM	TZA	wild	gyrb_Bt	wd.chi.GM.40	wild_chimp
wd.chi.GM.1515.Bt	moeller_2016	ENA_PRJEB13130	Pan_troglodytes	Pan_troglodytes_schweinfurthii	eastern_chimpanzee	1515	TZ.GM.KK	GM	TZA	wild	gyrb_Bt	wd.chi.GM.1515	wild_chimp
wd.chi.GM.10.Bt	moeller_2016	ENA_PRJEB13130	Pan_troglodytes	Pan_troglodytes_schweinfurthii	eastern_chimpanzee	10	TZ.GM.KK	GM	TZA	wild	gyrb_Bt	wd.chi.GM.10	wild_chimp
wd.chi.GM.333.Bt	moeller_2016	ENA_PRJEB13130	Pan_troglodytes	Pan_troglodytes_schweinfurthii	eastern_chimpanzee	333	TZ.GM.KK	GM	TZA	wild	gyrb_Bt	wd.chi.GM.333	wild_chimp
wd.chi.GM.11.Bt	moeller_2016	ENA_PRJEB13130	Pan_troglodytes	Pan_troglodytes_schweinfurthii	eastern_chimpanzee	11	TZ.GM.KK	GM	TZA	wild	gyrb_Bt	wd.chi.GM.11	wild_chimp
wd.chi.GM.15.Bt	moeller_2016	ENA_PRJEB13130	Pan_troglodytes	Pan_troglodytes_schweinfurthii	eastern_chimpanzee	15	TZ.GM.KK	GM	TZA	wild	gyrb_Bt	wd.chi.GM.15	wild_chimp
wd.chi.GM.1500.Bt	moeller_2016	ENA_PRJEB13130	Pan_troglodytes	Pan_troglodytes_schweinfurthii	eastern_chimpanzee	1500	TZ.GM.KK	GM	TZA	wild	gyrb_Bt	wd.chi.GM.1500	wild_chimp
wd.chi.GM.111.Bt	moeller_2016	ENA_PRJEB13130	Pan_troglodytes	Pan_troglodytes_schweinfurthii	eastern_chimpanzee	111	TZ.GM.KK	GM	TZA	wild	gyrb_Bt	wd.chi.GM.111	wild_chimp
wd.chi.GM.41.Bt	moeller_2016	ENA_PRJEB13130	Pan_troglodytes	Pan_troglodytes_schweinfurthii	eastern_chimpanzee	41	TZ.GM.KK	GM	TZA	wild	gyrb_Bt	wd.chi.GM.41	wild_chimp
wd.chi.GM.1459.Bt	moeller_2016	ENA_PRJEB13130	Pan_troglodytes	Pan_troglodytes_schweinfurthii	eastern_chimpanzee	1459	TZ.GM.KK	GM	TZA	wild	gyrb_Bt	wd.chi.GM.1459	wild_chimp
wd.chi.GM.1475.Bt	moeller_2016	ENA_PRJEB13130	Pan_troglodytes	Pan_troglodytes_schweinfurthii	eastern_chimpanzee	1475	TZ.GM.KK	GM	TZA	wild	gyrb_Bt	wd.chi.GM.1475	wild_chimp
wd.chi.GM.3.Bt	moeller_2016	ENA_PRJEB13130	Pan_troglodytes	Pan_troglodytes_schweinfurthii	eastern_chimpanzee	3	TZ.GM.KK	GM	TZA	wild	gyrb_Bt	wd.chi.GM.3	wild_chimp
wd.chi.GM.1709.Bt	moeller_2016	ENA_PRJEB13130	Pan_troglodytes	Pan_troglodytes_schweinfurthii	eastern_chimpanzee	1709	TZ.GM.KK	GM	TZA	wild	gyrb_Bt	wd.chi.GM.1709	wild_chimp
wd.chi.GM.1496.Bt	moeller_2016	ENA_PRJEB13130	Pan_troglodytes	Pan_troglodytes_schweinfurthii	eastern_chimpanzee	1496	TZ.GM.KK	GM	TZA	wild	gyrb_Bt	wd.chi.GM.1496	wild_chimp
wd.chi.GM.1446.Bt	moeller_2016	ENA_PRJEB13130	Pan_troglodytes	Pan_troglodytes_schweinfurthii	eastern_chimpanzee	1446	TZ.GM.KK	GM	TZA	wild	gyrb_Bt	wd.chi.GM.1446	wild_chimp
wd.chi.GM.1648.Bt	moeller_2016	ENA_PRJEB13130	Pan_troglodytes	Pan_troglodytes_schweinfurthii	eastern_chimpanzee	1648	TZ.GM.KK	GM	TZA	wild	gyrb_Bt	wd.chi.GM.1648	wild_chimp
wd.chi.GM.1202.Bt	moeller_2016	ENA_PRJEB13130	Pan_troglodytes	Pan_troglodytes_schweinfurthii	eastern_chimpanzee	1202	TZ.GM.KK	GM	TZA	wild	gyrb_Bt	wd.chi.GM.1202	wild_chimp
wd.chi.GM.1480.Bt	moeller_2016	ENA_PRJEB13130	Pan_troglodytes	Pan_troglodytes_schweinfurthii	eastern_chimpanzee	1480	TZ.GM.KK	GM	TZA	wild	gyrb_Bt	wd.chi.GM.1480	wild_chimp
wd.chi.GM.1438.Bt	moeller_2016	ENA_PRJEB13130	Pan_troglodytes	Pan_troglodytes_schweinfurthii	eastern_chimpanzee	1438	TZ.GM.KK	GM	TZA	wild	gyrb_Bt	wd.chi.GM.1438	wild_chimp
wd.chi.GM.1151.Bt	moeller_2016	ENA_PRJEB13130	Pan_troglodytes	Pan_troglodytes_schweinfurthii	eastern_chimpanzee	1151	TZ.GM.KK	GM	TZA	wild	gyrb_Bt	wd.chi.GM.1151	wild_chimp
wd.chi.GM.163.Bt	moeller_2016	ENA_PRJEB13130	Pan_troglodytes	Pan_troglodytes_schweinfurthii	eastern_chimpanzee	163	TZ.GM.KK	GM	TZA	wild	gyrb_Bt	wd.chi.GM.163	wild_chimp
wd.chi.GM.1476.Bt	moeller_2016	ENA_PRJEB13130	Pan_troglodytes	Pan_troglodytes_schweinfurthii	eastern_chimpanzee	1476	TZ.GM.KK	GM	TZA	wild	gyrb_Bt	wd.chi.GM.1476	wild_chimp
wd.chi.GM.9.Bt	moeller_2016	ENA_PRJEB13130	Pan_troglodytes	Pan_troglodytes_schweinfurthii	eastern_chimpanzee	9	TZ.GM.MT	GM	TZA	wild	gyrb_Bt	wd.chi.GM.9	wild_chimp
wd.chi.GM.104.Bt	moeller_2016	ENA_PRJEB13130	Pan_troglodytes	Pan_troglodytes_schweinfurthii	eastern_chimpanzee	104	TZ.GM.MT	GM	TZA	wild	gyrb_Bt	wd.chi.GM.104	wild_chimp
wd.chi.GM.1200.Bt	moeller_2016	ENA_PRJEB13130	Pan_troglodytes	Pan_troglodytes_schweinfurthii	eastern_chimpanzee	1200	TZ.GM.MT	GM	TZA	wild	gyrb_Bt	wd.chi.GM.1200	wild_chimp
wd.chi.GM.1203dup.Bt	moeller_2016	ENA_PRJEB13130	Pan_troglodytes	Pan_troglodytes_schweinfurthii	eastern_chimpanzee	1203dup	TZ.GM.MT	GM	TZA	wild	gyrb_Bt	wd.chi.GM.1203dup	wild_chimp
wd.chi.GM.1511.Bt	moeller_2016	ENA_PRJEB13130	Pan_troglodytes	Pan_troglodytes_schweinfurthii	eastern_chimpanzee	1511	TZ.GM.MT	GM	TZA	wild	gyrb_Bt	wd.chi.GM.1511	wild_chimp
wd.chi.GM.1720.Bt	moeller_2016	ENA_PRJEB13130	Pan_troglodytes	Pan_troglodytes_schweinfurthii	eastern_chimpanzee	1720	TZ.GM.MT	GM	TZA	wild	gyrb_Bt	wd.chi.GM.1720	wild_chimp
wd.chi.GM.1077.Bt	moeller_2016	ENA_PRJEB13130	Pan_troglodytes	Pan_troglodytes_schweinfurthii	eastern_chimpanzee	1077	TZ.GM.MT	GM	TZA	wild	gyrb_Bt	wd.chi.GM.1077	wild_chimp
wd.chi.GM.1465.Bt	moeller_2016	ENA_PRJEB13130	Pan_troglodytes	Pan_troglodytes_schweinfurthii	eastern_chimpanzee	1465	TZ.GM.MT	GM	TZA	wild	gyrb_Bt	wd.chi.GM.1465	wild_chimp
wd.chi.GM.1071.Bt	moeller_2016	ENA_PRJEB13130	Pan_troglodytes	Pan_troglodytes_schweinfurthii	eastern_chimpanzee	1071	TZ.GM.MT	GM	TZA	wild	gyrb_Bt	wd.chi.GM.1071	wild_chimp
wd.chi.GM.1056.Bt	moeller_2016	ENA_PRJEB13130	Pan_troglodytes	Pan_troglodytes_schweinfurthii	eastern_chimpanzee	1056	TZ.GM.MT	GM	TZA	wild	gyrb_Bt	wd.chi.GM.1056	wild_chimp
wd.chi.GM.1203.Bt	moeller_2016	ENA_PRJEB13130	Pan_troglodytes	Pan_troglodytes_schweinfurthii	eastern_chimpanzee	1203	TZ.GM.MT	GM	TZA	wild	gyrb_Bt	wd.chi.GM.1203	wild_chimp
wd.chi.GM.478.Bt	moeller_2016	ENA_PRJEB13130	Pan_troglodytes	Pan_troglodytes_schweinfurthii	eastern_chimpanzee	478	TZ.GM.MT	GM	TZA	wild	gyrb_Bt	wd.chi.GM.478	wild_chimp
AsnicarF_2017__MV_FEI4_t1Q14	AsnicarF_2017	http://segatalab.cibio.unitn.it/data/Pasolli_et_al.html	Homo_sapiens	Homo_sapiens	human	NA	ITA	ITA	ITA	industrialized_human	metagenomic	MV_FEI4_t1Q14	industrialized_human
AsnicarF_2017__MV_FEI4_t2Q15	AsnicarF_2017	http://segatalab.cibio.unitn.it/data/Pasolli_et_al.html	Homo_sapiens	Homo_sapiens	human	NA	ITA	ITA	ITA	industrialized_human	metagenomic	MV_FEI4_t2Q15	industrialized_human
AsnicarF_2017__MV_FEI5_t1Q14	AsnicarF_2017	http://segatalab.cibio.unitn.it/data/Pasolli_et_al.html	Homo_sapiens	Homo_sapiens	human	NA	ITA	ITA	ITA	industrialized_human	metagenomic	MV_FEI5_t1Q14	industrialized_human
AsnicarF_2017__MV_FEI5_t2Q14	AsnicarF_2017	http://segatalab.cibio.unitn.it/data/Pasolli_et_al.html	Homo_sapiens	Homo_sapiens	human	NA	ITA	ITA	ITA	industrialized_human	metagenomic	MV_FEI5_t2Q14	industrialized_human
AsnicarF_2017__MV_FEI5_t3Q15	AsnicarF_2017	http://segatalab.cibio.unitn.it/data/Pasolli_et_al.html	Homo_sapiens	Homo_sapiens	human	NA	ITA	ITA	ITA	industrialized_human	metagenomic	MV_FEI5_t3Q15	industrialized_human
AsnicarF_2017__MV_FEM1_t1Q14	AsnicarF_2017	http://segatalab.cibio.unitn.it/data/Pasolli_et_al.html	Homo_sapiens	Homo_sapiens	human	NA	ITA	ITA	ITA	industrialized_human	metagenomic	MV_FEM1_t1Q14	industrialized_human
AsnicarF_2017__MV_FEM2_t1Q14	AsnicarF_2017	http://segatalab.cibio.unitn.it/data/Pasolli_et_al.html	Homo_sapiens	Homo_sapiens	human	NA	ITA	ITA	ITA	industrialized_human	metagenomic	MV_FEM2_t1Q14	industrialized_human
AsnicarF_2017__MV_FEM3_t1Q14	AsnicarF_2017	http://segatalab.cibio.unitn.it/data/Pasolli_et_al.html	Homo_sapiens	Homo_sapiens	human	NA	ITA	ITA	ITA	industrialized_human	metagenomic	MV_FEM3_t1Q14	industrialized_human
AsnicarF_2017__MV_FEM4_t1Q14	AsnicarF_2017	http://segatalab.cibio.unitn.it/data/Pasolli_et_al.html	Homo_sapiens	Homo_sapiens	human	NA	ITA	ITA	ITA	industrialized_human	metagenomic	MV_FEM4_t1Q14	industrialized_human
AsnicarF_2017__MV_FEM4_t2Q15	AsnicarF_2017	http://segatalab.cibio.unitn.it/data/Pasolli_et_al.html	Homo_sapiens	Homo_sapiens	human	NA	ITA	ITA	ITA	industrialized_human	metagenomic	MV_FEM4_t2Q15	industrialized_human
AsnicarF_2017__MV_FEM5_t1Q14	AsnicarF_2017	http://segatalab.cibio.unitn.it/data/Pasolli_et_al.html	Homo_sapiens	Homo_sapiens	human	NA	ITA	ITA	ITA	industrialized_human	metagenomic	MV_FEM5_t1Q14	industrialized_human
AsnicarF_2017__MV_FEM5_t2Q14	AsnicarF_2017	http://segatalab.cibio.unitn.it/data/Pasolli_et_al.html	Homo_sapiens	Homo_sapiens	human	NA	ITA	ITA	ITA	industrialized_human	metagenomic	MV_FEM5_t2Q14	industrialized_human
AsnicarF_2017__MV_FEM5_t3Q15	AsnicarF_2017	http://segatalab.cibio.unitn.it/data/Pasolli_et_al.html	Homo_sapiens	Homo_sapiens	human	NA	ITA	ITA	ITA	industrialized_human	metagenomic	MV_FEM5_t3Q15	industrialized_human
AsnicarF_2017__MV_MIM5_t3F15	AsnicarF_2017	http://segatalab.cibio.unitn.it/data/Pasolli_et_al.html	Homo_sapiens	Homo_sapiens	human	NA	ITA	ITA	ITA	industrialized_human	metagenomic	MV_MIM5_t3F15	industrialized_human
BackhedF_2015__SID103_12M	BackhedF_2015	http://segatalab.cibio.unitn.it/data/Pasolli_et_al.html	Homo_sapiens	Homo_sapiens	human	NA	SWE	SWE	SWE	industrialized_human	metagenomic	SID103_12M	industrialized_human
BackhedF_2015__SID103_M	BackhedF_2015	http://segatalab.cibio.unitn.it/data/Pasolli_et_al.html	Homo_sapiens	Homo_sapiens	human	NA	SWE	SWE	SWE	industrialized_human	metagenomic	SID103_M	industrialized_human
BackhedF_2015__SID105_12M	BackhedF_2015	http://segatalab.cibio.unitn.it/data/Pasolli_et_al.html	Homo_sapiens	Homo_sapiens	human	NA	SWE	SWE	SWE	industrialized_human	metagenomic	SID105_12M	industrialized_human
BackhedF_2015__SID105_M	BackhedF_2015	http://segatalab.cibio.unitn.it/data/Pasolli_et_al.html	Homo_sapiens	Homo_sapiens	human	NA	SWE	SWE	SWE	industrialized_human	metagenomic	SID105_M	industrialized_human
BackhedF_2015__SID10_12M	BackhedF_2015	http://segatalab.cibio.unitn.it/data/Pasolli_et_al.html	Homo_sapiens	Homo_sapiens	human	NA	SWE	SWE	SWE	industrialized_human	metagenomic	SID10_12M	industrialized_human
BackhedF_2015__SID10_4M	BackhedF_2015	http://segatalab.cibio.unitn.it/data/Pasolli_et_al.html	Homo_sapiens	Homo_sapiens	human	NA	SWE	SWE	SWE	industrialized_human	metagenomic	SID10_4M	industrialized_human
BackhedF_2015__SID10_B	BackhedF_2015	http://segatalab.cibio.unitn.it/data/Pasolli_et_al.html	Homo_sapiens	Homo_sapiens	human	NA	SWE	SWE	SWE	industrialized_human	metagenomic	SID10_B	industrialized_human
BackhedF_2015__SID10_M	BackhedF_2015	http://segatalab.cibio.unitn.it/data/Pasolli_et_al.html	Homo_sapiens	Homo_sapiens	human	NA	SWE	SWE	SWE	industrialized_human	metagenomic	SID10_M	industrialized_human
BackhedF_2015__SID128_12M	BackhedF_2015	http://segatalab.cibio.unitn.it/data/Pasolli_et_al.html	Homo_sapiens	Homo_sapiens	human	NA	SWE	SWE	SWE	industrialized_human	metagenomic	SID128_12M	industrialized_human
BackhedF_2015__SID128_4M	BackhedF_2015	http://segatalab.cibio.unitn.it/data/Pasolli_et_al.html	Homo_sapiens	Homo_sapiens	human	NA	SWE	SWE	SWE	industrialized_human	metagenomic	SID128_4M	industrialized_human
BackhedF_2015__SID128_B	BackhedF_2015	http://segatalab.cibio.unitn.it/data/Pasolli_et_al.html	Homo_sapiens	Homo_sapiens	human	NA	SWE	SWE	SWE	industrialized_human	metagenomic	SID128_B	industrialized_human
BackhedF_2015__SID128_M	BackhedF_2015	http://segatalab.cibio.unitn.it/data/Pasolli_et_al.html	Homo_sapiens	Homo_sapiens	human	NA	SWE	SWE	SWE	industrialized_human	metagenomic	SID128_M	industrialized_human
BackhedF_2015__SID12_12M	BackhedF_2015	http://segatalab.cibio.unitn.it/data/Pasolli_et_al.html	Homo_sapiens	Homo_sapiens	human	NA	SWE	SWE	SWE	industrialized_human	metagenomic	SID12_12M	industrialized_human
BackhedF_2015__SID12_4M	BackhedF_2015	http://segatalab.cibio.unitn.it/data/Pasolli_et_al.html	Homo_sapiens	Homo_sapiens	human	NA	SWE	SWE	SWE	industrialized_human	metagenomic	SID12_4M	industrialized_human
BackhedF_2015__SID12_B	BackhedF_2015	http://segatalab.cibio.unitn.it/data/Pasolli_et_al.html	Homo_sapiens	Homo_sapiens	human	NA	SWE	SWE	SWE	industrialized_human	metagenomic	SID12_B	industrialized_human
BackhedF_2015__SID12_M	BackhedF_2015	http://segatalab.cibio.unitn.it/data/Pasolli_et_al.html	Homo_sapiens	Homo_sapiens	human	NA	SWE	SWE	SWE	industrialized_human	metagenomic	SID12_M	industrialized_human
BackhedF_2015__SID130_12M	BackhedF_2015	http://segatalab.cibio.unitn.it/data/Pasolli_et_al.html	Homo_sapiens	Homo_sapiens	human	NA	SWE	SWE	SWE	industrialized_human	metagenomic	SID130_12M	industrialized_human
BackhedF_2015__SID130_4M	BackhedF_2015	http://segatalab.cibio.unitn.it/data/Pasolli_et_al.html	Homo_sapiens	Homo_sapiens	human	NA	SWE	SWE	SWE	industrialized_human	metagenomic	SID130_4M	industrialized_human
BackhedF_2015__SID130_B	BackhedF_2015	http://segatalab.cibio.unitn.it/data/Pasolli_et_al.html	Homo_sapiens	Homo_sapiens	human	NA	SWE	SWE	SWE	industrialized_human	metagenomic	SID130_B	industrialized_human
BackhedF_2015__SID130_M	BackhedF_2015	http://segatalab.cibio.unitn.it/data/Pasolli_et_al.html	Homo_sapiens	Homo_sapiens	human	NA	SWE	SWE	SWE	industrialized_human	metagenomic	SID130_M	industrialized_human
BackhedF_2015__SID133_12M	BackhedF_2015	http://segatalab.cibio.unitn.it/data/Pasolli_et_al.html	Homo_sapiens	Homo_sapiens	human	NA	SWE	SWE	SWE	industrialized_human	metagenomic	SID133_12M	industrialized_human
BackhedF_2015__SID133_4M	BackhedF_2015	http://segatalab.cibio.unitn.it/data/Pasolli_et_al.html	Homo_sapiens	Homo_sapiens	human	NA	SWE	SWE	SWE	industrialized_human	metagenomic	SID133_4M	industrialized_human
BackhedF_2015__SID133_M	BackhedF_2015	http://segatalab.cibio.unitn.it/data/Pasolli_et_al.html	Homo_sapiens	Homo_sapiens	human	NA	SWE	SWE	SWE	industrialized_human	metagenomic	SID133_M	industrialized_human
BackhedF_2015__SID137_12M	BackhedF_2015	http://segatalab.cibio.unitn.it/data/Pasolli_et_al.html	Homo_sapiens	Homo_sapiens	human	NA	SWE	SWE	SWE	industrialized_human	metagenomic	SID137_12M	industrialized_human
BackhedF_2015__SID137_4M	BackhedF_2015	http://segatalab.cibio.unitn.it/data/Pasolli_et_al.html	Homo_sapiens	Homo_sapiens	human	NA	SWE	SWE	SWE	industrialized_human	metagenomic	SID137_4M	industrialized_human
BackhedF_2015__SID137_B	BackhedF_2015	http://segatalab.cibio.unitn.it/data/Pasolli_et_al.html	Homo_sapiens	Homo_sapiens	human	NA	SWE	SWE	SWE	industrialized_human	metagenomic	SID137_B	industrialized_human
BackhedF_2015__SID137_M	BackhedF_2015	http://segatalab.cibio.unitn.it/data/Pasolli_et_al.html	Homo_sapiens	Homo_sapiens	human	NA	SWE	SWE	SWE	industrialized_human	metagenomic	SID137_M	industrialized_human
BackhedF_2015__SID150_12M	BackhedF_2015	http://segatalab.cibio.unitn.it/data/Pasolli_et_al.html	Homo_sapiens	Homo_sapiens	human	NA	SWE	SWE	SWE	industrialized_human	metagenomic	SID150_12M	industrialized_human
BackhedF_2015__SID150_4M	BackhedF_2015	http://segatalab.cibio.unitn.it/data/Pasolli_et_al.html	Homo_sapiens	Homo_sapiens	human	NA	SWE	SWE	SWE	industrialized_human	metagenomic	SID150_4M	industrialized_human
BackhedF_2015__SID150_B	BackhedF_2015	http://segatalab.cibio.unitn.it/data/Pasolli_et_al.html	Homo_sapiens	Homo_sapiens	human	NA	SWE	SWE	SWE	industrialized_human	metagenomic	SID150_B	industrialized_human
BackhedF_2015__SID150_M	BackhedF_2015	http://segatalab.cibio.unitn.it/data/Pasolli_et_al.html	Homo_sapiens	Homo_sapiens	human	NA	SWE	SWE	SWE	industrialized_human	metagenomic	SID150_M	industrialized_human
BackhedF_2015__SID157_12M	BackhedF_2015	http://segatalab.cibio.unitn.it/data/Pasolli_et_al.html	Homo_sapiens	Homo_sapiens	human	NA	SWE	SWE	SWE	industrialized_human	metagenomic	SID157_12M	industrialized_human
BackhedF_2015__SID157_4M	BackhedF_2015	http://segatalab.cibio.unitn.it/data/Pasolli_et_al.html	Homo_sapiens	Homo_sapiens	human	NA	SWE	SWE	SWE	industrialized_human	metagenomic	SID157_4M	industrialized_human
BackhedF_2015__SID157_M	BackhedF_2015	http://segatalab.cibio.unitn.it/data/Pasolli_et_al.html	Homo_sapiens	Homo_sapiens	human	NA	SWE	SWE	SWE	industrialized_human	metagenomic	SID157_M	industrialized_human
BackhedF_2015__SID172_12M	BackhedF_2015	http://segatalab.cibio.unitn.it/data/Pasolli_et_al.html	Homo_sapiens	Homo_sapiens	human	NA	SWE	SWE	SWE	industrialized_human	metagenomic	SID172_12M	industrialized_human
BackhedF_2015__SID172_4M	BackhedF_2015	http://segatalab.cibio.unitn.it/data/Pasolli_et_al.html	Homo_sapiens	Homo_sapiens	human	NA	SWE	SWE	SWE	industrialized_human	metagenomic	SID172_4M	industrialized_human
BackhedF_2015__SID172_B	BackhedF_2015	http://segatalab.cibio.unitn.it/data/Pasolli_et_al.html	Homo_sapiens	Homo_sapiens	human	NA	SWE	SWE	SWE	industrialized_human	metagenomic	SID172_B	industrialized_human
BackhedF_2015__SID172_M	BackhedF_2015	http://segatalab.cibio.unitn.it/data/Pasolli_et_al.html	Homo_sapiens	Homo_sapiens	human	NA	SWE	SWE	SWE	industrialized_human	metagenomic	SID172_M	industrialized_human
BackhedF_2015__SID179_12M	BackhedF_2015	http://segatalab.cibio.unitn.it/data/Pasolli_et_al.html	Homo_sapiens	Homo_sapiens	human	NA	SWE	SWE	SWE	industrialized_human	metagenomic	SID179_12M	industrialized_human
BackhedF_2015__SID179_4M	BackhedF_2015	http://segatalab.cibio.unitn.it/data/Pasolli_et_al.html	Homo_sapiens	Homo_sapiens	human	NA	SWE	SWE	SWE	industrialized_human	metagenomic	SID179_4M	industrialized_human
BackhedF_2015__SID179_B	BackhedF_2015	http://segatalab.cibio.unitn.it/data/Pasolli_et_al.html	Homo_sapiens	Homo_sapiens	human	NA	SWE	SWE	SWE	industrialized_human	metagenomic	SID179_B	industrialized_human
BackhedF_2015__SID179_M	BackhedF_2015	http://segatalab.cibio.unitn.it/data/Pasolli_et_al.html	Homo_sapiens	Homo_sapiens	human	NA	SWE	SWE	SWE	industrialized_human	metagenomic	SID179_M	industrialized_human
BackhedF_2015__SID180_12M	BackhedF_2015	http://segatalab.cibio.unitn.it/data/Pasolli_et_al.html	Homo_sapiens	Homo_sapiens	human	NA	SWE	SWE	SWE	industrialized_human	metagenomic	SID180_12M	industrialized_human
BackhedF_2015__SID180_4M	BackhedF_2015	http://segatalab.cibio.unitn.it/data/Pasolli_et_al.html	Homo_sapiens	Homo_sapiens	human	NA	SWE	SWE	SWE	industrialized_human	metagenomic	SID180_4M	industrialized_human
BackhedF_2015__SID180_M	BackhedF_2015	http://segatalab.cibio.unitn.it/data/Pasolli_et_al.html	Homo_sapiens	Homo_sapiens	human	NA	SWE	SWE	SWE	industrialized_human	metagenomic	SID180_M	industrialized_human
BackhedF_2015__SID181_12M	BackhedF_2015	http://segatalab.cibio.unitn.it/data/Pasolli_et_al.html	Homo_sapiens	Homo_sapiens	human	NA	SWE	SWE	SWE	industrialized_human	metagenomic	SID181_12M	industrialized_human
BackhedF_2015__SID181_M	BackhedF_2015	http://segatalab.cibio.unitn.it/data/Pasolli_et_al.html	Homo_sapiens	Homo_sapiens	human	NA	SWE	SWE	SWE	industrialized_human	metagenomic	SID181_M	industrialized_human
BackhedF_2015__SID184_12M	BackhedF_2015	http://segatalab.cibio.unitn.it/data/Pasolli_et_al.html	Homo_sapiens	Homo_sapiens	human	NA	SWE	SWE	SWE	industrialized_human	metagenomic	SID184_12M	industrialized_human
BackhedF_2015__SID184_4M	BackhedF_2015	http://segatalab.cibio.unitn.it/data/Pasolli_et_al.html	Homo_sapiens	Homo_sapiens	human	NA	SWE	SWE	SWE	industrialized_human	metagenomic	SID184_4M	industrialized_human
BackhedF_2015__SID184_B	BackhedF_2015	http://segatalab.cibio.unitn.it/data/Pasolli_et_al.html	Homo_sapiens	Homo_sapiens	human	NA	SWE	SWE	SWE	industrialized_human	metagenomic	SID184_B	industrialized_human
BackhedF_2015__SID184_M	BackhedF_2015	http://segatalab.cibio.unitn.it/data/Pasolli_et_al.html	Homo_sapiens	Homo_sapiens	human	NA	SWE	SWE	SWE	industrialized_human	metagenomic	SID184_M	industrialized_human
BackhedF_2015__SID18_12M	BackhedF_2015	http://segatalab.cibio.unitn.it/data/Pasolli_et_al.html	Homo_sapiens	Homo_sapiens	human	NA	SWE	SWE	SWE	industrialized_human	metagenomic	SID18_12M	industrialized_human
BackhedF_2015__SID18_4M	BackhedF_2015	http://segatalab.cibio.unitn.it/data/Pasolli_et_al.html	Homo_sapiens	Homo_sapiens	human	NA	SWE	SWE	SWE	industrialized_human	metagenomic	SID18_4M	industrialized_human
BackhedF_2015__SID18_B	BackhedF_2015	http://segatalab.cibio.unitn.it/data/Pasolli_et_al.html	Homo_sapiens	Homo_sapiens	human	NA	SWE	SWE	SWE	industrialized_human	metagenomic	SID18_B	industrialized_human
BackhedF_2015__SID18_M	BackhedF_2015	http://segatalab.cibio.unitn.it/data/Pasolli_et_al.html	Homo_sapiens	Homo_sapiens	human	NA	SWE	SWE	SWE	industrialized_human	metagenomic	SID18_M	industrialized_human
BackhedF_2015__SID195_12M	BackhedF_2015	http://segatalab.cibio.unitn.it/data/Pasolli_et_al.html	Homo_sapiens	Homo_sapiens	human	NA	SWE	SWE	SWE	industrialized_human	metagenomic	SID195_12M	industrialized_human
BackhedF_2015__SID195_4M	BackhedF_2015	http://segatalab.cibio.unitn.it/data/Pasolli_et_al.html	Homo_sapiens	Homo_sapiens	human	NA	SWE	SWE	SWE	industrialized_human	metagenomic	SID195_4M	industrialized_human
BackhedF_2015__SID195_B	BackhedF_2015	http://segatalab.cibio.unitn.it/data/Pasolli_et_al.html	Homo_sapiens	Homo_sapiens	human	NA	SWE	SWE	SWE	industrialized_human	metagenomic	SID195_B	industrialized_human
BackhedF_2015__SID195_M	BackhedF_2015	http://segatalab.cibio.unitn.it/data/Pasolli_et_al.html	Homo_sapiens	Homo_sapiens	human	NA	SWE	SWE	SWE	industrialized_human	metagenomic	SID195_M	industrialized_human
BackhedF_2015__SID1_12M	BackhedF_2015	http://segatalab.cibio.unitn.it/data/Pasolli_et_al.html	Homo_sapiens	Homo_sapiens	human	NA	SWE	SWE	SWE	industrialized_human	metagenomic	SID1_12M	industrialized_human
BackhedF_2015__SID1_4M	BackhedF_2015	http://segatalab.cibio.unitn.it/data/Pasolli_et_al.html	Homo_sapiens	Homo_sapiens	human	NA	SWE	SWE	SWE	industrialized_human	metagenomic	SID1_4M	industrialized_human
BackhedF_2015__SID1_B	BackhedF_2015	http://segatalab.cibio.unitn.it/data/Pasolli_et_al.html	Homo_sapiens	Homo_sapiens	human	NA	SWE	SWE	SWE	industrialized_human	metagenomic	SID1_B	industrialized_human
BackhedF_2015__SID1_M	BackhedF_2015	http://segatalab.cibio.unitn.it/data/Pasolli_et_al.html	Homo_sapiens	Homo_sapiens	human	NA	SWE	SWE	SWE	industrialized_human	metagenomic	SID1_M	industrialized_human
BackhedF_2015__SID201_12M	BackhedF_2015	http://segatalab.cibio.unitn.it/data/Pasolli_et_al.html	Homo_sapiens	Homo_sapiens	human	NA	SWE	SWE	SWE	industrialized_human	metagenomic	SID201_12M	industrialized_human
BackhedF_2015__SID201_4M	BackhedF_2015	http://segatalab.cibio.unitn.it/data/Pasolli_et_al.html	Homo_sapiens	Homo_sapiens	human	NA	SWE	SWE	SWE	industrialized_human	metagenomic	SID201_4M	industrialized_human
BackhedF_2015__SID201_B	BackhedF_2015	http://segatalab.cibio.unitn.it/data/Pasolli_et_al.html	Homo_sapiens	Homo_sapiens	human	NA	SWE	SWE	SWE	industrialized_human	metagenomic	SID201_B	industrialized_human
BackhedF_2015__SID201_M	BackhedF_2015	http://segatalab.cibio.unitn.it/data/Pasolli_et_al.html	Homo_sapiens	Homo_sapiens	human	NA	SWE	SWE	SWE	industrialized_human	metagenomic	SID201_M	industrialized_human
BackhedF_2015__SID203_12M	BackhedF_2015	http://segatalab.cibio.unitn.it/data/Pasolli_et_al.html	Homo_sapiens	Homo_sapiens	human	NA	SWE	SWE	SWE	industrialized_human	metagenomic	SID203_12M	industrialized_human
BackhedF_2015__SID203_4M	BackhedF_2015	http://segatalab.cibio.unitn.it/data/Pasolli_et_al.html	Homo_sapiens	Homo_sapiens	human	NA	SWE	SWE	SWE	industrialized_human	metagenomic	SID203_4M	industrialized_human
BackhedF_2015__SID203_B	BackhedF_2015	http://segatalab.cibio.unitn.it/data/Pasolli_et_al.html	Homo_sapiens	Homo_sapiens	human	NA	SWE	SWE	SWE	industrialized_human	metagenomic	SID203_B	industrialized_human
BackhedF_2015__SID203_M	BackhedF_2015	http://segatalab.cibio.unitn.it/data/Pasolli_et_al.html	Homo_sapiens	Homo_sapiens	human	NA	SWE	SWE	SWE	industrialized_human	metagenomic	SID203_M	industrialized_human
BackhedF_2015__SID224_12M	BackhedF_2015	http://segatalab.cibio.unitn.it/data/Pasolli_et_al.html	Homo_sapiens	Homo_sapiens	human	NA	SWE	SWE	SWE	industrialized_human	metagenomic	SID224_12M	industrialized_human
BackhedF_2015__SID224_4M	BackhedF_2015	http://segatalab.cibio.unitn.it/data/Pasolli_et_al.html	Homo_sapiens	Homo_sapiens	human	NA	SWE	SWE	SWE	industrialized_human	metagenomic	SID224_4M	industrialized_human
BackhedF_2015__SID224_B	BackhedF_2015	http://segatalab.cibio.unitn.it/data/Pasolli_et_al.html	Homo_sapiens	Homo_sapiens	human	NA	SWE	SWE	SWE	industrialized_human	metagenomic	SID224_B	industrialized_human
BackhedF_2015__SID224_M	BackhedF_2015	http://segatalab.cibio.unitn.it/data/Pasolli_et_al.html	Homo_sapiens	Homo_sapiens	human	NA	SWE	SWE	SWE	industrialized_human	metagenomic	SID224_M	industrialized_human
BackhedF_2015__SID229_12M	BackhedF_2015	http://segatalab.cibio.unitn.it/data/Pasolli_et_al.html	Homo_sapiens	Homo_sapiens	human	NA	SWE	SWE	SWE	industrialized_human	metagenomic	SID229_12M	industrialized_human
BackhedF_2015__SID229_B	BackhedF_2015	http://segatalab.cibio.unitn.it/data/Pasolli_et_al.html	Homo_sapiens	Homo_sapiens	human	NA	SWE	SWE	SWE	industrialized_human	metagenomic	SID229_B	industrialized_human
BackhedF_2015__SID229_M	BackhedF_2015	http://segatalab.cibio.unitn.it/data/Pasolli_et_al.html	Homo_sapiens	Homo_sapiens	human	NA	SWE	SWE	SWE	industrialized_human	metagenomic	SID229_M	industrialized_human
BackhedF_2015__SID238_12M	BackhedF_2015	http://segatalab.cibio.unitn.it/data/Pasolli_et_al.html	Homo_sapiens	Homo_sapiens	human	NA	SWE	SWE	SWE	industrialized_human	metagenomic	SID238_12M	industrialized_human
BackhedF_2015__SID238_B	BackhedF_2015	http://segatalab.cibio.unitn.it/data/Pasolli_et_al.html	Homo_sapiens	Homo_sapiens	human	NA	SWE	SWE	SWE	industrialized_human	metagenomic	SID238_B	industrialized_human
BackhedF_2015__SID238_M	BackhedF_2015	http://segatalab.cibio.unitn.it/data/Pasolli_et_al.html	Homo_sapiens	Homo_sapiens	human	NA	SWE	SWE	SWE	industrialized_human	metagenomic	SID238_M	industrialized_human
BackhedF_2015__SID240_12M	BackhedF_2015	http://segatalab.cibio.unitn.it/data/Pasolli_et_al.html	Homo_sapiens	Homo_sapiens	human	NA	SWE	SWE	SWE	industrialized_human	metagenomic	SID240_12M	industrialized_human
BackhedF_2015__SID240_4M	BackhedF_2015	http://segatalab.cibio.unitn.it/data/Pasolli_et_al.html	Homo_sapiens	Homo_sapiens	human	NA	SWE	SWE	SWE	industrialized_human	metagenomic	SID240_4M	industrialized_human
BackhedF_2015__SID240_M	BackhedF_2015	http://segatalab.cibio.unitn.it/data/Pasolli_et_al.html	Homo_sapiens	Homo_sapiens	human	NA	SWE	SWE	SWE	industrialized_human	metagenomic	SID240_M	industrialized_human
BackhedF_2015__SID241_12M	BackhedF_2015	http://segatalab.cibio.unitn.it/data/Pasolli_et_al.html	Homo_sapiens	Homo_sapiens	human	NA	SWE	SWE	SWE	industrialized_human	metagenomic	SID241_12M	industrialized_human
BackhedF_2015__SID241_4M	BackhedF_2015	http://segatalab.cibio.unitn.it/data/Pasolli_et_al.html	Homo_sapiens	Homo_sapiens	human	NA	SWE	SWE	SWE	industrialized_human	metagenomic	SID241_4M	industrialized_human
BackhedF_2015__SID241_B	BackhedF_2015	http://segatalab.cibio.unitn.it/data/Pasolli_et_al.html	Homo_sapiens	Homo_sapiens	human	NA	SWE	SWE	SWE	industrialized_human	metagenomic	SID241_B	industrialized_human
BackhedF_2015__SID241_M	BackhedF_2015	http://segatalab.cibio.unitn.it/data/Pasolli_et_al.html	Homo_sapiens	Homo_sapiens	human	NA	SWE	SWE	SWE	industrialized_human	metagenomic	SID241_M	industrialized_human
BackhedF_2015__SID244_12M	BackhedF_2015	http://segatalab.cibio.unitn.it/data/Pasolli_et_al.html	Homo_sapiens	Homo_sapiens	human	NA	SWE	SWE	SWE	industrialized_human	metagenomic	SID244_12M	industrialized_human
BackhedF_2015__SID244_4M	BackhedF_2015	http://segatalab.cibio.unitn.it/data/Pasolli_et_al.html	Homo_sapiens	Homo_sapiens	human	NA	SWE	SWE	SWE	industrialized_human	metagenomic	SID244_4M	industrialized_human
BackhedF_2015__SID244_B	BackhedF_2015	http://segatalab.cibio.unitn.it/data/Pasolli_et_al.html	Homo_sapiens	Homo_sapiens	human	NA	SWE	SWE	SWE	industrialized_human	metagenomic	SID244_B	industrialized_human
BackhedF_2015__SID244_M	BackhedF_2015	http://segatalab.cibio.unitn.it/data/Pasolli_et_al.html	Homo_sapiens	Homo_sapiens	human	NA	SWE	SWE	SWE	industrialized_human	metagenomic	SID244_M	industrialized_human
BackhedF_2015__SID256_12M	BackhedF_2015	http://segatalab.cibio.unitn.it/data/Pasolli_et_al.html	Homo_sapiens	Homo_sapiens	human	NA	SWE	SWE	SWE	industrialized_human	metagenomic	SID256_12M	industrialized_human
BackhedF_2015__SID256_M	BackhedF_2015	http://segatalab.cibio.unitn.it/data/Pasolli_et_al.html	Homo_sapiens	Homo_sapiens	human	NA	SWE	SWE	SWE	industrialized_human	metagenomic	SID256_M	industrialized_human
BackhedF_2015__SID258_12M	BackhedF_2015	http://segatalab.cibio.unitn.it/data/Pasolli_et_al.html	Homo_sapiens	Homo_sapiens	human	NA	SWE	SWE	SWE	industrialized_human	metagenomic	SID258_12M	industrialized_human
BackhedF_2015__SID258_4M	BackhedF_2015	http://segatalab.cibio.unitn.it/data/Pasolli_et_al.html	Homo_sapiens	Homo_sapiens	human	NA	SWE	SWE	SWE	industrialized_human	metagenomic	SID258_4M	industrialized_human
BackhedF_2015__SID258_B	BackhedF_2015	http://segatalab.cibio.unitn.it/data/Pasolli_et_al.html	Homo_sapiens	Homo_sapiens	human	NA	SWE	SWE	SWE	industrialized_human	metagenomic	SID258_B	industrialized_human
BackhedF_2015__SID258_M	BackhedF_2015	http://segatalab.cibio.unitn.it/data/Pasolli_et_al.html	Homo_sapiens	Homo_sapiens	human	NA	SWE	SWE	SWE	industrialized_human	metagenomic	SID258_M	industrialized_human
BackhedF_2015__SID263_12M	BackhedF_2015	http://segatalab.cibio.unitn.it/data/Pasolli_et_al.html	Homo_sapiens	Homo_sapiens	human	NA	SWE	SWE	SWE	industrialized_human	metagenomic	SID263_12M	industrialized_human
BackhedF_2015__SID263_4M	BackhedF_2015	http://segatalab.cibio.unitn.it/data/Pasolli_et_al.html	Homo_sapiens	Homo_sapiens	human	NA	SWE	SWE	SWE	industrialized_human	metagenomic	SID263_4M	industrialized_human
BackhedF_2015__SID263_B	BackhedF_2015	http://segatalab.cibio.unitn.it/data/Pasolli_et_al.html	Homo_sapiens	Homo_sapiens	human	NA	SWE	SWE	SWE	industrialized_human	metagenomic	SID263_B	industrialized_human
BackhedF_2015__SID263_M	BackhedF_2015	http://segatalab.cibio.unitn.it/data/Pasolli_et_al.html	Homo_sapiens	Homo_sapiens	human	NA	SWE	SWE	SWE	industrialized_human	metagenomic	SID263_M	industrialized_human
BackhedF_2015__SID265_12M	BackhedF_2015	http://segatalab.cibio.unitn.it/data/Pasolli_et_al.html	Homo_sapiens	Homo_sapiens	human	NA	SWE	SWE	SWE	industrialized_human	metagenomic	SID265_12M	industrialized_human
BackhedF_2015__SID265_M	BackhedF_2015	http://segatalab.cibio.unitn.it/data/Pasolli_et_al.html	Homo_sapiens	Homo_sapiens	human	NA	SWE	SWE	SWE	industrialized_human	metagenomic	SID265_M	industrialized_human
BackhedF_2015__SID268_12M	BackhedF_2015	http://segatalab.cibio.unitn.it/data/Pasolli_et_al.html	Homo_sapiens	Homo_sapiens	human	NA	SWE	SWE	SWE	industrialized_human	metagenomic	SID268_12M	industrialized_human
BackhedF_2015__SID268_4M	BackhedF_2015	http://segatalab.cibio.unitn.it/data/Pasolli_et_al.html	Homo_sapiens	Homo_sapiens	human	NA	SWE	SWE	SWE	industrialized_human	metagenomic	SID268_4M	industrialized_human
BackhedF_2015__SID268_B	BackhedF_2015	http://segatalab.cibio.unitn.it/data/Pasolli_et_al.html	Homo_sapiens	Homo_sapiens	human	NA	SWE	SWE	SWE	industrialized_human	metagenomic	SID268_B	industrialized_human
BackhedF_2015__SID268_M	BackhedF_2015	http://segatalab.cibio.unitn.it/data/Pasolli_et_al.html	Homo_sapiens	Homo_sapiens	human	NA	SWE	SWE	SWE	industrialized_human	metagenomic	SID268_M	industrialized_human
BackhedF_2015__SID26_12M	BackhedF_2015	http://segatalab.cibio.unitn.it/data/Pasolli_et_al.html	Homo_sapiens	Homo_sapiens	human	NA	SWE	SWE	SWE	industrialized_human	metagenomic	SID26_12M	industrialized_human
BackhedF_2015__SID26_M	BackhedF_2015	http://segatalab.cibio.unitn.it/data/Pasolli_et_al.html	Homo_sapiens	Homo_sapiens	human	NA	SWE	SWE	SWE	industrialized_human	metagenomic	SID26_M	industrialized_human
BackhedF_2015__SID272_12M	BackhedF_2015	http://segatalab.cibio.unitn.it/data/Pasolli_et_al.html	Homo_sapiens	Homo_sapiens	human	NA	SWE	SWE	SWE	industrialized_human	metagenomic	SID272_12M	industrialized_human
BackhedF_2015__SID272_4M	BackhedF_2015	http://segatalab.cibio.unitn.it/data/Pasolli_et_al.html	Homo_sapiens	Homo_sapiens	human	NA	SWE	SWE	SWE	industrialized_human	metagenomic	SID272_4M	industrialized_human
BackhedF_2015__SID272_B	BackhedF_2015	http://segatalab.cibio.unitn.it/data/Pasolli_et_al.html	Homo_sapiens	Homo_sapiens	human	NA	SWE	SWE	SWE	industrialized_human	metagenomic	SID272_B	industrialized_human
BackhedF_2015__SID272_M	BackhedF_2015	http://segatalab.cibio.unitn.it/data/Pasolli_et_al.html	Homo_sapiens	Homo_sapiens	human	NA	SWE	SWE	SWE	industrialized_human	metagenomic	SID272_M	industrialized_human
BackhedF_2015__SID274_12M	BackhedF_2015	http://segatalab.cibio.unitn.it/data/Pasolli_et_al.html	Homo_sapiens	Homo_sapiens	human	NA	SWE	SWE	SWE	industrialized_human	metagenomic	SID274_12M	industrialized_human
BackhedF_2015__SID274_4M	BackhedF_2015	http://segatalab.cibio.unitn.it/data/Pasolli_et_al.html	Homo_sapiens	Homo_sapiens	human	NA	SWE	SWE	SWE	industrialized_human	metagenomic	SID274_4M	industrialized_human
BackhedF_2015__SID274_B	BackhedF_2015	http://segatalab.cibio.unitn.it/data/Pasolli_et_al.html	Homo_sapiens	Homo_sapiens	human	NA	SWE	SWE	SWE	industrialized_human	metagenomic	SID274_B	industrialized_human
BackhedF_2015__SID274_M	BackhedF_2015	http://segatalab.cibio.unitn.it/data/Pasolli_et_al.html	Homo_sapiens	Homo_sapiens	human	NA	SWE	SWE	SWE	industrialized_human	metagenomic	SID274_M	industrialized_human
BackhedF_2015__SID275_12M	BackhedF_2015	http://segatalab.cibio.unitn.it/data/Pasolli_et_al.html	Homo_sapiens	Homo_sapiens	human	NA	SWE	SWE	SWE	industrialized_human	metagenomic	SID275_12M	industrialized_human
BackhedF_2015__SID275_B	BackhedF_2015	http://segatalab.cibio.unitn.it/data/Pasolli_et_al.html	Homo_sapiens	Homo_sapiens	human	NA	SWE	SWE	SWE	industrialized_human	metagenomic	SID275_B	industrialized_human
BackhedF_2015__SID275_M	BackhedF_2015	http://segatalab.cibio.unitn.it/data/Pasolli_et_al.html	Homo_sapiens	Homo_sapiens	human	NA	SWE	SWE	SWE	industrialized_human	metagenomic	SID275_M	industrialized_human
BackhedF_2015__SID276_12M	BackhedF_2015	http://segatalab.cibio.unitn.it/data/Pasolli_et_al.html	Homo_sapiens	Homo_sapiens	human	NA	SWE	SWE	SWE	industrialized_human	metagenomic	SID276_12M	industrialized_human
BackhedF_2015__SID276_4M	BackhedF_2015	http://segatalab.cibio.unitn.it/data/Pasolli_et_al.html	Homo_sapiens	Homo_sapiens	human	NA	SWE	SWE	SWE	industrialized_human	metagenomic	SID276_4M	industrialized_human
BackhedF_2015__SID276_B	BackhedF_2015	http://segatalab.cibio.unitn.it/data/Pasolli_et_al.html	Homo_sapiens	Homo_sapiens	human	NA	SWE	SWE	SWE	industrialized_human	metagenomic	SID276_B	industrialized_human
BackhedF_2015__SID276_M	BackhedF_2015	http://segatalab.cibio.unitn.it/data/Pasolli_et_al.html	Homo_sapiens	Homo_sapiens	human	NA	SWE	SWE	SWE	industrialized_human	metagenomic	SID276_M	industrialized_human
BackhedF_2015__SID281_12M	BackhedF_2015	http://segatalab.cibio.unitn.it/data/Pasolli_et_al.html	Homo_sapiens	Homo_sapiens	human	NA	SWE	SWE	SWE	industrialized_human	metagenomic	SID281_12M	industrialized_human
BackhedF_2015__SID281_4M	BackhedF_2015	http://segatalab.cibio.unitn.it/data/Pasolli_et_al.html	Homo_sapiens	Homo_sapiens	human	NA	SWE	SWE	SWE	industrialized_human	metagenomic	SID281_4M	industrialized_human
BackhedF_2015__SID281_B	BackhedF_2015	http://segatalab.cibio.unitn.it/data/Pasolli_et_al.html	Homo_sapiens	Homo_sapiens	human	NA	SWE	SWE	SWE	industrialized_human	metagenomic	SID281_B	industrialized_human
BackhedF_2015__SID281_M	BackhedF_2015	http://segatalab.cibio.unitn.it/data/Pasolli_et_al.html	Homo_sapiens	Homo_sapiens	human	NA	SWE	SWE	SWE	industrialized_human	metagenomic	SID281_M	industrialized_human
BackhedF_2015__SID282_12M	BackhedF_2015	http://segatalab.cibio.unitn.it/data/Pasolli_et_al.html	Homo_sapiens	Homo_sapiens	human	NA	SWE	SWE	SWE	industrialized_human	metagenomic	SID282_12M	industrialized_human
BackhedF_2015__SID282_4M	BackhedF_2015	http://segatalab.cibio.unitn.it/data/Pasolli_et_al.html	Homo_sapiens	Homo_sapiens	human	NA	SWE	SWE	SWE	industrialized_human	metagenomic	SID282_4M	industrialized_human
BackhedF_2015__SID282_B	BackhedF_2015	http://segatalab.cibio.unitn.it/data/Pasolli_et_al.html	Homo_sapiens	Homo_sapiens	human	NA	SWE	SWE	SWE	industrialized_human	metagenomic	SID282_B	industrialized_human
BackhedF_2015__SID282_M	BackhedF_2015	http://segatalab.cibio.unitn.it/data/Pasolli_et_al.html	Homo_sapiens	Homo_sapiens	human	NA	SWE	SWE	SWE	industrialized_human	metagenomic	SID282_M	industrialized_human
BackhedF_2015__SID326_M	BackhedF_2015	http://segatalab.cibio.unitn.it/data/Pasolli_et_al.html	Homo_sapiens	Homo_sapiens	human	NA	SWE	SWE	SWE	industrialized_human	metagenomic	SID326_M	industrialized_human
BackhedF_2015__SID332_12M	BackhedF_2015	http://segatalab.cibio.unitn.it/data/Pasolli_et_al.html	Homo_sapiens	Homo_sapiens	human	NA	SWE	SWE	SWE	industrialized_human	metagenomic	SID332_12M	industrialized_human
BackhedF_2015__SID332_4M	BackhedF_2015	http://segatalab.cibio.unitn.it/data/Pasolli_et_al.html	Homo_sapiens	Homo_sapiens	human	NA	SWE	SWE	SWE	industrialized_human	metagenomic	SID332_4M	industrialized_human
BackhedF_2015__SID332_B	BackhedF_2015	http://segatalab.cibio.unitn.it/data/Pasolli_et_al.html	Homo_sapiens	Homo_sapiens	human	NA	SWE	SWE	SWE	industrialized_human	metagenomic	SID332_B	industrialized_human
BackhedF_2015__SID332_M	BackhedF_2015	http://segatalab.cibio.unitn.it/data/Pasolli_et_al.html	Homo_sapiens	Homo_sapiens	human	NA	SWE	SWE	SWE	industrialized_human	metagenomic	SID332_M	industrialized_human
BackhedF_2015__SID335_12M	BackhedF_2015	http://segatalab.cibio.unitn.it/data/Pasolli_et_al.html	Homo_sapiens	Homo_sapiens	human	NA	SWE	SWE	SWE	industrialized_human	metagenomic	SID335_12M	industrialized_human
BackhedF_2015__SID335_4M	BackhedF_2015	http://segatalab.cibio.unitn.it/data/Pasolli_et_al.html	Homo_sapiens	Homo_sapiens	human	NA	SWE	SWE	SWE	industrialized_human	metagenomic	SID335_4M	industrialized_human
BackhedF_2015__SID335_B	BackhedF_2015	http://segatalab.cibio.unitn.it/data/Pasolli_et_al.html	Homo_sapiens	Homo_sapiens	human	NA	SWE	SWE	SWE	industrialized_human	metagenomic	SID335_B	industrialized_human
BackhedF_2015__SID335_M	BackhedF_2015	http://segatalab.cibio.unitn.it/data/Pasolli_et_al.html	Homo_sapiens	Homo_sapiens	human	NA	SWE	SWE	SWE	industrialized_human	metagenomic	SID335_M	industrialized_human
BackhedF_2015__SID338_12M	BackhedF_2015	http://segatalab.cibio.unitn.it/data/Pasolli_et_al.html	Homo_sapiens	Homo_sapiens	human	NA	SWE	SWE	SWE	industrialized_human	metagenomic	SID338_12M	industrialized_human
BackhedF_2015__SID338_4M	BackhedF_2015	http://segatalab.cibio.unitn.it/data/Pasolli_et_al.html	Homo_sapiens	Homo_sapiens	human	NA	SWE	SWE	SWE	industrialized_human	metagenomic	SID338_4M	industrialized_human
BackhedF_2015__SID338_B	BackhedF_2015	http://segatalab.cibio.unitn.it/data/Pasolli_et_al.html	Homo_sapiens	Homo_sapiens	human	NA	SWE	SWE	SWE	industrialized_human	metagenomic	SID338_B	industrialized_human
BackhedF_2015__SID338_M	BackhedF_2015	http://segatalab.cibio.unitn.it/data/Pasolli_et_al.html	Homo_sapiens	Homo_sapiens	human	NA	SWE	SWE	SWE	industrialized_human	metagenomic	SID338_M	industrialized_human
BackhedF_2015__SID341_12M	BackhedF_2015	http://segatalab.cibio.unitn.it/data/Pasolli_et_al.html	Homo_sapiens	Homo_sapiens	human	NA	SWE	SWE	SWE	industrialized_human	metagenomic	SID341_12M	industrialized_human
BackhedF_2015__SID341_4M	BackhedF_2015	http://segatalab.cibio.unitn.it/data/Pasolli_et_al.html	Homo_sapiens	Homo_sapiens	human	NA	SWE	SWE	SWE	industrialized_human	metagenomic	SID341_4M	industrialized_human
BackhedF_2015__SID341_B	BackhedF_2015	http://segatalab.cibio.unitn.it/data/Pasolli_et_al.html	Homo_sapiens	Homo_sapiens	human	NA	SWE	SWE	SWE	industrialized_human	metagenomic	SID341_B	industrialized_human
BackhedF_2015__SID341_M	BackhedF_2015	http://segatalab.cibio.unitn.it/data/Pasolli_et_al.html	Homo_sapiens	Homo_sapiens	human	NA	SWE	SWE	SWE	industrialized_human	metagenomic	SID341_M	industrialized_human
BackhedF_2015__SID343_12M	BackhedF_2015	http://segatalab.cibio.unitn.it/data/Pasolli_et_al.html	Homo_sapiens	Homo_sapiens	human	NA	SWE	SWE	SWE	industrialized_human	metagenomic	SID343_12M	industrialized_human
BackhedF_2015__SID343_4M	BackhedF_2015	http://segatalab.cibio.unitn.it/data/Pasolli_et_al.html	Homo_sapiens	Homo_sapiens	human	NA	SWE	SWE	SWE	industrialized_human	metagenomic	SID343_4M	industrialized_human
BackhedF_2015__SID343_B	BackhedF_2015	http://segatalab.cibio.unitn.it/data/Pasolli_et_al.html	Homo_sapiens	Homo_sapiens	human	NA	SWE	SWE	SWE	industrialized_human	metagenomic	SID343_B	industrialized_human
BackhedF_2015__SID343_M	BackhedF_2015	http://segatalab.cibio.unitn.it/data/Pasolli_et_al.html	Homo_sapiens	Homo_sapiens	human	NA	SWE	SWE	SWE	industrialized_human	metagenomic	SID343_M	industrialized_human
BackhedF_2015__SID345_12M	BackhedF_2015	http://segatalab.cibio.unitn.it/data/Pasolli_et_al.html	Homo_sapiens	Homo_sapiens	human	NA	SWE	SWE	SWE	industrialized_human	metagenomic	SID345_12M	industrialized_human
BackhedF_2015__SID345_4M	BackhedF_2015	http://segatalab.cibio.unitn.it/data/Pasolli_et_al.html	Homo_sapiens	Homo_sapiens	human	NA	SWE	SWE	SWE	industrialized_human	metagenomic	SID345_4M	industrialized_human
BackhedF_2015__SID345_B	BackhedF_2015	http://segatalab.cibio.unitn.it/data/Pasolli_et_al.html	Homo_sapiens	Homo_sapiens	human	NA	SWE	SWE	SWE	industrialized_human	metagenomic	SID345_B	industrialized_human
BackhedF_2015__SID345_M	BackhedF_2015	http://segatalab.cibio.unitn.it/data/Pasolli_et_al.html	Homo_sapiens	Homo_sapiens	human	NA	SWE	SWE	SWE	industrialized_human	metagenomic	SID345_M	industrialized_human
BackhedF_2015__SID350_12M	BackhedF_2015	http://segatalab.cibio.unitn.it/data/Pasolli_et_al.html	Homo_sapiens	Homo_sapiens	human	NA	SWE	SWE	SWE	industrialized_human	metagenomic	SID350_12M	industrialized_human
BackhedF_2015__SID350_4M	BackhedF_2015	http://segatalab.cibio.unitn.it/data/Pasolli_et_al.html	Homo_sapiens	Homo_sapiens	human	NA	SWE	SWE	SWE	industrialized_human	metagenomic	SID350_4M	industrialized_human
BackhedF_2015__SID350_B	BackhedF_2015	http://segatalab.cibio.unitn.it/data/Pasolli_et_al.html	Homo_sapiens	Homo_sapiens	human	NA	SWE	SWE	SWE	industrialized_human	metagenomic	SID350_B	industrialized_human
BackhedF_2015__SID350_M	BackhedF_2015	http://segatalab.cibio.unitn.it/data/Pasolli_et_al.html	Homo_sapiens	Homo_sapiens	human	NA	SWE	SWE	SWE	industrialized_human	metagenomic	SID350_M	industrialized_human
BackhedF_2015__SID367_12M	BackhedF_2015	http://segatalab.cibio.unitn.it/data/Pasolli_et_al.html	Homo_sapiens	Homo_sapiens	human	NA	SWE	SWE	SWE	industrialized_human	metagenomic	SID367_12M	industrialized_human
BackhedF_2015__SID367_4M	BackhedF_2015	http://segatalab.cibio.unitn.it/data/Pasolli_et_al.html	Homo_sapiens	Homo_sapiens	human	NA	SWE	SWE	SWE	industrialized_human	metagenomic	SID367_4M	industrialized_human
BackhedF_2015__SID367_B	BackhedF_2015	http://segatalab.cibio.unitn.it/data/Pasolli_et_al.html	Homo_sapiens	Homo_sapiens	human	NA	SWE	SWE	SWE	industrialized_human	metagenomic	SID367_B	industrialized_human
BackhedF_2015__SID367_M	BackhedF_2015	http://segatalab.cibio.unitn.it/data/Pasolli_et_al.html	Homo_sapiens	Homo_sapiens	human	NA	SWE	SWE	SWE	industrialized_human	metagenomic	SID367_M	industrialized_human
BackhedF_2015__SID377_12M	BackhedF_2015	http://segatalab.cibio.unitn.it/data/Pasolli_et_al.html	Homo_sapiens	Homo_sapiens	human	NA	SWE	SWE	SWE	industrialized_human	metagenomic	SID377_12M	industrialized_human
BackhedF_2015__SID377_4M	BackhedF_2015	http://segatalab.cibio.unitn.it/data/Pasolli_et_al.html	Homo_sapiens	Homo_sapiens	human	NA	SWE	SWE	SWE	industrialized_human	metagenomic	SID377_4M	industrialized_human
BackhedF_2015__SID377_B	BackhedF_2015	http://segatalab.cibio.unitn.it/data/Pasolli_et_al.html	Homo_sapiens	Homo_sapiens	human	NA	SWE	SWE	SWE	industrialized_human	metagenomic	SID377_B	industrialized_human
BackhedF_2015__SID377_M	BackhedF_2015	http://segatalab.cibio.unitn.it/data/Pasolli_et_al.html	Homo_sapiens	Homo_sapiens	human	NA	SWE	SWE	SWE	industrialized_human	metagenomic	SID377_M	industrialized_human
BackhedF_2015__SID383_12M	BackhedF_2015	http://segatalab.cibio.unitn.it/data/Pasolli_et_al.html	Homo_sapiens	Homo_sapiens	human	NA	SWE	SWE	SWE	industrialized_human	metagenomic	SID383_12M	industrialized_human
BackhedF_2015__SID383_4M	BackhedF_2015	http://segatalab.cibio.unitn.it/data/Pasolli_et_al.html	Homo_sapiens	Homo_sapiens	human	NA	SWE	SWE	SWE	industrialized_human	metagenomic	SID383_4M	industrialized_human
BackhedF_2015__SID383_M	BackhedF_2015	http://segatalab.cibio.unitn.it/data/Pasolli_et_al.html	Homo_sapiens	Homo_sapiens	human	NA	SWE	SWE	SWE	industrialized_human	metagenomic	SID383_M	industrialized_human
BackhedF_2015__SID385_12M	BackhedF_2015	http://segatalab.cibio.unitn.it/data/Pasolli_et_al.html	Homo_sapiens	Homo_sapiens	human	NA	SWE	SWE	SWE	industrialized_human	metagenomic	SID385_12M	industrialized_human
BackhedF_2015__SID385_M	BackhedF_2015	http://segatalab.cibio.unitn.it/data/Pasolli_et_al.html	Homo_sapiens	Homo_sapiens	human	NA	SWE	SWE	SWE	industrialized_human	metagenomic	SID385_M	industrialized_human
BackhedF_2015__SID387_12M	BackhedF_2015	http://segatalab.cibio.unitn.it/data/Pasolli_et_al.html	Homo_sapiens	Homo_sapiens	human	NA	SWE	SWE	SWE	industrialized_human	metagenomic	SID387_12M	industrialized_human
BackhedF_2015__SID387_4M	BackhedF_2015	http://segatalab.cibio.unitn.it/data/Pasolli_et_al.html	Homo_sapiens	Homo_sapiens	human	NA	SWE	SWE	SWE	industrialized_human	metagenomic	SID387_4M	industrialized_human
BackhedF_2015__SID387_B	BackhedF_2015	http://segatalab.cibio.unitn.it/data/Pasolli_et_al.html	Homo_sapiens	Homo_sapiens	human	NA	SWE	SWE	SWE	industrialized_human	metagenomic	SID387_B	industrialized_human
BackhedF_2015__SID387_M	BackhedF_2015	http://segatalab.cibio.unitn.it/data/Pasolli_et_al.html	Homo_sapiens	Homo_sapiens	human	NA	SWE	SWE	SWE	industrialized_human	metagenomic	SID387_M	industrialized_human
BackhedF_2015__SID38_12M	BackhedF_2015	http://segatalab.cibio.unitn.it/data/Pasolli_et_al.html	Homo_sapiens	Homo_sapiens	human	NA	SWE	SWE	SWE	industrialized_human	metagenomic	SID38_12M	industrialized_human
BackhedF_2015__SID38_4M	BackhedF_2015	http://segatalab.cibio.unitn.it/data/Pasolli_et_al.html	Homo_sapiens	Homo_sapiens	human	NA	SWE	SWE	SWE	industrialized_human	metagenomic	SID38_4M	industrialized_human
BackhedF_2015__SID38_B	BackhedF_2015	http://segatalab.cibio.unitn.it/data/Pasolli_et_al.html	Homo_sapiens	Homo_sapiens	human	NA	SWE	SWE	SWE	industrialized_human	metagenomic	SID38_B	industrialized_human
BackhedF_2015__SID38_M	BackhedF_2015	http://segatalab.cibio.unitn.it/data/Pasolli_et_al.html	Homo_sapiens	Homo_sapiens	human	NA	SWE	SWE	SWE	industrialized_human	metagenomic	SID38_M	industrialized_human
BackhedF_2015__SID397_12M	BackhedF_2015	http://segatalab.cibio.unitn.it/data/Pasolli_et_al.html	Homo_sapiens	Homo_sapiens	human	NA	SWE	SWE	SWE	industrialized_human	metagenomic	SID397_12M	industrialized_human
BackhedF_2015__SID397_M	BackhedF_2015	http://segatalab.cibio.unitn.it/data/Pasolli_et_al.html	Homo_sapiens	Homo_sapiens	human	NA	SWE	SWE	SWE	industrialized_human	metagenomic	SID397_M	industrialized_human
BackhedF_2015__SID39_12M	BackhedF_2015	http://segatalab.cibio.unitn.it/data/Pasolli_et_al.html	Homo_sapiens	Homo_sapiens	human	NA	SWE	SWE	SWE	industrialized_human	metagenomic	SID39_12M	industrialized_human
BackhedF_2015__SID39_4M	BackhedF_2015	http://segatalab.cibio.unitn.it/data/Pasolli_et_al.html	Homo_sapiens	Homo_sapiens	human	NA	SWE	SWE	SWE	industrialized_human	metagenomic	SID39_4M	industrialized_human
BackhedF_2015__SID39_B	BackhedF_2015	http://segatalab.cibio.unitn.it/data/Pasolli_et_al.html	Homo_sapiens	Homo_sapiens	human	NA	SWE	SWE	SWE	industrialized_human	metagenomic	SID39_B	industrialized_human
BackhedF_2015__SID39_M	BackhedF_2015	http://segatalab.cibio.unitn.it/data/Pasolli_et_al.html	Homo_sapiens	Homo_sapiens	human	NA	SWE	SWE	SWE	industrialized_human	metagenomic	SID39_M	industrialized_human
BackhedF_2015__SID42_12M	BackhedF_2015	http://segatalab.cibio.unitn.it/data/Pasolli_et_al.html	Homo_sapiens	Homo_sapiens	human	NA	SWE	SWE	SWE	industrialized_human	metagenomic	SID42_12M	industrialized_human
BackhedF_2015__SID42_4M	BackhedF_2015	http://segatalab.cibio.unitn.it/data/Pasolli_et_al.html	Homo_sapiens	Homo_sapiens	human	NA	SWE	SWE	SWE	industrialized_human	metagenomic	SID42_4M	industrialized_human
BackhedF_2015__SID42_B	BackhedF_2015	http://segatalab.cibio.unitn.it/data/Pasolli_et_al.html	Homo_sapiens	Homo_sapiens	human	NA	SWE	SWE	SWE	industrialized_human	metagenomic	SID42_B	industrialized_human
BackhedF_2015__SID42_M	BackhedF_2015	http://segatalab.cibio.unitn.it/data/Pasolli_et_al.html	Homo_sapiens	Homo_sapiens	human	NA	SWE	SWE	SWE	industrialized_human	metagenomic	SID42_M	industrialized_human
BackhedF_2015__SID45_12M	BackhedF_2015	http://segatalab.cibio.unitn.it/data/Pasolli_et_al.html	Homo_sapiens	Homo_sapiens	human	NA	SWE	SWE	SWE	industrialized_human	metagenomic	SID45_12M	industrialized_human
BackhedF_2015__SID45_4M	BackhedF_2015	http://segatalab.cibio.unitn.it/data/Pasolli_et_al.html	Homo_sapiens	Homo_sapiens	human	NA	SWE	SWE	SWE	industrialized_human	metagenomic	SID45_4M	industrialized_human
BackhedF_2015__SID45_B	BackhedF_2015	http://segatalab.cibio.unitn.it/data/Pasolli_et_al.html	Homo_sapiens	Homo_sapiens	human	NA	SWE	SWE	SWE	industrialized_human	metagenomic	SID45_B	industrialized_human
BackhedF_2015__SID45_M	BackhedF_2015	http://segatalab.cibio.unitn.it/data/Pasolli_et_al.html	Homo_sapiens	Homo_sapiens	human	NA	SWE	SWE	SWE	industrialized_human	metagenomic	SID45_M	industrialized_human
BackhedF_2015__SID503_12M	BackhedF_2015	http://segatalab.cibio.unitn.it/data/Pasolli_et_al.html	Homo_sapiens	Homo_sapiens	human	NA	SWE	SWE	SWE	industrialized_human	metagenomic	SID503_12M	industrialized_human
BackhedF_2015__SID503_4M	BackhedF_2015	http://segatalab.cibio.unitn.it/data/Pasolli_et_al.html	Homo_sapiens	Homo_sapiens	human	NA	SWE	SWE	SWE	industrialized_human	metagenomic	SID503_4M	industrialized_human
BackhedF_2015__SID503_B	BackhedF_2015	http://segatalab.cibio.unitn.it/data/Pasolli_et_al.html	Homo_sapiens	Homo_sapiens	human	NA	SWE	SWE	SWE	industrialized_human	metagenomic	SID503_B	industrialized_human
BackhedF_2015__SID503_M	BackhedF_2015	http://segatalab.cibio.unitn.it/data/Pasolli_et_al.html	Homo_sapiens	Homo_sapiens	human	NA	SWE	SWE	SWE	industrialized_human	metagenomic	SID503_M	industrialized_human
BackhedF_2015__SID504_12M	BackhedF_2015	http://segatalab.cibio.unitn.it/data/Pasolli_et_al.html	Homo_sapiens	Homo_sapiens	human	NA	SWE	SWE	SWE	industrialized_human	metagenomic	SID504_12M	industrialized_human
BackhedF_2015__SID504_M	BackhedF_2015	http://segatalab.cibio.unitn.it/data/Pasolli_et_al.html	Homo_sapiens	Homo_sapiens	human	NA	SWE	SWE	SWE	industrialized_human	metagenomic	SID504_M	industrialized_human
BackhedF_2015__SID507_12M	BackhedF_2015	http://segatalab.cibio.unitn.it/data/Pasolli_et_al.html	Homo_sapiens	Homo_sapiens	human	NA	SWE	SWE	SWE	industrialized_human	metagenomic	SID507_12M	industrialized_human
BackhedF_2015__SID507_M	BackhedF_2015	http://segatalab.cibio.unitn.it/data/Pasolli_et_al.html	Homo_sapiens	Homo_sapiens	human	NA	SWE	SWE	SWE	industrialized_human	metagenomic	SID507_M	industrialized_human
BackhedF_2015__SID511_12M	BackhedF_2015	http://segatalab.cibio.unitn.it/data/Pasolli_et_al.html	Homo_sapiens	Homo_sapiens	human	NA	SWE	SWE	SWE	industrialized_human	metagenomic	SID511_12M	industrialized_human
BackhedF_2015__SID511_4M	BackhedF_2015	http://segatalab.cibio.unitn.it/data/Pasolli_et_al.html	Homo_sapiens	Homo_sapiens	human	NA	SWE	SWE	SWE	industrialized_human	metagenomic	SID511_4M	industrialized_human
BackhedF_2015__SID511_B	BackhedF_2015	http://segatalab.cibio.unitn.it/data/Pasolli_et_al.html	Homo_sapiens	Homo_sapiens	human	NA	SWE	SWE	SWE	industrialized_human	metagenomic	SID511_B	industrialized_human
BackhedF_2015__SID511_M	BackhedF_2015	http://segatalab.cibio.unitn.it/data/Pasolli_et_al.html	Homo_sapiens	Homo_sapiens	human	NA	SWE	SWE	SWE	industrialized_human	metagenomic	SID511_M	industrialized_human
BackhedF_2015__SID51_12M	BackhedF_2015	http://segatalab.cibio.unitn.it/data/Pasolli_et_al.html	Homo_sapiens	Homo_sapiens	human	NA	SWE	SWE	SWE	industrialized_human	metagenomic	SID51_12M	industrialized_human
BackhedF_2015__SID51_4M	BackhedF_2015	http://segatalab.cibio.unitn.it/data/Pasolli_et_al.html	Homo_sapiens	Homo_sapiens	human	NA	SWE	SWE	SWE	industrialized_human	metagenomic	SID51_4M	industrialized_human
BackhedF_2015__SID51_M	BackhedF_2015	http://segatalab.cibio.unitn.it/data/Pasolli_et_al.html	Homo_sapiens	Homo_sapiens	human	NA	SWE	SWE	SWE	industrialized_human	metagenomic	SID51_M	industrialized_human
BackhedF_2015__SID521_12M	BackhedF_2015	http://segatalab.cibio.unitn.it/data/Pasolli_et_al.html	Homo_sapiens	Homo_sapiens	human	NA	SWE	SWE	SWE	industrialized_human	metagenomic	SID521_12M	industrialized_human
BackhedF_2015__SID521_4M	BackhedF_2015	http://segatalab.cibio.unitn.it/data/Pasolli_et_al.html	Homo_sapiens	Homo_sapiens	human	NA	SWE	SWE	SWE	industrialized_human	metagenomic	SID521_4M	industrialized_human
BackhedF_2015__SID521_M	BackhedF_2015	http://segatalab.cibio.unitn.it/data/Pasolli_et_al.html	Homo_sapiens	Homo_sapiens	human	NA	SWE	SWE	SWE	industrialized_human	metagenomic	SID521_M	industrialized_human
BackhedF_2015__SID526_12M	BackhedF_2015	http://segatalab.cibio.unitn.it/data/Pasolli_et_al.html	Homo_sapiens	Homo_sapiens	human	NA	SWE	SWE	SWE	industrialized_human	metagenomic	SID526_12M	industrialized_human
BackhedF_2015__SID526_4M	BackhedF_2015	http://segatalab.cibio.unitn.it/data/Pasolli_et_al.html	Homo_sapiens	Homo_sapiens	human	NA	SWE	SWE	SWE	industrialized_human	metagenomic	SID526_4M	industrialized_human
BackhedF_2015__SID526_M	BackhedF_2015	http://segatalab.cibio.unitn.it/data/Pasolli_et_al.html	Homo_sapiens	Homo_sapiens	human	NA	SWE	SWE	SWE	industrialized_human	metagenomic	SID526_M	industrialized_human
BackhedF_2015__SID527_12M	BackhedF_2015	http://segatalab.cibio.unitn.it/data/Pasolli_et_al.html	Homo_sapiens	Homo_sapiens	human	NA	SWE	SWE	SWE	industrialized_human	metagenomic	SID527_12M	industrialized_human
BackhedF_2015__SID527_4M	BackhedF_2015	http://segatalab.cibio.unitn.it/data/Pasolli_et_al.html	Homo_sapiens	Homo_sapiens	human	NA	SWE	SWE	SWE	industrialized_human	metagenomic	SID527_4M	industrialized_human
BackhedF_2015__SID527_M	BackhedF_2015	http://segatalab.cibio.unitn.it/data/Pasolli_et_al.html	Homo_sapiens	Homo_sapiens	human	NA	SWE	SWE	SWE	industrialized_human	metagenomic	SID527_M	industrialized_human
BackhedF_2015__SID532_12M	BackhedF_2015	http://segatalab.cibio.unitn.it/data/Pasolli_et_al.html	Homo_sapiens	Homo_sapiens	human	NA	SWE	SWE	SWE	industrialized_human	metagenomic	SID532_12M	industrialized_human
BackhedF_2015__SID536_12M	BackhedF_2015	http://segatalab.cibio.unitn.it/data/Pasolli_et_al.html	Homo_sapiens	Homo_sapiens	human	NA	SWE	SWE	SWE	industrialized_human	metagenomic	SID536_12M	industrialized_human
BackhedF_2015__SID536_4M	BackhedF_2015	http://segatalab.cibio.unitn.it/data/Pasolli_et_al.html	Homo_sapiens	Homo_sapiens	human	NA	SWE	SWE	SWE	industrialized_human	metagenomic	SID536_4M	industrialized_human
BackhedF_2015__SID536_B	BackhedF_2015	http://segatalab.cibio.unitn.it/data/Pasolli_et_al.html	Homo_sapiens	Homo_sapiens	human	NA	SWE	SWE	SWE	industrialized_human	metagenomic	SID536_B	industrialized_human
BackhedF_2015__SID536_M	BackhedF_2015	http://segatalab.cibio.unitn.it/data/Pasolli_et_al.html	Homo_sapiens	Homo_sapiens	human	NA	SWE	SWE	SWE	industrialized_human	metagenomic	SID536_M	industrialized_human
BackhedF_2015__SID53_12M	BackhedF_2015	http://segatalab.cibio.unitn.it/data/Pasolli_et_al.html	Homo_sapiens	Homo_sapiens	human	NA	SWE	SWE	SWE	industrialized_human	metagenomic	SID53_12M	industrialized_human
BackhedF_2015__SID53_4M	BackhedF_2015	http://segatalab.cibio.unitn.it/data/Pasolli_et_al.html	Homo_sapiens	Homo_sapiens	human	NA	SWE	SWE	SWE	industrialized_human	metagenomic	SID53_4M	industrialized_human
BackhedF_2015__SID53_B	BackhedF_2015	http://segatalab.cibio.unitn.it/data/Pasolli_et_al.html	Homo_sapiens	Homo_sapiens	human	NA	SWE	SWE	SWE	industrialized_human	metagenomic	SID53_B	industrialized_human
BackhedF_2015__SID53_M	BackhedF_2015	http://segatalab.cibio.unitn.it/data/Pasolli_et_al.html	Homo_sapiens	Homo_sapiens	human	NA	SWE	SWE	SWE	industrialized_human	metagenomic	SID53_M	industrialized_human
BackhedF_2015__SID544_12M	BackhedF_2015	http://segatalab.cibio.unitn.it/data/Pasolli_et_al.html	Homo_sapiens	Homo_sapiens	human	NA	SWE	SWE	SWE	industrialized_human	metagenomic	SID544_12M	industrialized_human
BackhedF_2015__SID544_M	BackhedF_2015	http://segatalab.cibio.unitn.it/data/Pasolli_et_al.html	Homo_sapiens	Homo_sapiens	human	NA	SWE	SWE	SWE	industrialized_human	metagenomic	SID544_M	industrialized_human
BackhedF_2015__SID546_12M	BackhedF_2015	http://segatalab.cibio.unitn.it/data/Pasolli_et_al.html	Homo_sapiens	Homo_sapiens	human	NA	SWE	SWE	SWE	industrialized_human	metagenomic	SID546_12M	industrialized_human
BackhedF_2015__SID546_4M	BackhedF_2015	http://segatalab.cibio.unitn.it/data/Pasolli_et_al.html	Homo_sapiens	Homo_sapiens	human	NA	SWE	SWE	SWE	industrialized_human	metagenomic	SID546_4M	industrialized_human
BackhedF_2015__SID546_M	BackhedF_2015	http://segatalab.cibio.unitn.it/data/Pasolli_et_al.html	Homo_sapiens	Homo_sapiens	human	NA	SWE	SWE	SWE	industrialized_human	metagenomic	SID546_M	industrialized_human
BackhedF_2015__SID549_12M	BackhedF_2015	http://segatalab.cibio.unitn.it/data/Pasolli_et_al.html	Homo_sapiens	Homo_sapiens	human	NA	SWE	SWE	SWE	industrialized_human	metagenomic	SID549_12M	industrialized_human
BackhedF_2015__SID549_4M	BackhedF_2015	http://segatalab.cibio.unitn.it/data/Pasolli_et_al.html	Homo_sapiens	Homo_sapiens	human	NA	SWE	SWE	SWE	industrialized_human	metagenomic	SID549_4M	industrialized_human
BackhedF_2015__SID549_B	BackhedF_2015	http://segatalab.cibio.unitn.it/data/Pasolli_et_al.html	Homo_sapiens	Homo_sapiens	human	NA	SWE	SWE	SWE	industrialized_human	metagenomic	SID549_B	industrialized_human
BackhedF_2015__SID549_M	BackhedF_2015	http://segatalab.cibio.unitn.it/data/Pasolli_et_al.html	Homo_sapiens	Homo_sapiens	human	NA	SWE	SWE	SWE	industrialized_human	metagenomic	SID549_M	industrialized_human
BackhedF_2015__SID560_12M	BackhedF_2015	http://segatalab.cibio.unitn.it/data/Pasolli_et_al.html	Homo_sapiens	Homo_sapiens	human	NA	SWE	SWE	SWE	industrialized_human	metagenomic	SID560_12M	industrialized_human
BackhedF_2015__SID560_4M	BackhedF_2015	http://segatalab.cibio.unitn.it/data/Pasolli_et_al.html	Homo_sapiens	Homo_sapiens	human	NA	SWE	SWE	SWE	industrialized_human	metagenomic	SID560_4M	industrialized_human
BackhedF_2015__SID560_M	BackhedF_2015	http://segatalab.cibio.unitn.it/data/Pasolli_et_al.html	Homo_sapiens	Homo_sapiens	human	NA	SWE	SWE	SWE	industrialized_human	metagenomic	SID560_M	industrialized_human
BackhedF_2015__SID565_12M	BackhedF_2015	http://segatalab.cibio.unitn.it/data/Pasolli_et_al.html	Homo_sapiens	Homo_sapiens	human	NA	SWE	SWE	SWE	industrialized_human	metagenomic	SID565_12M	industrialized_human
BackhedF_2015__SID565_4M	BackhedF_2015	http://segatalab.cibio.unitn.it/data/Pasolli_et_al.html	Homo_sapiens	Homo_sapiens	human	NA	SWE	SWE	SWE	industrialized_human	metagenomic	SID565_4M	industrialized_human
BackhedF_2015__SID565_B	BackhedF_2015	http://segatalab.cibio.unitn.it/data/Pasolli_et_al.html	Homo_sapiens	Homo_sapiens	human	NA	SWE	SWE	SWE	industrialized_human	metagenomic	SID565_B	industrialized_human
BackhedF_2015__SID565_M	BackhedF_2015	http://segatalab.cibio.unitn.it/data/Pasolli_et_al.html	Homo_sapiens	Homo_sapiens	human	NA	SWE	SWE	SWE	industrialized_human	metagenomic	SID565_M	industrialized_human
BackhedF_2015__SID566_12M	BackhedF_2015	http://segatalab.cibio.unitn.it/data/Pasolli_et_al.html	Homo_sapiens	Homo_sapiens	human	NA	SWE	SWE	SWE	industrialized_human	metagenomic	SID566_12M	industrialized_human
BackhedF_2015__SID566_M	BackhedF_2015	http://segatalab.cibio.unitn.it/data/Pasolli_et_al.html	Homo_sapiens	Homo_sapiens	human	NA	SWE	SWE	SWE	industrialized_human	metagenomic	SID566_M	industrialized_human
BackhedF_2015__SID567_12M	BackhedF_2015	http://segatalab.cibio.unitn.it/data/Pasolli_et_al.html	Homo_sapiens	Homo_sapiens	human	NA	SWE	SWE	SWE	industrialized_human	metagenomic	SID567_12M	industrialized_human
BackhedF_2015__SID567_4M	BackhedF_2015	http://segatalab.cibio.unitn.it/data/Pasolli_et_al.html	Homo_sapiens	Homo_sapiens	human	NA	SWE	SWE	SWE	industrialized_human	metagenomic	SID567_4M	industrialized_human
BackhedF_2015__SID567_B	BackhedF_2015	http://segatalab.cibio.unitn.it/data/Pasolli_et_al.html	Homo_sapiens	Homo_sapiens	human	NA	SWE	SWE	SWE	industrialized_human	metagenomic	SID567_B	industrialized_human
BackhedF_2015__SID567_M	BackhedF_2015	http://segatalab.cibio.unitn.it/data/Pasolli_et_al.html	Homo_sapiens	Homo_sapiens	human	NA	SWE	SWE	SWE	industrialized_human	metagenomic	SID567_M	industrialized_human
BackhedF_2015__SID570_12M	BackhedF_2015	http://segatalab.cibio.unitn.it/data/Pasolli_et_al.html	Homo_sapiens	Homo_sapiens	human	NA	SWE	SWE	SWE	industrialized_human	metagenomic	SID570_12M	industrialized_human
BackhedF_2015__SID570_4M	BackhedF_2015	http://segatalab.cibio.unitn.it/data/Pasolli_et_al.html	Homo_sapiens	Homo_sapiens	human	NA	SWE	SWE	SWE	industrialized_human	metagenomic	SID570_4M	industrialized_human
BackhedF_2015__SID570_B	BackhedF_2015	http://segatalab.cibio.unitn.it/data/Pasolli_et_al.html	Homo_sapiens	Homo_sapiens	human	NA	SWE	SWE	SWE	industrialized_human	metagenomic	SID570_B	industrialized_human
BackhedF_2015__SID570_M	BackhedF_2015	http://segatalab.cibio.unitn.it/data/Pasolli_et_al.html	Homo_sapiens	Homo_sapiens	human	NA	SWE	SWE	SWE	industrialized_human	metagenomic	SID570_M	industrialized_human
BackhedF_2015__SID572_12M	BackhedF_2015	http://segatalab.cibio.unitn.it/data/Pasolli_et_al.html	Homo_sapiens	Homo_sapiens	human	NA	SWE	SWE	SWE	industrialized_human	metagenomic	SID572_12M	industrialized_human
BackhedF_2015__SID572_4M	BackhedF_2015	http://segatalab.cibio.unitn.it/data/Pasolli_et_al.html	Homo_sapiens	Homo_sapiens	human	NA	SWE	SWE	SWE	industrialized_human	metagenomic	SID572_4M	industrialized_human
BackhedF_2015__SID572_B	BackhedF_2015	http://segatalab.cibio.unitn.it/data/Pasolli_et_al.html	Homo_sapiens	Homo_sapiens	human	NA	SWE	SWE	SWE	industrialized_human	metagenomic	SID572_B	industrialized_human
BackhedF_2015__SID572_M	BackhedF_2015	http://segatalab.cibio.unitn.it/data/Pasolli_et_al.html	Homo_sapiens	Homo_sapiens	human	NA	SWE	SWE	SWE	industrialized_human	metagenomic	SID572_M	industrialized_human
BackhedF_2015__SID577_12M	BackhedF_2015	http://segatalab.cibio.unitn.it/data/Pasolli_et_al.html	Homo_sapiens	Homo_sapiens	human	NA	SWE	SWE	SWE	industrialized_human	metagenomic	SID577_12M	industrialized_human
BackhedF_2015__SID577_4M	BackhedF_2015	http://segatalab.cibio.unitn.it/data/Pasolli_et_al.html	Homo_sapiens	Homo_sapiens	human	NA	SWE	SWE	SWE	industrialized_human	metagenomic	SID577_4M	industrialized_human
BackhedF_2015__SID577_M	BackhedF_2015	http://segatalab.cibio.unitn.it/data/Pasolli_et_al.html	Homo_sapiens	Homo_sapiens	human	NA	SWE	SWE	SWE	industrialized_human	metagenomic	SID577_M	industrialized_human
BackhedF_2015__SID582_12M	BackhedF_2015	http://segatalab.cibio.unitn.it/data/Pasolli_et_al.html	Homo_sapiens	Homo_sapiens	human	NA	SWE	SWE	SWE	industrialized_human	metagenomic	SID582_12M	industrialized_human
BackhedF_2015__SID582_4M	BackhedF_2015	http://segatalab.cibio.unitn.it/data/Pasolli_et_al.html	Homo_sapiens	Homo_sapiens	human	NA	SWE	SWE	SWE	industrialized_human	metagenomic	SID582_4M	industrialized_human
BackhedF_2015__SID582_B	BackhedF_2015	http://segatalab.cibio.unitn.it/data/Pasolli_et_al.html	Homo_sapiens	Homo_sapiens	human	NA	SWE	SWE	SWE	industrialized_human	metagenomic	SID582_B	industrialized_human
BackhedF_2015__SID582_M	BackhedF_2015	http://segatalab.cibio.unitn.it/data/Pasolli_et_al.html	Homo_sapiens	Homo_sapiens	human	NA	SWE	SWE	SWE	industrialized_human	metagenomic	SID582_M	industrialized_human
BackhedF_2015__SID585_12M	BackhedF_2015	http://segatalab.cibio.unitn.it/data/Pasolli_et_al.html	Homo_sapiens	Homo_sapiens	human	NA	SWE	SWE	SWE	industrialized_human	metagenomic	SID585_12M	industrialized_human
BackhedF_2015__SID585_M	BackhedF_2015	http://segatalab.cibio.unitn.it/data/Pasolli_et_al.html	Homo_sapiens	Homo_sapiens	human	NA	SWE	SWE	SWE	industrialized_human	metagenomic	SID585_M	industrialized_human
BackhedF_2015__SID587_12M	BackhedF_2015	http://segatalab.cibio.unitn.it/data/Pasolli_et_al.html	Homo_sapiens	Homo_sapiens	human	NA	SWE	SWE	SWE	industrialized_human	metagenomic	SID587_12M	industrialized_human
BackhedF_2015__SID587_4M	BackhedF_2015	http://segatalab.cibio.unitn.it/data/Pasolli_et_al.html	Homo_sapiens	Homo_sapiens	human	NA	SWE	SWE	SWE	industrialized_human	metagenomic	SID587_4M	industrialized_human
BackhedF_2015__SID587_B	BackhedF_2015	http://segatalab.cibio.unitn.it/data/Pasolli_et_al.html	Homo_sapiens	Homo_sapiens	human	NA	SWE	SWE	SWE	industrialized_human	metagenomic	SID587_B	industrialized_human
BackhedF_2015__SID587_M	BackhedF_2015	http://segatalab.cibio.unitn.it/data/Pasolli_et_al.html	Homo_sapiens	Homo_sapiens	human	NA	SWE	SWE	SWE	industrialized_human	metagenomic	SID587_M	industrialized_human
BackhedF_2015__SID589_12M	BackhedF_2015	http://segatalab.cibio.unitn.it/data/Pasolli_et_al.html	Homo_sapiens	Homo_sapiens	human	NA	SWE	SWE	SWE	industrialized_human	metagenomic	SID589_12M	industrialized_human
BackhedF_2015__SID589_4M	BackhedF_2015	http://segatalab.cibio.unitn.it/data/Pasolli_et_al.html	Homo_sapiens	Homo_sapiens	human	NA	SWE	SWE	SWE	industrialized_human	metagenomic	SID589_4M	industrialized_human
BackhedF_2015__SID589_M	BackhedF_2015	http://segatalab.cibio.unitn.it/data/Pasolli_et_al.html	Homo_sapiens	Homo_sapiens	human	NA	SWE	SWE	SWE	industrialized_human	metagenomic	SID589_M	industrialized_human
BackhedF_2015__SID590_12M	BackhedF_2015	http://segatalab.cibio.unitn.it/data/Pasolli_et_al.html	Homo_sapiens	Homo_sapiens	human	NA	SWE	SWE	SWE	industrialized_human	metagenomic	SID590_12M	industrialized_human
BackhedF_2015__SID590_4M	BackhedF_2015	http://segatalab.cibio.unitn.it/data/Pasolli_et_al.html	Homo_sapiens	Homo_sapiens	human	NA	SWE	SWE	SWE	industrialized_human	metagenomic	SID590_4M	industrialized_human
BackhedF_2015__SID590_B	BackhedF_2015	http://segatalab.cibio.unitn.it/data/Pasolli_et_al.html	Homo_sapiens	Homo_sapiens	human	NA	SWE	SWE	SWE	industrialized_human	metagenomic	SID590_B	industrialized_human
BackhedF_2015__SID590_M	BackhedF_2015	http://segatalab.cibio.unitn.it/data/Pasolli_et_al.html	Homo_sapiens	Homo_sapiens	human	NA	SWE	SWE	SWE	industrialized_human	metagenomic	SID590_M	industrialized_human
BackhedF_2015__SID591_12M	BackhedF_2015	http://segatalab.cibio.unitn.it/data/Pasolli_et_al.html	Homo_sapiens	Homo_sapiens	human	NA	SWE	SWE	SWE	industrialized_human	metagenomic	SID591_12M	industrialized_human
BackhedF_2015__SID591_4M	BackhedF_2015	http://segatalab.cibio.unitn.it/data/Pasolli_et_al.html	Homo_sapiens	Homo_sapiens	human	NA	SWE	SWE	SWE	industrialized_human	metagenomic	SID591_4M	industrialized_human
BackhedF_2015__SID591_B	BackhedF_2015	http://segatalab.cibio.unitn.it/data/Pasolli_et_al.html	Homo_sapiens	Homo_sapiens	human	NA	SWE	SWE	SWE	industrialized_human	metagenomic	SID591_B	industrialized_human
BackhedF_2015__SID591_M	BackhedF_2015	http://segatalab.cibio.unitn.it/data/Pasolli_et_al.html	Homo_sapiens	Homo_sapiens	human	NA	SWE	SWE	SWE	industrialized_human	metagenomic	SID591_M	industrialized_human
BackhedF_2015__SID598_12M	BackhedF_2015	http://segatalab.cibio.unitn.it/data/Pasolli_et_al.html	Homo_sapiens	Homo_sapiens	human	NA	SWE	SWE	SWE	industrialized_human	metagenomic	SID598_12M	industrialized_human
BackhedF_2015__SID598_4M	BackhedF_2015	http://segatalab.cibio.unitn.it/data/Pasolli_et_al.html	Homo_sapiens	Homo_sapiens	human	NA	SWE	SWE	SWE	industrialized_human	metagenomic	SID598_4M	industrialized_human
BackhedF_2015__SID598_M	BackhedF_2015	http://segatalab.cibio.unitn.it/data/Pasolli_et_al.html	Homo_sapiens	Homo_sapiens	human	NA	SWE	SWE	SWE	industrialized_human	metagenomic	SID598_M	industrialized_human
BackhedF_2015__SID599_12M	BackhedF_2015	http://segatalab.cibio.unitn.it/data/Pasolli_et_al.html	Homo_sapiens	Homo_sapiens	human	NA	SWE	SWE	SWE	industrialized_human	metagenomic	SID599_12M	industrialized_human
BackhedF_2015__SID599_M	BackhedF_2015	http://segatalab.cibio.unitn.it/data/Pasolli_et_al.html	Homo_sapiens	Homo_sapiens	human	NA	SWE	SWE	SWE	industrialized_human	metagenomic	SID599_M	industrialized_human
BackhedF_2015__SID608_12M	BackhedF_2015	http://segatalab.cibio.unitn.it/data/Pasolli_et_al.html	Homo_sapiens	Homo_sapiens	human	NA	SWE	SWE	SWE	industrialized_human	metagenomic	SID608_12M	industrialized_human
BackhedF_2015__SID608_4M	BackhedF_2015	http://segatalab.cibio.unitn.it/data/Pasolli_et_al.html	Homo_sapiens	Homo_sapiens	human	NA	SWE	SWE	SWE	industrialized_human	metagenomic	SID608_4M	industrialized_human
BackhedF_2015__SID608_M	BackhedF_2015	http://segatalab.cibio.unitn.it/data/Pasolli_et_al.html	Homo_sapiens	Homo_sapiens	human	NA	SWE	SWE	SWE	industrialized_human	metagenomic	SID608_M	industrialized_human
BackhedF_2015__SID615_12M	BackhedF_2015	http://segatalab.cibio.unitn.it/data/Pasolli_et_al.html	Homo_sapiens	Homo_sapiens	human	NA	SWE	SWE	SWE	industrialized_human	metagenomic	SID615_12M	industrialized_human
BackhedF_2015__SID615_4M	BackhedF_2015	http://segatalab.cibio.unitn.it/data/Pasolli_et_al.html	Homo_sapiens	Homo_sapiens	human	NA	SWE	SWE	SWE	industrialized_human	metagenomic	SID615_4M	industrialized_human
BackhedF_2015__SID615_M	BackhedF_2015	http://segatalab.cibio.unitn.it/data/Pasolli_et_al.html	Homo_sapiens	Homo_sapiens	human	NA	SWE	SWE	SWE	industrialized_human	metagenomic	SID615_M	industrialized_human
BackhedF_2015__SID622_12M	BackhedF_2015	http://segatalab.cibio.unitn.it/data/Pasolli_et_al.html	Homo_sapiens	Homo_sapiens	human	NA	SWE	SWE	SWE	industrialized_human	metagenomic	SID622_12M	industrialized_human
BackhedF_2015__SID622_4M	BackhedF_2015	http://segatalab.cibio.unitn.it/data/Pasolli_et_al.html	Homo_sapiens	Homo_sapiens	human	NA	SWE	SWE	SWE	industrialized_human	metagenomic	SID622_4M	industrialized_human
BackhedF_2015__SID622_B	BackhedF_2015	http://segatalab.cibio.unitn.it/data/Pasolli_et_al.html	Homo_sapiens	Homo_sapiens	human	NA	SWE	SWE	SWE	industrialized_human	metagenomic	SID622_B	industrialized_human
BackhedF_2015__SID622_M	BackhedF_2015	http://segatalab.cibio.unitn.it/data/Pasolli_et_al.html	Homo_sapiens	Homo_sapiens	human	NA	SWE	SWE	SWE	industrialized_human	metagenomic	SID622_M	industrialized_human
BackhedF_2015__SID624_12M	BackhedF_2015	http://segatalab.cibio.unitn.it/data/Pasolli_et_al.html	Homo_sapiens	Homo_sapiens	human	NA	SWE	SWE	SWE	industrialized_human	metagenomic	SID624_12M	industrialized_human
BackhedF_2015__SID624_4M	BackhedF_2015	http://segatalab.cibio.unitn.it/data/Pasolli_et_al.html	Homo_sapiens	Homo_sapiens	human	NA	SWE	SWE	SWE	industrialized_human	metagenomic	SID624_4M	industrialized_human
BackhedF_2015__SID624_B	BackhedF_2015	http://segatalab.cibio.unitn.it/data/Pasolli_et_al.html	Homo_sapiens	Homo_sapiens	human	NA	SWE	SWE	SWE	industrialized_human	metagenomic	SID624_B	industrialized_human
BackhedF_2015__SID624_M	BackhedF_2015	http://segatalab.cibio.unitn.it/data/Pasolli_et_al.html	Homo_sapiens	Homo_sapiens	human	NA	SWE	SWE	SWE	industrialized_human	metagenomic	SID624_M	industrialized_human
BackhedF_2015__SID626_12M	BackhedF_2015	http://segatalab.cibio.unitn.it/data/Pasolli_et_al.html	Homo_sapiens	Homo_sapiens	human	NA	SWE	SWE	SWE	industrialized_human	metagenomic	SID626_12M	industrialized_human
BackhedF_2015__SID626_4M	BackhedF_2015	http://segatalab.cibio.unitn.it/data/Pasolli_et_al.html	Homo_sapiens	Homo_sapiens	human	NA	SWE	SWE	SWE	industrialized_human	metagenomic	SID626_4M	industrialized_human
BackhedF_2015__SID626_B	BackhedF_2015	http://segatalab.cibio.unitn.it/data/Pasolli_et_al.html	Homo_sapiens	Homo_sapiens	human	NA	SWE	SWE	SWE	industrialized_human	metagenomic	SID626_B	industrialized_human
BackhedF_2015__SID626_M	BackhedF_2015	http://segatalab.cibio.unitn.it/data/Pasolli_et_al.html	Homo_sapiens	Homo_sapiens	human	NA	SWE	SWE	SWE	industrialized_human	metagenomic	SID626_M	industrialized_human
BackhedF_2015__SID633_12M	BackhedF_2015	http://segatalab.cibio.unitn.it/data/Pasolli_et_al.html	Homo_sapiens	Homo_sapiens	human	NA	SWE	SWE	SWE	industrialized_human	metagenomic	SID633_12M	industrialized_human
BackhedF_2015__SID633_4M	BackhedF_2015	http://segatalab.cibio.unitn.it/data/Pasolli_et_al.html	Homo_sapiens	Homo_sapiens	human	NA	SWE	SWE	SWE	industrialized_human	metagenomic	SID633_4M	industrialized_human
BackhedF_2015__SID633_B	BackhedF_2015	http://segatalab.cibio.unitn.it/data/Pasolli_et_al.html	Homo_sapiens	Homo_sapiens	human	NA	SWE	SWE	SWE	industrialized_human	metagenomic	SID633_B	industrialized_human
BackhedF_2015__SID633_M	BackhedF_2015	http://segatalab.cibio.unitn.it/data/Pasolli_et_al.html	Homo_sapiens	Homo_sapiens	human	NA	SWE	SWE	SWE	industrialized_human	metagenomic	SID633_M	industrialized_human
BackhedF_2015__SID635_12M	BackhedF_2015	http://segatalab.cibio.unitn.it/data/Pasolli_et_al.html	Homo_sapiens	Homo_sapiens	human	NA	SWE	SWE	SWE	industrialized_human	metagenomic	SID635_12M	industrialized_human
BackhedF_2015__SID635_4M	BackhedF_2015	http://segatalab.cibio.unitn.it/data/Pasolli_et_al.html	Homo_sapiens	Homo_sapiens	human	NA	SWE	SWE	SWE	industrialized_human	metagenomic	SID635_4M	industrialized_human
BackhedF_2015__SID635_B	BackhedF_2015	http://segatalab.cibio.unitn.it/data/Pasolli_et_al.html	Homo_sapiens	Homo_sapiens	human	NA	SWE	SWE	SWE	industrialized_human	metagenomic	SID635_B	industrialized_human
BackhedF_2015__SID635_M	BackhedF_2015	http://segatalab.cibio.unitn.it/data/Pasolli_et_al.html	Homo_sapiens	Homo_sapiens	human	NA	SWE	SWE	SWE	industrialized_human	metagenomic	SID635_M	industrialized_human
BackhedF_2015__SID637_12M	BackhedF_2015	http://segatalab.cibio.unitn.it/data/Pasolli_et_al.html	Homo_sapiens	Homo_sapiens	human	NA	SWE	SWE	SWE	industrialized_human	metagenomic	SID637_12M	industrialized_human
BackhedF_2015__SID637_4M	BackhedF_2015	http://segatalab.cibio.unitn.it/data/Pasolli_et_al.html	Homo_sapiens	Homo_sapiens	human	NA	SWE	SWE	SWE	industrialized_human	metagenomic	SID637_4M	industrialized_human
BackhedF_2015__SID637_B	BackhedF_2015	http://segatalab.cibio.unitn.it/data/Pasolli_et_al.html	Homo_sapiens	Homo_sapiens	human	NA	SWE	SWE	SWE	industrialized_human	metagenomic	SID637_B	industrialized_human
BackhedF_2015__SID637_M	BackhedF_2015	http://segatalab.cibio.unitn.it/data/Pasolli_et_al.html	Homo_sapiens	Homo_sapiens	human	NA	SWE	SWE	SWE	industrialized_human	metagenomic	SID637_M	industrialized_human
BackhedF_2015__SID640_12M	BackhedF_2015	http://segatalab.cibio.unitn.it/data/Pasolli_et_al.html	Homo_sapiens	Homo_sapiens	human	NA	SWE	SWE	SWE	industrialized_human	metagenomic	SID640_12M	industrialized_human
BackhedF_2015__SID640_4M	BackhedF_2015	http://segatalab.cibio.unitn.it/data/Pasolli_et_al.html	Homo_sapiens	Homo_sapiens	human	NA	SWE	SWE	SWE	industrialized_human	metagenomic	SID640_4M	industrialized_human
BackhedF_2015__SID640_M	BackhedF_2015	http://segatalab.cibio.unitn.it/data/Pasolli_et_al.html	Homo_sapiens	Homo_sapiens	human	NA	SWE	SWE	SWE	industrialized_human	metagenomic	SID640_M	industrialized_human
BackhedF_2015__SID70_12M	BackhedF_2015	http://segatalab.cibio.unitn.it/data/Pasolli_et_al.html	Homo_sapiens	Homo_sapiens	human	NA	SWE	SWE	SWE	industrialized_human	metagenomic	SID70_12M	industrialized_human
BackhedF_2015__SID70_4M	BackhedF_2015	http://segatalab.cibio.unitn.it/data/Pasolli_et_al.html	Homo_sapiens	Homo_sapiens	human	NA	SWE	SWE	SWE	industrialized_human	metagenomic	SID70_4M	industrialized_human
BackhedF_2015__SID70_B	BackhedF_2015	http://segatalab.cibio.unitn.it/data/Pasolli_et_al.html	Homo_sapiens	Homo_sapiens	human	NA	SWE	SWE	SWE	industrialized_human	metagenomic	SID70_B	industrialized_human
BackhedF_2015__SID70_M	BackhedF_2015	http://segatalab.cibio.unitn.it/data/Pasolli_et_al.html	Homo_sapiens	Homo_sapiens	human	NA	SWE	SWE	SWE	industrialized_human	metagenomic	SID70_M	industrialized_human
BackhedF_2015__SID78_12M	BackhedF_2015	http://segatalab.cibio.unitn.it/data/Pasolli_et_al.html	Homo_sapiens	Homo_sapiens	human	NA	SWE	SWE	SWE	industrialized_human	metagenomic	SID78_12M	industrialized_human
BackhedF_2015__SID78_4M	BackhedF_2015	http://segatalab.cibio.unitn.it/data/Pasolli_et_al.html	Homo_sapiens	Homo_sapiens	human	NA	SWE	SWE	SWE	industrialized_human	metagenomic	SID78_4M	industrialized_human
BackhedF_2015__SID78_B	BackhedF_2015	http://segatalab.cibio.unitn.it/data/Pasolli_et_al.html	Homo_sapiens	Homo_sapiens	human	NA	SWE	SWE	SWE	industrialized_human	metagenomic	SID78_B	industrialized_human
BackhedF_2015__SID78_M	BackhedF_2015	http://segatalab.cibio.unitn.it/data/Pasolli_et_al.html	Homo_sapiens	Homo_sapiens	human	NA	SWE	SWE	SWE	industrialized_human	metagenomic	SID78_M	industrialized_human
BackhedF_2015__SID7_12M	BackhedF_2015	http://segatalab.cibio.unitn.it/data/Pasolli_et_al.html	Homo_sapiens	Homo_sapiens	human	NA	SWE	SWE	SWE	industrialized_human	metagenomic	SID7_12M	industrialized_human
BackhedF_2015__SID7_4M	BackhedF_2015	http://segatalab.cibio.unitn.it/data/Pasolli_et_al.html	Homo_sapiens	Homo_sapiens	human	NA	SWE	SWE	SWE	industrialized_human	metagenomic	SID7_4M	industrialized_human
BackhedF_2015__SID7_B	BackhedF_2015	http://segatalab.cibio.unitn.it/data/Pasolli_et_al.html	Homo_sapiens	Homo_sapiens	human	NA	SWE	SWE	SWE	industrialized_human	metagenomic	SID7_B	industrialized_human
BackhedF_2015__SID7_M	BackhedF_2015	http://segatalab.cibio.unitn.it/data/Pasolli_et_al.html	Homo_sapiens	Homo_sapiens	human	NA	SWE	SWE	SWE	industrialized_human	metagenomic	SID7_M	industrialized_human
BackhedF_2015__SID82_12M	BackhedF_2015	http://segatalab.cibio.unitn.it/data/Pasolli_et_al.html	Homo_sapiens	Homo_sapiens	human	NA	SWE	SWE	SWE	industrialized_human	metagenomic	SID82_12M	industrialized_human
BackhedF_2015__SID82_4M	BackhedF_2015	http://segatalab.cibio.unitn.it/data/Pasolli_et_al.html	Homo_sapiens	Homo_sapiens	human	NA	SWE	SWE	SWE	industrialized_human	metagenomic	SID82_4M	industrialized_human
BackhedF_2015__SID82_B	BackhedF_2015	http://segatalab.cibio.unitn.it/data/Pasolli_et_al.html	Homo_sapiens	Homo_sapiens	human	NA	SWE	SWE	SWE	industrialized_human	metagenomic	SID82_B	industrialized_human
BackhedF_2015__SID82_M	BackhedF_2015	http://segatalab.cibio.unitn.it/data/Pasolli_et_al.html	Homo_sapiens	Homo_sapiens	human	NA	SWE	SWE	SWE	industrialized_human	metagenomic	SID82_M	industrialized_human
BackhedF_2015__SID87_12M	BackhedF_2015	http://segatalab.cibio.unitn.it/data/Pasolli_et_al.html	Homo_sapiens	Homo_sapiens	human	NA	SWE	SWE	SWE	industrialized_human	metagenomic	SID87_12M	industrialized_human
BackhedF_2015__SID87_M	BackhedF_2015	http://segatalab.cibio.unitn.it/data/Pasolli_et_al.html	Homo_sapiens	Homo_sapiens	human	NA	SWE	SWE	SWE	industrialized_human	metagenomic	SID87_M	industrialized_human
BackhedF_2015__SID9_4M	BackhedF_2015	http://segatalab.cibio.unitn.it/data/Pasolli_et_al.html	Homo_sapiens	Homo_sapiens	human	NA	SWE	SWE	SWE	industrialized_human	metagenomic	SID9_4M	industrialized_human
BackhedF_2015__SID9_B	BackhedF_2015	http://segatalab.cibio.unitn.it/data/Pasolli_et_al.html	Homo_sapiens	Homo_sapiens	human	NA	SWE	SWE	SWE	industrialized_human	metagenomic	SID9_B	industrialized_human
BackhedF_2015__SID9_M	BackhedF_2015	http://segatalab.cibio.unitn.it/data/Pasolli_et_al.html	Homo_sapiens	Homo_sapiens	human	NA	SWE	SWE	SWE	industrialized_human	metagenomic	SID9_M	industrialized_human
Bengtsson-PalmeJ_2015__TRAVELRES1	Bengtsson-PalmeJ_2015	http://segatalab.cibio.unitn.it/data/Pasolli_et_al.html	Homo_sapiens	Homo_sapiens	human	NA	SWE	SWE	SWE	industrialized_human	metagenomic	TRAVELRES1	industrialized_human
Bengtsson-PalmeJ_2015__TRAVELRES10	Bengtsson-PalmeJ_2015	http://segatalab.cibio.unitn.it/data/Pasolli_et_al.html	Homo_sapiens	Homo_sapiens	human	NA	SWE	SWE	SWE	industrialized_human	metagenomic	TRAVELRES10	industrialized_human
Bengtsson-PalmeJ_2015__TRAVELRES11	Bengtsson-PalmeJ_2015	http://segatalab.cibio.unitn.it/data/Pasolli_et_al.html	Homo_sapiens	Homo_sapiens	human	NA	SWE	SWE	SWE	industrialized_human	metagenomic	TRAVELRES11	industrialized_human
Bengtsson-PalmeJ_2015__TRAVELRES12	Bengtsson-PalmeJ_2015	http://segatalab.cibio.unitn.it/data/Pasolli_et_al.html	Homo_sapiens	Homo_sapiens	human	NA	SWE	SWE	SWE	industrialized_human	metagenomic	TRAVELRES12	industrialized_human
Bengtsson-PalmeJ_2015__TRAVELRES13	Bengtsson-PalmeJ_2015	http://segatalab.cibio.unitn.it/data/Pasolli_et_al.html	Homo_sapiens	Homo_sapiens	human	NA	SWE	SWE	SWE	industrialized_human	metagenomic	TRAVELRES13	industrialized_human
Bengtsson-PalmeJ_2015__TRAVELRES14	Bengtsson-PalmeJ_2015	http://segatalab.cibio.unitn.it/data/Pasolli_et_al.html	Homo_sapiens	Homo_sapiens	human	NA	SWE	SWE	SWE	industrialized_human	metagenomic	TRAVELRES14	industrialized_human
Bengtsson-PalmeJ_2015__TRAVELRES15	Bengtsson-PalmeJ_2015	http://segatalab.cibio.unitn.it/data/Pasolli_et_al.html	Homo_sapiens	Homo_sapiens	human	NA	SWE	SWE	SWE	industrialized_human	metagenomic	TRAVELRES15	industrialized_human
Bengtsson-PalmeJ_2015__TRAVELRES16	Bengtsson-PalmeJ_2015	http://segatalab.cibio.unitn.it/data/Pasolli_et_al.html	Homo_sapiens	Homo_sapiens	human	NA	SWE	SWE	SWE	industrialized_human	metagenomic	TRAVELRES16	industrialized_human
Bengtsson-PalmeJ_2015__TRAVELRES17	Bengtsson-PalmeJ_2015	http://segatalab.cibio.unitn.it/data/Pasolli_et_al.html	Homo_sapiens	Homo_sapiens	human	NA	SWE	SWE	SWE	industrialized_human	metagenomic	TRAVELRES17	industrialized_human
Bengtsson-PalmeJ_2015__TRAVELRES18	Bengtsson-PalmeJ_2015	http://segatalab.cibio.unitn.it/data/Pasolli_et_al.html	Homo_sapiens	Homo_sapiens	human	NA	SWE	SWE	SWE	industrialized_human	metagenomic	TRAVELRES18	industrialized_human
Bengtsson-PalmeJ_2015__TRAVELRES19	Bengtsson-PalmeJ_2015	http://segatalab.cibio.unitn.it/data/Pasolli_et_al.html	Homo_sapiens	Homo_sapiens	human	NA	SWE	SWE	SWE	industrialized_human	metagenomic	TRAVELRES19	industrialized_human
Bengtsson-PalmeJ_2015__TRAVELRES2	Bengtsson-PalmeJ_2015	http://segatalab.cibio.unitn.it/data/Pasolli_et_al.html	Homo_sapiens	Homo_sapiens	human	NA	SWE	SWE	SWE	industrialized_human	metagenomic	TRAVELRES2	industrialized_human
Bengtsson-PalmeJ_2015__TRAVELRES20	Bengtsson-PalmeJ_2015	http://segatalab.cibio.unitn.it/data/Pasolli_et_al.html	Homo_sapiens	Homo_sapiens	human	NA	SWE	SWE	SWE	industrialized_human	metagenomic	TRAVELRES20	industrialized_human
Bengtsson-PalmeJ_2015__TRAVELRES21	Bengtsson-PalmeJ_2015	http://segatalab.cibio.unitn.it/data/Pasolli_et_al.html	Homo_sapiens	Homo_sapiens	human	NA	SWE	SWE	SWE	industrialized_human	metagenomic	TRAVELRES21	industrialized_human
Bengtsson-PalmeJ_2015__TRAVELRES22	Bengtsson-PalmeJ_2015	http://segatalab.cibio.unitn.it/data/Pasolli_et_al.html	Homo_sapiens	Homo_sapiens	human	NA	SWE	SWE	SWE	industrialized_human	metagenomic	TRAVELRES22	industrialized_human
Bengtsson-PalmeJ_2015__TRAVELRES23	Bengtsson-PalmeJ_2015	http://segatalab.cibio.unitn.it/data/Pasolli_et_al.html	Homo_sapiens	Homo_sapiens	human	NA	SWE	SWE	SWE	industrialized_human	metagenomic	TRAVELRES23	industrialized_human
Bengtsson-PalmeJ_2015__TRAVELRES24	Bengtsson-PalmeJ_2015	http://segatalab.cibio.unitn.it/data/Pasolli_et_al.html	Homo_sapiens	Homo_sapiens	human	NA	SWE	SWE	SWE	industrialized_human	metagenomic	TRAVELRES24	industrialized_human
Bengtsson-PalmeJ_2015__TRAVELRES25	Bengtsson-PalmeJ_2015	http://segatalab.cibio.unitn.it/data/Pasolli_et_al.html	Homo_sapiens	Homo_sapiens	human	NA	SWE	SWE	SWE	industrialized_human	metagenomic	TRAVELRES25	industrialized_human
Bengtsson-PalmeJ_2015__TRAVELRES26	Bengtsson-PalmeJ_2015	http://segatalab.cibio.unitn.it/data/Pasolli_et_al.html	Homo_sapiens	Homo_sapiens	human	NA	SWE	SWE	SWE	industrialized_human	metagenomic	TRAVELRES26	industrialized_human
Bengtsson-PalmeJ_2015__TRAVELRES27	Bengtsson-PalmeJ_2015	http://segatalab.cibio.unitn.it/data/Pasolli_et_al.html	Homo_sapiens	Homo_sapiens	human	NA	SWE	SWE	SWE	industrialized_human	metagenomic	TRAVELRES27	industrialized_human
Bengtsson-PalmeJ_2015__TRAVELRES28	Bengtsson-PalmeJ_2015	http://segatalab.cibio.unitn.it/data/Pasolli_et_al.html	Homo_sapiens	Homo_sapiens	human	NA	SWE	SWE	SWE	industrialized_human	metagenomic	TRAVELRES28	industrialized_human
Bengtsson-PalmeJ_2015__TRAVELRES29	Bengtsson-PalmeJ_2015	http://segatalab.cibio.unitn.it/data/Pasolli_et_al.html	Homo_sapiens	Homo_sapiens	human	NA	SWE	SWE	SWE	industrialized_human	metagenomic	TRAVELRES29	industrialized_human
Bengtsson-PalmeJ_2015__TRAVELRES3	Bengtsson-PalmeJ_2015	http://segatalab.cibio.unitn.it/data/Pasolli_et_al.html	Homo_sapiens	Homo_sapiens	human	NA	SWE	SWE	SWE	industrialized_human	metagenomic	TRAVELRES3	industrialized_human
Bengtsson-PalmeJ_2015__TRAVELRES30	Bengtsson-PalmeJ_2015	http://segatalab.cibio.unitn.it/data/Pasolli_et_al.html	Homo_sapiens	Homo_sapiens	human	NA	SWE	SWE	SWE	industrialized_human	metagenomic	TRAVELRES30	industrialized_human
Bengtsson-PalmeJ_2015__TRAVELRES31	Bengtsson-PalmeJ_2015	http://segatalab.cibio.unitn.it/data/Pasolli_et_al.html	Homo_sapiens	Homo_sapiens	human	NA	SWE	SWE	SWE	industrialized_human	metagenomic	TRAVELRES31	industrialized_human
Bengtsson-PalmeJ_2015__TRAVELRES32	Bengtsson-PalmeJ_2015	http://segatalab.cibio.unitn.it/data/Pasolli_et_al.html	Homo_sapiens	Homo_sapiens	human	NA	SWE	SWE	SWE	industrialized_human	metagenomic	TRAVELRES32	industrialized_human
Bengtsson-PalmeJ_2015__TRAVELRES33	Bengtsson-PalmeJ_2015	http://segatalab.cibio.unitn.it/data/Pasolli_et_al.html	Homo_sapiens	Homo_sapiens	human	NA	SWE	SWE	SWE	industrialized_human	metagenomic	TRAVELRES33	industrialized_human
Bengtsson-PalmeJ_2015__TRAVELRES34	Bengtsson-PalmeJ_2015	http://segatalab.cibio.unitn.it/data/Pasolli_et_al.html	Homo_sapiens	Homo_sapiens	human	NA	SWE	SWE	SWE	industrialized_human	metagenomic	TRAVELRES34	industrialized_human
Bengtsson-PalmeJ_2015__TRAVELRES35	Bengtsson-PalmeJ_2015	http://segatalab.cibio.unitn.it/data/Pasolli_et_al.html	Homo_sapiens	Homo_sapiens	human	NA	SWE	SWE	SWE	industrialized_human	metagenomic	TRAVELRES35	industrialized_human
Bengtsson-PalmeJ_2015__TRAVELRES36	Bengtsson-PalmeJ_2015	http://segatalab.cibio.unitn.it/data/Pasolli_et_al.html	Homo_sapiens	Homo_sapiens	human	NA	SWE	SWE	SWE	industrialized_human	metagenomic	TRAVELRES36	industrialized_human
Bengtsson-PalmeJ_2015__TRAVELRES37	Bengtsson-PalmeJ_2015	http://segatalab.cibio.unitn.it/data/Pasolli_et_al.html	Homo_sapiens	Homo_sapiens	human	NA	SWE	SWE	SWE	industrialized_human	metagenomic	TRAVELRES37	industrialized_human
Bengtsson-PalmeJ_2015__TRAVELRES38	Bengtsson-PalmeJ_2015	http://segatalab.cibio.unitn.it/data/Pasolli_et_al.html	Homo_sapiens	Homo_sapiens	human	NA	SWE	SWE	SWE	industrialized_human	metagenomic	TRAVELRES38	industrialized_human
Bengtsson-PalmeJ_2015__TRAVELRES39	Bengtsson-PalmeJ_2015	http://segatalab.cibio.unitn.it/data/Pasolli_et_al.html	Homo_sapiens	Homo_sapiens	human	NA	SWE	SWE	SWE	industrialized_human	metagenomic	TRAVELRES39	industrialized_human
Bengtsson-PalmeJ_2015__TRAVELRES4	Bengtsson-PalmeJ_2015	http://segatalab.cibio.unitn.it/data/Pasolli_et_al.html	Homo_sapiens	Homo_sapiens	human	NA	SWE	SWE	SWE	industrialized_human	metagenomic	TRAVELRES4	industrialized_human
Bengtsson-PalmeJ_2015__TRAVELRES40	Bengtsson-PalmeJ_2015	http://segatalab.cibio.unitn.it/data/Pasolli_et_al.html	Homo_sapiens	Homo_sapiens	human	NA	SWE	SWE	SWE	industrialized_human	metagenomic	TRAVELRES40	industrialized_human
Bengtsson-PalmeJ_2015__TRAVELRES41	Bengtsson-PalmeJ_2015	http://segatalab.cibio.unitn.it/data/Pasolli_et_al.html	Homo_sapiens	Homo_sapiens	human	NA	SWE	SWE	SWE	industrialized_human	metagenomic	TRAVELRES41	industrialized_human
Bengtsson-PalmeJ_2015__TRAVELRES42	Bengtsson-PalmeJ_2015	http://segatalab.cibio.unitn.it/data/Pasolli_et_al.html	Homo_sapiens	Homo_sapiens	human	NA	SWE	SWE	SWE	industrialized_human	metagenomic	TRAVELRES42	industrialized_human
Bengtsson-PalmeJ_2015__TRAVELRES43	Bengtsson-PalmeJ_2015	http://segatalab.cibio.unitn.it/data/Pasolli_et_al.html	Homo_sapiens	Homo_sapiens	human	NA	SWE	SWE	SWE	industrialized_human	metagenomic	TRAVELRES43	industrialized_human
Bengtsson-PalmeJ_2015__TRAVELRES44	Bengtsson-PalmeJ_2015	http://segatalab.cibio.unitn.it/data/Pasolli_et_al.html	Homo_sapiens	Homo_sapiens	human	NA	SWE	SWE	SWE	industrialized_human	metagenomic	TRAVELRES44	industrialized_human
Bengtsson-PalmeJ_2015__TRAVELRES45	Bengtsson-PalmeJ_2015	http://segatalab.cibio.unitn.it/data/Pasolli_et_al.html	Homo_sapiens	Homo_sapiens	human	NA	SWE	SWE	SWE	industrialized_human	metagenomic	TRAVELRES45	industrialized_human
Bengtsson-PalmeJ_2015__TRAVELRES46	Bengtsson-PalmeJ_2015	http://segatalab.cibio.unitn.it/data/Pasolli_et_al.html	Homo_sapiens	Homo_sapiens	human	NA	SWE	SWE	SWE	industrialized_human	metagenomic	TRAVELRES46	industrialized_human
Bengtsson-PalmeJ_2015__TRAVELRES47	Bengtsson-PalmeJ_2015	http://segatalab.cibio.unitn.it/data/Pasolli_et_al.html	Homo_sapiens	Homo_sapiens	human	NA	SWE	SWE	SWE	industrialized_human	metagenomic	TRAVELRES47	industrialized_human
Bengtsson-PalmeJ_2015__TRAVELRES48	Bengtsson-PalmeJ_2015	http://segatalab.cibio.unitn.it/data/Pasolli_et_al.html	Homo_sapiens	Homo_sapiens	human	NA	SWE	SWE	SWE	industrialized_human	metagenomic	TRAVELRES48	industrialized_human
Bengtsson-PalmeJ_2015__TRAVELRES49	Bengtsson-PalmeJ_2015	http://segatalab.cibio.unitn.it/data/Pasolli_et_al.html	Homo_sapiens	Homo_sapiens	human	NA	SWE	SWE	SWE	industrialized_human	metagenomic	TRAVELRES49	industrialized_human
Bengtsson-PalmeJ_2015__TRAVELRES5	Bengtsson-PalmeJ_2015	http://segatalab.cibio.unitn.it/data/Pasolli_et_al.html	Homo_sapiens	Homo_sapiens	human	NA	SWE	SWE	SWE	industrialized_human	metagenomic	TRAVELRES5	industrialized_human
Bengtsson-PalmeJ_2015__TRAVELRES50	Bengtsson-PalmeJ_2015	http://segatalab.cibio.unitn.it/data/Pasolli_et_al.html	Homo_sapiens	Homo_sapiens	human	NA	SWE	SWE	SWE	industrialized_human	metagenomic	TRAVELRES50	industrialized_human
Bengtsson-PalmeJ_2015__TRAVELRES51	Bengtsson-PalmeJ_2015	http://segatalab.cibio.unitn.it/data/Pasolli_et_al.html	Homo_sapiens	Homo_sapiens	human	NA	SWE	SWE	SWE	industrialized_human	metagenomic	TRAVELRES51	industrialized_human
Bengtsson-PalmeJ_2015__TRAVELRES52	Bengtsson-PalmeJ_2015	http://segatalab.cibio.unitn.it/data/Pasolli_et_al.html	Homo_sapiens	Homo_sapiens	human	NA	SWE	SWE	SWE	industrialized_human	metagenomic	TRAVELRES52	industrialized_human
Bengtsson-PalmeJ_2015__TRAVELRES53	Bengtsson-PalmeJ_2015	http://segatalab.cibio.unitn.it/data/Pasolli_et_al.html	Homo_sapiens	Homo_sapiens	human	NA	SWE	SWE	SWE	industrialized_human	metagenomic	TRAVELRES53	industrialized_human
Bengtsson-PalmeJ_2015__TRAVELRES54	Bengtsson-PalmeJ_2015	http://segatalab.cibio.unitn.it/data/Pasolli_et_al.html	Homo_sapiens	Homo_sapiens	human	NA	SWE	SWE	SWE	industrialized_human	metagenomic	TRAVELRES54	industrialized_human
Bengtsson-PalmeJ_2015__TRAVELRES55	Bengtsson-PalmeJ_2015	http://segatalab.cibio.unitn.it/data/Pasolli_et_al.html	Homo_sapiens	Homo_sapiens	human	NA	SWE	SWE	SWE	industrialized_human	metagenomic	TRAVELRES55	industrialized_human
Bengtsson-PalmeJ_2015__TRAVELRES56	Bengtsson-PalmeJ_2015	http://segatalab.cibio.unitn.it/data/Pasolli_et_al.html	Homo_sapiens	Homo_sapiens	human	NA	SWE	SWE	SWE	industrialized_human	metagenomic	TRAVELRES56	industrialized_human
Bengtsson-PalmeJ_2015__TRAVELRES57	Bengtsson-PalmeJ_2015	http://segatalab.cibio.unitn.it/data/Pasolli_et_al.html	Homo_sapiens	Homo_sapiens	human	NA	SWE	SWE	SWE	industrialized_human	metagenomic	TRAVELRES57	industrialized_human
Bengtsson-PalmeJ_2015__TRAVELRES58	Bengtsson-PalmeJ_2015	http://segatalab.cibio.unitn.it/data/Pasolli_et_al.html	Homo_sapiens	Homo_sapiens	human	NA	SWE	SWE	SWE	industrialized_human	metagenomic	TRAVELRES58	industrialized_human
Bengtsson-PalmeJ_2015__TRAVELRES59	Bengtsson-PalmeJ_2015	http://segatalab.cibio.unitn.it/data/Pasolli_et_al.html	Homo_sapiens	Homo_sapiens	human	NA	SWE	SWE	SWE	industrialized_human	metagenomic	TRAVELRES59	industrialized_human
Bengtsson-PalmeJ_2015__TRAVELRES6	Bengtsson-PalmeJ_2015	http://segatalab.cibio.unitn.it/data/Pasolli_et_al.html	Homo_sapiens	Homo_sapiens	human	NA	SWE	SWE	SWE	industrialized_human	metagenomic	TRAVELRES6	industrialized_human
Bengtsson-PalmeJ_2015__TRAVELRES60	Bengtsson-PalmeJ_2015	http://segatalab.cibio.unitn.it/data/Pasolli_et_al.html	Homo_sapiens	Homo_sapiens	human	NA	SWE	SWE	SWE	industrialized_human	metagenomic	TRAVELRES60	industrialized_human
Bengtsson-PalmeJ_2015__TRAVELRES61	Bengtsson-PalmeJ_2015	http://segatalab.cibio.unitn.it/data/Pasolli_et_al.html	Homo_sapiens	Homo_sapiens	human	NA	SWE	SWE	SWE	industrialized_human	metagenomic	TRAVELRES61	industrialized_human
Bengtsson-PalmeJ_2015__TRAVELRES62	Bengtsson-PalmeJ_2015	http://segatalab.cibio.unitn.it/data/Pasolli_et_al.html	Homo_sapiens	Homo_sapiens	human	NA	SWE	SWE	SWE	industrialized_human	metagenomic	TRAVELRES62	industrialized_human
Bengtsson-PalmeJ_2015__TRAVELRES63	Bengtsson-PalmeJ_2015	http://segatalab.cibio.unitn.it/data/Pasolli_et_al.html	Homo_sapiens	Homo_sapiens	human	NA	SWE	SWE	SWE	industrialized_human	metagenomic	TRAVELRES63	industrialized_human
Bengtsson-PalmeJ_2015__TRAVELRES64	Bengtsson-PalmeJ_2015	http://segatalab.cibio.unitn.it/data/Pasolli_et_al.html	Homo_sapiens	Homo_sapiens	human	NA	SWE	SWE	SWE	industrialized_human	metagenomic	TRAVELRES64	industrialized_human
Bengtsson-PalmeJ_2015__TRAVELRES65	Bengtsson-PalmeJ_2015	http://segatalab.cibio.unitn.it/data/Pasolli_et_al.html	Homo_sapiens	Homo_sapiens	human	NA	SWE	SWE	SWE	industrialized_human	metagenomic	TRAVELRES65	industrialized_human
Bengtsson-PalmeJ_2015__TRAVELRES66	Bengtsson-PalmeJ_2015	http://segatalab.cibio.unitn.it/data/Pasolli_et_al.html	Homo_sapiens	Homo_sapiens	human	NA	SWE	SWE	SWE	industrialized_human	metagenomic	TRAVELRES66	industrialized_human
Bengtsson-PalmeJ_2015__TRAVELRES67	Bengtsson-PalmeJ_2015	http://segatalab.cibio.unitn.it/data/Pasolli_et_al.html	Homo_sapiens	Homo_sapiens	human	NA	SWE	SWE	SWE	industrialized_human	metagenomic	TRAVELRES67	industrialized_human
Bengtsson-PalmeJ_2015__TRAVELRES68	Bengtsson-PalmeJ_2015	http://segatalab.cibio.unitn.it/data/Pasolli_et_al.html	Homo_sapiens	Homo_sapiens	human	NA	SWE	SWE	SWE	industrialized_human	metagenomic	TRAVELRES68	industrialized_human
Bengtsson-PalmeJ_2015__TRAVELRES69	Bengtsson-PalmeJ_2015	http://segatalab.cibio.unitn.it/data/Pasolli_et_al.html	Homo_sapiens	Homo_sapiens	human	NA	SWE	SWE	SWE	industrialized_human	metagenomic	TRAVELRES69	industrialized_human
Bengtsson-PalmeJ_2015__TRAVELRES7	Bengtsson-PalmeJ_2015	http://segatalab.cibio.unitn.it/data/Pasolli_et_al.html	Homo_sapiens	Homo_sapiens	human	NA	SWE	SWE	SWE	industrialized_human	metagenomic	TRAVELRES7	industrialized_human
Bengtsson-PalmeJ_2015__TRAVELRES70	Bengtsson-PalmeJ_2015	http://segatalab.cibio.unitn.it/data/Pasolli_et_al.html	Homo_sapiens	Homo_sapiens	human	NA	SWE	SWE	SWE	industrialized_human	metagenomic	TRAVELRES70	industrialized_human
Bengtsson-PalmeJ_2015__TRAVELRES8	Bengtsson-PalmeJ_2015	http://segatalab.cibio.unitn.it/data/Pasolli_et_al.html	Homo_sapiens	Homo_sapiens	human	NA	SWE	SWE	SWE	industrialized_human	metagenomic	TRAVELRES8	industrialized_human
Bengtsson-PalmeJ_2015__TRAVELRES9	Bengtsson-PalmeJ_2015	http://segatalab.cibio.unitn.it/data/Pasolli_et_al.html	Homo_sapiens	Homo_sapiens	human	NA	SWE	SWE	SWE	industrialized_human	metagenomic	TRAVELRES9	industrialized_human
BritoIL_2016__M1.1.ST	BritoIL_2016	http://segatalab.cibio.unitn.it/data/Pasolli_et_al.html	Homo_sapiens	Homo_sapiens	human	NA	FJI	FJI	FJI	non_industrialized_human	metagenomic	M1.1.ST	non_industrialized_human
BritoIL_2016__M1.10.SA	BritoIL_2016	http://segatalab.cibio.unitn.it/data/Pasolli_et_al.html	Homo_sapiens	Homo_sapiens	human	NA	FJI	FJI	FJI	non_industrialized_human	metagenomic	M1.10.SA	non_industrialized_human
BritoIL_2016__M1.10.ST	BritoIL_2016	http://segatalab.cibio.unitn.it/data/Pasolli_et_al.html	Homo_sapiens	Homo_sapiens	human	NA	FJI	FJI	FJI	non_industrialized_human	metagenomic	M1.10.ST	non_industrialized_human
BritoIL_2016__M1.15.SA	BritoIL_2016	http://segatalab.cibio.unitn.it/data/Pasolli_et_al.html	Homo_sapiens	Homo_sapiens	human	NA	FJI	FJI	FJI	non_industrialized_human	metagenomic	M1.15.SA	non_industrialized_human
BritoIL_2016__M1.15.ST	BritoIL_2016	http://segatalab.cibio.unitn.it/data/Pasolli_et_al.html	Homo_sapiens	Homo_sapiens	human	NA	FJI	FJI	FJI	non_industrialized_human	metagenomic	M1.15.ST	non_industrialized_human
BritoIL_2016__M1.16.ST	BritoIL_2016	http://segatalab.cibio.unitn.it/data/Pasolli_et_al.html	Homo_sapiens	Homo_sapiens	human	NA	FJI	FJI	FJI	non_industrialized_human	metagenomic	M1.16.ST	non_industrialized_human
BritoIL_2016__M1.20.SA	BritoIL_2016	http://segatalab.cibio.unitn.it/data/Pasolli_et_al.html	Homo_sapiens	Homo_sapiens	human	NA	FJI	FJI	FJI	non_industrialized_human	metagenomic	M1.20.SA	non_industrialized_human
BritoIL_2016__M1.20.ST	BritoIL_2016	http://segatalab.cibio.unitn.it/data/Pasolli_et_al.html	Homo_sapiens	Homo_sapiens	human	NA	FJI	FJI	FJI	non_industrialized_human	metagenomic	M1.20.ST	non_industrialized_human
BritoIL_2016__M1.22.SA	BritoIL_2016	http://segatalab.cibio.unitn.it/data/Pasolli_et_al.html	Homo_sapiens	Homo_sapiens	human	NA	FJI	FJI	FJI	non_industrialized_human	metagenomic	M1.22.SA	non_industrialized_human
BritoIL_2016__M1.22.ST	BritoIL_2016	http://segatalab.cibio.unitn.it/data/Pasolli_et_al.html	Homo_sapiens	Homo_sapiens	human	NA	FJI	FJI	FJI	non_industrialized_human	metagenomic	M1.22.ST	non_industrialized_human
BritoIL_2016__M1.23.ST	BritoIL_2016	http://segatalab.cibio.unitn.it/data/Pasolli_et_al.html	Homo_sapiens	Homo_sapiens	human	NA	FJI	FJI	FJI	non_industrialized_human	metagenomic	M1.23.ST	non_industrialized_human
BritoIL_2016__M1.24.SA	BritoIL_2016	http://segatalab.cibio.unitn.it/data/Pasolli_et_al.html	Homo_sapiens	Homo_sapiens	human	NA	FJI	FJI	FJI	non_industrialized_human	metagenomic	M1.24.SA	non_industrialized_human
BritoIL_2016__M1.24.ST	BritoIL_2016	http://segatalab.cibio.unitn.it/data/Pasolli_et_al.html	Homo_sapiens	Homo_sapiens	human	NA	FJI	FJI	FJI	non_industrialized_human	metagenomic	M1.24.ST	non_industrialized_human
BritoIL_2016__M1.25.ST	BritoIL_2016	http://segatalab.cibio.unitn.it/data/Pasolli_et_al.html	Homo_sapiens	Homo_sapiens	human	NA	FJI	FJI	FJI	non_industrialized_human	metagenomic	M1.25.ST	non_industrialized_human
BritoIL_2016__M1.26.ST	BritoIL_2016	http://segatalab.cibio.unitn.it/data/Pasolli_et_al.html	Homo_sapiens	Homo_sapiens	human	NA	FJI	FJI	FJI	non_industrialized_human	metagenomic	M1.26.ST	non_industrialized_human
BritoIL_2016__M1.27.ST	BritoIL_2016	http://segatalab.cibio.unitn.it/data/Pasolli_et_al.html	Homo_sapiens	Homo_sapiens	human	NA	FJI	FJI	FJI	non_industrialized_human	metagenomic	M1.27.ST	non_industrialized_human
BritoIL_2016__M1.29.SA	BritoIL_2016	http://segatalab.cibio.unitn.it/data/Pasolli_et_al.html	Homo_sapiens	Homo_sapiens	human	NA	FJI	FJI	FJI	non_industrialized_human	metagenomic	M1.29.SA	non_industrialized_human
BritoIL_2016__M1.29.ST	BritoIL_2016	http://segatalab.cibio.unitn.it/data/Pasolli_et_al.html	Homo_sapiens	Homo_sapiens	human	NA	FJI	FJI	FJI	non_industrialized_human	metagenomic	M1.29.ST	non_industrialized_human
BritoIL_2016__M1.3.ST	BritoIL_2016	http://segatalab.cibio.unitn.it/data/Pasolli_et_al.html	Homo_sapiens	Homo_sapiens	human	NA	FJI	FJI	FJI	non_industrialized_human	metagenomic	M1.3.ST	non_industrialized_human
BritoIL_2016__M1.35.SA	BritoIL_2016	http://segatalab.cibio.unitn.it/data/Pasolli_et_al.html	Homo_sapiens	Homo_sapiens	human	NA	FJI	FJI	FJI	non_industrialized_human	metagenomic	M1.35.SA	non_industrialized_human
BritoIL_2016__M1.35.ST	BritoIL_2016	http://segatalab.cibio.unitn.it/data/Pasolli_et_al.html	Homo_sapiens	Homo_sapiens	human	NA	FJI	FJI	FJI	non_industrialized_human	metagenomic	M1.35.ST	non_industrialized_human
BritoIL_2016__M1.36.ST	BritoIL_2016	http://segatalab.cibio.unitn.it/data/Pasolli_et_al.html	Homo_sapiens	Homo_sapiens	human	NA	FJI	FJI	FJI	non_industrialized_human	metagenomic	M1.36.ST	non_industrialized_human
BritoIL_2016__M1.37.ST	BritoIL_2016	http://segatalab.cibio.unitn.it/data/Pasolli_et_al.html	Homo_sapiens	Homo_sapiens	human	NA	FJI	FJI	FJI	non_industrialized_human	metagenomic	M1.37.ST	non_industrialized_human
BritoIL_2016__M1.38.SA	BritoIL_2016	http://segatalab.cibio.unitn.it/data/Pasolli_et_al.html	Homo_sapiens	Homo_sapiens	human	NA	FJI	FJI	FJI	non_industrialized_human	metagenomic	M1.38.SA	non_industrialized_human
BritoIL_2016__M1.38.ST	BritoIL_2016	http://segatalab.cibio.unitn.it/data/Pasolli_et_al.html	Homo_sapiens	Homo_sapiens	human	NA	FJI	FJI	FJI	non_industrialized_human	metagenomic	M1.38.ST	non_industrialized_human
BritoIL_2016__M1.4.ST	BritoIL_2016	http://segatalab.cibio.unitn.it/data/Pasolli_et_al.html	Homo_sapiens	Homo_sapiens	human	NA	FJI	FJI	FJI	non_industrialized_human	metagenomic	M1.4.ST	non_industrialized_human
BritoIL_2016__M1.42.ST	BritoIL_2016	http://segatalab.cibio.unitn.it/data/Pasolli_et_al.html	Homo_sapiens	Homo_sapiens	human	NA	FJI	FJI	FJI	non_industrialized_human	metagenomic	M1.42.ST	non_industrialized_human
BritoIL_2016__M1.44.ST	BritoIL_2016	http://segatalab.cibio.unitn.it/data/Pasolli_et_al.html	Homo_sapiens	Homo_sapiens	human	NA	FJI	FJI	FJI	non_industrialized_human	metagenomic	M1.44.ST	non_industrialized_human
BritoIL_2016__M1.48.ST	BritoIL_2016	http://segatalab.cibio.unitn.it/data/Pasolli_et_al.html	Homo_sapiens	Homo_sapiens	human	NA	FJI	FJI	FJI	non_industrialized_human	metagenomic	M1.48.ST	non_industrialized_human
BritoIL_2016__M1.5.ST	BritoIL_2016	http://segatalab.cibio.unitn.it/data/Pasolli_et_al.html	Homo_sapiens	Homo_sapiens	human	NA	FJI	FJI	FJI	non_industrialized_human	metagenomic	M1.5.ST	non_industrialized_human
BritoIL_2016__M1.52.SA	BritoIL_2016	http://segatalab.cibio.unitn.it/data/Pasolli_et_al.html	Homo_sapiens	Homo_sapiens	human	NA	FJI	FJI	FJI	non_industrialized_human	metagenomic	M1.52.SA	non_industrialized_human
BritoIL_2016__M1.52.ST	BritoIL_2016	http://segatalab.cibio.unitn.it/data/Pasolli_et_al.html	Homo_sapiens	Homo_sapiens	human	NA	FJI	FJI	FJI	non_industrialized_human	metagenomic	M1.52.ST	non_industrialized_human
BritoIL_2016__M1.57.ST	BritoIL_2016	http://segatalab.cibio.unitn.it/data/Pasolli_et_al.html	Homo_sapiens	Homo_sapiens	human	NA	FJI	FJI	FJI	non_industrialized_human	metagenomic	M1.57.ST	non_industrialized_human
BritoIL_2016__M1.59.SA	BritoIL_2016	http://segatalab.cibio.unitn.it/data/Pasolli_et_al.html	Homo_sapiens	Homo_sapiens	human	NA	FJI	FJI	FJI	non_industrialized_human	metagenomic	M1.59.SA	non_industrialized_human
BritoIL_2016__M1.59.ST	BritoIL_2016	http://segatalab.cibio.unitn.it/data/Pasolli_et_al.html	Homo_sapiens	Homo_sapiens	human	NA	FJI	FJI	FJI	non_industrialized_human	metagenomic	M1.59.ST	non_industrialized_human
BritoIL_2016__M1.6.ST	BritoIL_2016	http://segatalab.cibio.unitn.it/data/Pasolli_et_al.html	Homo_sapiens	Homo_sapiens	human	NA	FJI	FJI	FJI	non_industrialized_human	metagenomic	M1.6.ST	non_industrialized_human
BritoIL_2016__M1.61.SA	BritoIL_2016	http://segatalab.cibio.unitn.it/data/Pasolli_et_al.html	Homo_sapiens	Homo_sapiens	human	NA	FJI	FJI	FJI	non_industrialized_human	metagenomic	M1.61.SA	non_industrialized_human
BritoIL_2016__M1.61.ST	BritoIL_2016	http://segatalab.cibio.unitn.it/data/Pasolli_et_al.html	Homo_sapiens	Homo_sapiens	human	NA	FJI	FJI	FJI	non_industrialized_human	metagenomic	M1.61.ST	non_industrialized_human
BritoIL_2016__M1.62.ST	BritoIL_2016	http://segatalab.cibio.unitn.it/data/Pasolli_et_al.html	Homo_sapiens	Homo_sapiens	human	NA	FJI	FJI	FJI	non_industrialized_human	metagenomic	M1.62.ST	non_industrialized_human
BritoIL_2016__M1.63.ST	BritoIL_2016	http://segatalab.cibio.unitn.it/data/Pasolli_et_al.html	Homo_sapiens	Homo_sapiens	human	NA	FJI	FJI	FJI	non_industrialized_human	metagenomic	M1.63.ST	non_industrialized_human
BritoIL_2016__M1.64.ST	BritoIL_2016	http://segatalab.cibio.unitn.it/data/Pasolli_et_al.html	Homo_sapiens	Homo_sapiens	human	NA	FJI	FJI	FJI	non_industrialized_human	metagenomic	M1.64.ST	non_industrialized_human
BritoIL_2016__M1.65.ST	BritoIL_2016	http://segatalab.cibio.unitn.it/data/Pasolli_et_al.html	Homo_sapiens	Homo_sapiens	human	NA	FJI	FJI	FJI	non_industrialized_human	metagenomic	M1.65.ST	non_industrialized_human
BritoIL_2016__M1.7.SA	BritoIL_2016	http://segatalab.cibio.unitn.it/data/Pasolli_et_al.html	Homo_sapiens	Homo_sapiens	human	NA	FJI	FJI	FJI	non_industrialized_human	metagenomic	M1.7.SA	non_industrialized_human
BritoIL_2016__M1.7.ST	BritoIL_2016	http://segatalab.cibio.unitn.it/data/Pasolli_et_al.html	Homo_sapiens	Homo_sapiens	human	NA	FJI	FJI	FJI	non_industrialized_human	metagenomic	M1.7.ST	non_industrialized_human
BritoIL_2016__M1.8.ST	BritoIL_2016	http://segatalab.cibio.unitn.it/data/Pasolli_et_al.html	Homo_sapiens	Homo_sapiens	human	NA	FJI	FJI	FJI	non_industrialized_human	metagenomic	M1.8.ST	non_industrialized_human
BritoIL_2016__M2.11.SA	BritoIL_2016	http://segatalab.cibio.unitn.it/data/Pasolli_et_al.html	Homo_sapiens	Homo_sapiens	human	NA	FJI	FJI	FJI	non_industrialized_human	metagenomic	M2.11.SA	non_industrialized_human
BritoIL_2016__M2.11.ST	BritoIL_2016	http://segatalab.cibio.unitn.it/data/Pasolli_et_al.html	Homo_sapiens	Homo_sapiens	human	NA	FJI	FJI	FJI	non_industrialized_human	metagenomic	M2.11.ST	non_industrialized_human
BritoIL_2016__M2.3.ST	BritoIL_2016	http://segatalab.cibio.unitn.it/data/Pasolli_et_al.html	Homo_sapiens	Homo_sapiens	human	NA	FJI	FJI	FJI	non_industrialized_human	metagenomic	M2.3.ST	non_industrialized_human
BritoIL_2016__M2.31.ST	BritoIL_2016	http://segatalab.cibio.unitn.it/data/Pasolli_et_al.html	Homo_sapiens	Homo_sapiens	human	NA	FJI	FJI	FJI	non_industrialized_human	metagenomic	M2.31.ST	non_industrialized_human
BritoIL_2016__M2.32.SA	BritoIL_2016	http://segatalab.cibio.unitn.it/data/Pasolli_et_al.html	Homo_sapiens	Homo_sapiens	human	NA	FJI	FJI	FJI	non_industrialized_human	metagenomic	M2.32.SA	non_industrialized_human
BritoIL_2016__M2.32.ST	BritoIL_2016	http://segatalab.cibio.unitn.it/data/Pasolli_et_al.html	Homo_sapiens	Homo_sapiens	human	NA	FJI	FJI	FJI	non_industrialized_human	metagenomic	M2.32.ST	non_industrialized_human
BritoIL_2016__M2.33.ST	BritoIL_2016	http://segatalab.cibio.unitn.it/data/Pasolli_et_al.html	Homo_sapiens	Homo_sapiens	human	NA	FJI	FJI	FJI	non_industrialized_human	metagenomic	M2.33.ST	non_industrialized_human
BritoIL_2016__M2.36.SA	BritoIL_2016	http://segatalab.cibio.unitn.it/data/Pasolli_et_al.html	Homo_sapiens	Homo_sapiens	human	NA	FJI	FJI	FJI	non_industrialized_human	metagenomic	M2.36.SA	non_industrialized_human
BritoIL_2016__M2.36.ST	BritoIL_2016	http://segatalab.cibio.unitn.it/data/Pasolli_et_al.html	Homo_sapiens	Homo_sapiens	human	NA	FJI	FJI	FJI	non_industrialized_human	metagenomic	M2.36.ST	non_industrialized_human
BritoIL_2016__M2.37.SA	BritoIL_2016	http://segatalab.cibio.unitn.it/data/Pasolli_et_al.html	Homo_sapiens	Homo_sapiens	human	NA	FJI	FJI	FJI	non_industrialized_human	metagenomic	M2.37.SA	non_industrialized_human
BritoIL_2016__M2.37.ST	BritoIL_2016	http://segatalab.cibio.unitn.it/data/Pasolli_et_al.html	Homo_sapiens	Homo_sapiens	human	NA	FJI	FJI	FJI	non_industrialized_human	metagenomic	M2.37.ST	non_industrialized_human
BritoIL_2016__M2.38.ST	BritoIL_2016	http://segatalab.cibio.unitn.it/data/Pasolli_et_al.html	Homo_sapiens	Homo_sapiens	human	NA	FJI	FJI	FJI	non_industrialized_human	metagenomic	M2.38.ST	non_industrialized_human
BritoIL_2016__M2.39.SA	BritoIL_2016	http://segatalab.cibio.unitn.it/data/Pasolli_et_al.html	Homo_sapiens	Homo_sapiens	human	NA	FJI	FJI	FJI	non_industrialized_human	metagenomic	M2.39.SA	non_industrialized_human
BritoIL_2016__M2.39.ST	BritoIL_2016	http://segatalab.cibio.unitn.it/data/Pasolli_et_al.html	Homo_sapiens	Homo_sapiens	human	NA	FJI	FJI	FJI	non_industrialized_human	metagenomic	M2.39.ST	non_industrialized_human
BritoIL_2016__M2.40.ST	BritoIL_2016	http://segatalab.cibio.unitn.it/data/Pasolli_et_al.html	Homo_sapiens	Homo_sapiens	human	NA	FJI	FJI	FJI	non_industrialized_human	metagenomic	M2.40.ST	non_industrialized_human
BritoIL_2016__M2.41.ST	BritoIL_2016	http://segatalab.cibio.unitn.it/data/Pasolli_et_al.html	Homo_sapiens	Homo_sapiens	human	NA	FJI	FJI	FJI	non_industrialized_human	metagenomic	M2.41.ST	non_industrialized_human
BritoIL_2016__M2.44.ST	BritoIL_2016	http://segatalab.cibio.unitn.it/data/Pasolli_et_al.html	Homo_sapiens	Homo_sapiens	human	NA	FJI	FJI	FJI	non_industrialized_human	metagenomic	M2.44.ST	non_industrialized_human
BritoIL_2016__M2.45.ST	BritoIL_2016	http://segatalab.cibio.unitn.it/data/Pasolli_et_al.html	Homo_sapiens	Homo_sapiens	human	NA	FJI	FJI	FJI	non_industrialized_human	metagenomic	M2.45.ST	non_industrialized_human
BritoIL_2016__M2.46.ST	BritoIL_2016	http://segatalab.cibio.unitn.it/data/Pasolli_et_al.html	Homo_sapiens	Homo_sapiens	human	NA	FJI	FJI	FJI	non_industrialized_human	metagenomic	M2.46.ST	non_industrialized_human
BritoIL_2016__M2.48.SA	BritoIL_2016	http://segatalab.cibio.unitn.it/data/Pasolli_et_al.html	Homo_sapiens	Homo_sapiens	human	NA	FJI	FJI	FJI	non_industrialized_human	metagenomic	M2.48.SA	non_industrialized_human
BritoIL_2016__M2.48.ST	BritoIL_2016	http://segatalab.cibio.unitn.it/data/Pasolli_et_al.html	Homo_sapiens	Homo_sapiens	human	NA	FJI	FJI	FJI	non_industrialized_human	metagenomic	M2.48.ST	non_industrialized_human
BritoIL_2016__M2.49.ST	BritoIL_2016	http://segatalab.cibio.unitn.it/data/Pasolli_et_al.html	Homo_sapiens	Homo_sapiens	human	NA	FJI	FJI	FJI	non_industrialized_human	metagenomic	M2.49.ST	non_industrialized_human
BritoIL_2016__M2.5.ST	BritoIL_2016	http://segatalab.cibio.unitn.it/data/Pasolli_et_al.html	Homo_sapiens	Homo_sapiens	human	NA	FJI	FJI	FJI	non_industrialized_human	metagenomic	M2.5.ST	non_industrialized_human
BritoIL_2016__M2.50.SA	BritoIL_2016	http://segatalab.cibio.unitn.it/data/Pasolli_et_al.html	Homo_sapiens	Homo_sapiens	human	NA	FJI	FJI	FJI	non_industrialized_human	metagenomic	M2.50.SA	non_industrialized_human
BritoIL_2016__M2.50.ST	BritoIL_2016	http://segatalab.cibio.unitn.it/data/Pasolli_et_al.html	Homo_sapiens	Homo_sapiens	human	NA	FJI	FJI	FJI	non_industrialized_human	metagenomic	M2.50.ST	non_industrialized_human
BritoIL_2016__M2.51.ST	BritoIL_2016	http://segatalab.cibio.unitn.it/data/Pasolli_et_al.html	Homo_sapiens	Homo_sapiens	human	NA	FJI	FJI	FJI	non_industrialized_human	metagenomic	M2.51.ST	non_industrialized_human
BritoIL_2016__M2.52.SA	BritoIL_2016	http://segatalab.cibio.unitn.it/data/Pasolli_et_al.html	Homo_sapiens	Homo_sapiens	human	NA	FJI	FJI	FJI	non_industrialized_human	metagenomic	M2.52.SA	non_industrialized_human
BritoIL_2016__M2.52.ST	BritoIL_2016	http://segatalab.cibio.unitn.it/data/Pasolli_et_al.html	Homo_sapiens	Homo_sapiens	human	NA	FJI	FJI	FJI	non_industrialized_human	metagenomic	M2.52.ST	non_industrialized_human
BritoIL_2016__M2.56.ST	BritoIL_2016	http://segatalab.cibio.unitn.it/data/Pasolli_et_al.html	Homo_sapiens	Homo_sapiens	human	NA	FJI	FJI	FJI	non_industrialized_human	metagenomic	M2.56.ST	non_industrialized_human
BritoIL_2016__M2.57.ST	BritoIL_2016	http://segatalab.cibio.unitn.it/data/Pasolli_et_al.html	Homo_sapiens	Homo_sapiens	human	NA	FJI	FJI	FJI	non_industrialized_human	metagenomic	M2.57.ST	non_industrialized_human
BritoIL_2016__M2.58.ST	BritoIL_2016	http://segatalab.cibio.unitn.it/data/Pasolli_et_al.html	Homo_sapiens	Homo_sapiens	human	NA	FJI	FJI	FJI	non_industrialized_human	metagenomic	M2.58.ST	non_industrialized_human
BritoIL_2016__M2.60.ST	BritoIL_2016	http://segatalab.cibio.unitn.it/data/Pasolli_et_al.html	Homo_sapiens	Homo_sapiens	human	NA	FJI	FJI	FJI	non_industrialized_human	metagenomic	M2.60.ST	non_industrialized_human
BritoIL_2016__M2.63.ST	BritoIL_2016	http://segatalab.cibio.unitn.it/data/Pasolli_et_al.html	Homo_sapiens	Homo_sapiens	human	NA	FJI	FJI	FJI	non_industrialized_human	metagenomic	M2.63.ST	non_industrialized_human
BritoIL_2016__W1.1.ST	BritoIL_2016	http://segatalab.cibio.unitn.it/data/Pasolli_et_al.html	Homo_sapiens	Homo_sapiens	human	NA	FJI	FJI	FJI	non_industrialized_human	metagenomic	W1.1.ST	non_industrialized_human
BritoIL_2016__W1.11.ST	BritoIL_2016	http://segatalab.cibio.unitn.it/data/Pasolli_et_al.html	Homo_sapiens	Homo_sapiens	human	NA	FJI	FJI	FJI	non_industrialized_human	metagenomic	W1.11.ST	non_industrialized_human
BritoIL_2016__W1.13.ST	BritoIL_2016	http://segatalab.cibio.unitn.it/data/Pasolli_et_al.html	Homo_sapiens	Homo_sapiens	human	NA	FJI	FJI	FJI	non_industrialized_human	metagenomic	W1.13.ST	non_industrialized_human
BritoIL_2016__W1.14.ST	BritoIL_2016	http://segatalab.cibio.unitn.it/data/Pasolli_et_al.html	Homo_sapiens	Homo_sapiens	human	NA	FJI	FJI	FJI	non_industrialized_human	metagenomic	W1.14.ST	non_industrialized_human
BritoIL_2016__W1.15.SA	BritoIL_2016	http://segatalab.cibio.unitn.it/data/Pasolli_et_al.html	Homo_sapiens	Homo_sapiens	human	NA	FJI	FJI	FJI	non_industrialized_human	metagenomic	W1.15.SA	non_industrialized_human
BritoIL_2016__W1.15.ST	BritoIL_2016	http://segatalab.cibio.unitn.it/data/Pasolli_et_al.html	Homo_sapiens	Homo_sapiens	human	NA	FJI	FJI	FJI	non_industrialized_human	metagenomic	W1.15.ST	non_industrialized_human
BritoIL_2016__W1.18.SA	BritoIL_2016	http://segatalab.cibio.unitn.it/data/Pasolli_et_al.html	Homo_sapiens	Homo_sapiens	human	NA	FJI	FJI	FJI	non_industrialized_human	metagenomic	W1.18.SA	non_industrialized_human
BritoIL_2016__W1.18.ST	BritoIL_2016	http://segatalab.cibio.unitn.it/data/Pasolli_et_al.html	Homo_sapiens	Homo_sapiens	human	NA	FJI	FJI	FJI	non_industrialized_human	metagenomic	W1.18.ST	non_industrialized_human
BritoIL_2016__W1.2.SA	BritoIL_2016	http://segatalab.cibio.unitn.it/data/Pasolli_et_al.html	Homo_sapiens	Homo_sapiens	human	NA	FJI	FJI	FJI	non_industrialized_human	metagenomic	W1.2.SA	non_industrialized_human
BritoIL_2016__W1.2.ST	BritoIL_2016	http://segatalab.cibio.unitn.it/data/Pasolli_et_al.html	Homo_sapiens	Homo_sapiens	human	NA	FJI	FJI	FJI	non_industrialized_human	metagenomic	W1.2.ST	non_industrialized_human
BritoIL_2016__W1.20.ST	BritoIL_2016	http://segatalab.cibio.unitn.it/data/Pasolli_et_al.html	Homo_sapiens	Homo_sapiens	human	NA	FJI	FJI	FJI	non_industrialized_human	metagenomic	W1.20.ST	non_industrialized_human
BritoIL_2016__W1.21.ST	BritoIL_2016	http://segatalab.cibio.unitn.it/data/Pasolli_et_al.html	Homo_sapiens	Homo_sapiens	human	NA	FJI	FJI	FJI	non_industrialized_human	metagenomic	W1.21.ST	non_industrialized_human
BritoIL_2016__W1.22.SA	BritoIL_2016	http://segatalab.cibio.unitn.it/data/Pasolli_et_al.html	Homo_sapiens	Homo_sapiens	human	NA	FJI	FJI	FJI	non_industrialized_human	metagenomic	W1.22.SA	non_industrialized_human
BritoIL_2016__W1.22.ST	BritoIL_2016	http://segatalab.cibio.unitn.it/data/Pasolli_et_al.html	Homo_sapiens	Homo_sapiens	human	NA	FJI	FJI	FJI	non_industrialized_human	metagenomic	W1.22.ST	non_industrialized_human
BritoIL_2016__W1.26.ST	BritoIL_2016	http://segatalab.cibio.unitn.it/data/Pasolli_et_al.html	Homo_sapiens	Homo_sapiens	human	NA	FJI	FJI	FJI	non_industrialized_human	metagenomic	W1.26.ST	non_industrialized_human
BritoIL_2016__W1.27.ST	BritoIL_2016	http://segatalab.cibio.unitn.it/data/Pasolli_et_al.html	Homo_sapiens	Homo_sapiens	human	NA	FJI	FJI	FJI	non_industrialized_human	metagenomic	W1.27.ST	non_industrialized_human
BritoIL_2016__W1.3.ST	BritoIL_2016	http://segatalab.cibio.unitn.it/data/Pasolli_et_al.html	Homo_sapiens	Homo_sapiens	human	NA	FJI	FJI	FJI	non_industrialized_human	metagenomic	W1.3.ST	non_industrialized_human
BritoIL_2016__W1.31.ST	BritoIL_2016	http://segatalab.cibio.unitn.it/data/Pasolli_et_al.html	Homo_sapiens	Homo_sapiens	human	NA	FJI	FJI	FJI	non_industrialized_human	metagenomic	W1.31.ST	non_industrialized_human
BritoIL_2016__W1.33.ST	BritoIL_2016	http://segatalab.cibio.unitn.it/data/Pasolli_et_al.html	Homo_sapiens	Homo_sapiens	human	NA	FJI	FJI	FJI	non_industrialized_human	metagenomic	W1.33.ST	non_industrialized_human
BritoIL_2016__W1.34.ST	BritoIL_2016	http://segatalab.cibio.unitn.it/data/Pasolli_et_al.html	Homo_sapiens	Homo_sapiens	human	NA	FJI	FJI	FJI	non_industrialized_human	metagenomic	W1.34.ST	non_industrialized_human
BritoIL_2016__W1.36.SA	BritoIL_2016	http://segatalab.cibio.unitn.it/data/Pasolli_et_al.html	Homo_sapiens	Homo_sapiens	human	NA	FJI	FJI	FJI	non_industrialized_human	metagenomic	W1.36.SA	non_industrialized_human
BritoIL_2016__W1.36.ST	BritoIL_2016	http://segatalab.cibio.unitn.it/data/Pasolli_et_al.html	Homo_sapiens	Homo_sapiens	human	NA	FJI	FJI	FJI	non_industrialized_human	metagenomic	W1.36.ST	non_industrialized_human
BritoIL_2016__W1.37.ST	BritoIL_2016	http://segatalab.cibio.unitn.it/data/Pasolli_et_al.html	Homo_sapiens	Homo_sapiens	human	NA	FJI	FJI	FJI	non_industrialized_human	metagenomic	W1.37.ST	non_industrialized_human
BritoIL_2016__W1.38.ST	BritoIL_2016	http://segatalab.cibio.unitn.it/data/Pasolli_et_al.html	Homo_sapiens	Homo_sapiens	human	NA	FJI	FJI	FJI	non_industrialized_human	metagenomic	W1.38.ST	non_industrialized_human
BritoIL_2016__W1.39.ST	BritoIL_2016	http://segatalab.cibio.unitn.it/data/Pasolli_et_al.html	Homo_sapiens	Homo_sapiens	human	NA	FJI	FJI	FJI	non_industrialized_human	metagenomic	W1.39.ST	non_industrialized_human
BritoIL_2016__W1.4.ST	BritoIL_2016	http://segatalab.cibio.unitn.it/data/Pasolli_et_al.html	Homo_sapiens	Homo_sapiens	human	NA	FJI	FJI	FJI	non_industrialized_human	metagenomic	W1.4.ST	non_industrialized_human
BritoIL_2016__W1.40.SA	BritoIL_2016	http://segatalab.cibio.unitn.it/data/Pasolli_et_al.html	Homo_sapiens	Homo_sapiens	human	NA	FJI	FJI	FJI	non_industrialized_human	metagenomic	W1.40.SA	non_industrialized_human
BritoIL_2016__W1.40.ST	BritoIL_2016	http://segatalab.cibio.unitn.it/data/Pasolli_et_al.html	Homo_sapiens	Homo_sapiens	human	NA	FJI	FJI	FJI	non_industrialized_human	metagenomic	W1.40.ST	non_industrialized_human
BritoIL_2016__W1.41.ST	BritoIL_2016	http://segatalab.cibio.unitn.it/data/Pasolli_et_al.html	Homo_sapiens	Homo_sapiens	human	NA	FJI	FJI	FJI	non_industrialized_human	metagenomic	W1.41.ST	non_industrialized_human
BritoIL_2016__W1.42.SA	BritoIL_2016	http://segatalab.cibio.unitn.it/data/Pasolli_et_al.html	Homo_sapiens	Homo_sapiens	human	NA	FJI	FJI	FJI	non_industrialized_human	metagenomic	W1.42.SA	non_industrialized_human
BritoIL_2016__W1.42.ST	BritoIL_2016	http://segatalab.cibio.unitn.it/data/Pasolli_et_al.html	Homo_sapiens	Homo_sapiens	human	NA	FJI	FJI	FJI	non_industrialized_human	metagenomic	W1.42.ST	non_industrialized_human
BritoIL_2016__W1.44.ST	BritoIL_2016	http://segatalab.cibio.unitn.it/data/Pasolli_et_al.html	Homo_sapiens	Homo_sapiens	human	NA	FJI	FJI	FJI	non_industrialized_human	metagenomic	W1.44.ST	non_industrialized_human
BritoIL_2016__W1.5.SA	BritoIL_2016	http://segatalab.cibio.unitn.it/data/Pasolli_et_al.html	Homo_sapiens	Homo_sapiens	human	NA	FJI	FJI	FJI	non_industrialized_human	metagenomic	W1.5.SA	non_industrialized_human
BritoIL_2016__W1.5.ST	BritoIL_2016	http://segatalab.cibio.unitn.it/data/Pasolli_et_al.html	Homo_sapiens	Homo_sapiens	human	NA	FJI	FJI	FJI	non_industrialized_human	metagenomic	W1.5.ST	non_industrialized_human
BritoIL_2016__W1.51.ST	BritoIL_2016	http://segatalab.cibio.unitn.it/data/Pasolli_et_al.html	Homo_sapiens	Homo_sapiens	human	NA	FJI	FJI	FJI	non_industrialized_human	metagenomic	W1.51.ST	non_industrialized_human
BritoIL_2016__W1.53.ST	BritoIL_2016	http://segatalab.cibio.unitn.it/data/Pasolli_et_al.html	Homo_sapiens	Homo_sapiens	human	NA	FJI	FJI	FJI	non_industrialized_human	metagenomic	W1.53.ST	non_industrialized_human
BritoIL_2016__W1.54.ST	BritoIL_2016	http://segatalab.cibio.unitn.it/data/Pasolli_et_al.html	Homo_sapiens	Homo_sapiens	human	NA	FJI	FJI	FJI	non_industrialized_human	metagenomic	W1.54.ST	non_industrialized_human
BritoIL_2016__W1.55.ST	BritoIL_2016	http://segatalab.cibio.unitn.it/data/Pasolli_et_al.html	Homo_sapiens	Homo_sapiens	human	NA	FJI	FJI	FJI	non_industrialized_human	metagenomic	W1.55.ST	non_industrialized_human
BritoIL_2016__W1.6.SA	BritoIL_2016	http://segatalab.cibio.unitn.it/data/Pasolli_et_al.html	Homo_sapiens	Homo_sapiens	human	NA	FJI	FJI	FJI	non_industrialized_human	metagenomic	W1.6.SA	non_industrialized_human
BritoIL_2016__W1.6.ST	BritoIL_2016	http://segatalab.cibio.unitn.it/data/Pasolli_et_al.html	Homo_sapiens	Homo_sapiens	human	NA	FJI	FJI	FJI	non_industrialized_human	metagenomic	W1.6.ST	non_industrialized_human
BritoIL_2016__W1.8.ST	BritoIL_2016	http://segatalab.cibio.unitn.it/data/Pasolli_et_al.html	Homo_sapiens	Homo_sapiens	human	NA	FJI	FJI	FJI	non_industrialized_human	metagenomic	W1.8.ST	non_industrialized_human
BritoIL_2016__W1.9.SA	BritoIL_2016	http://segatalab.cibio.unitn.it/data/Pasolli_et_al.html	Homo_sapiens	Homo_sapiens	human	NA	FJI	FJI	FJI	non_industrialized_human	metagenomic	W1.9.SA	non_industrialized_human
BritoIL_2016__W1.9.ST	BritoIL_2016	http://segatalab.cibio.unitn.it/data/Pasolli_et_al.html	Homo_sapiens	Homo_sapiens	human	NA	FJI	FJI	FJI	non_industrialized_human	metagenomic	W1.9.ST	non_industrialized_human
BritoIL_2016__W2.1.ST	BritoIL_2016	http://segatalab.cibio.unitn.it/data/Pasolli_et_al.html	Homo_sapiens	Homo_sapiens	human	NA	FJI	FJI	FJI	non_industrialized_human	metagenomic	W2.1.ST	non_industrialized_human
BritoIL_2016__W2.11.ST	BritoIL_2016	http://segatalab.cibio.unitn.it/data/Pasolli_et_al.html	Homo_sapiens	Homo_sapiens	human	NA	FJI	FJI	FJI	non_industrialized_human	metagenomic	W2.11.ST	non_industrialized_human
BritoIL_2016__W2.13.ST	BritoIL_2016	http://segatalab.cibio.unitn.it/data/Pasolli_et_al.html	Homo_sapiens	Homo_sapiens	human	NA	FJI	FJI	FJI	non_industrialized_human	metagenomic	W2.13.ST	non_industrialized_human
BritoIL_2016__W2.15.ST	BritoIL_2016	http://segatalab.cibio.unitn.it/data/Pasolli_et_al.html	Homo_sapiens	Homo_sapiens	human	NA	FJI	FJI	FJI	non_industrialized_human	metagenomic	W2.15.ST	non_industrialized_human
BritoIL_2016__W2.17.ST	BritoIL_2016	http://segatalab.cibio.unitn.it/data/Pasolli_et_al.html	Homo_sapiens	Homo_sapiens	human	NA	FJI	FJI	FJI	non_industrialized_human	metagenomic	W2.17.ST	non_industrialized_human
BritoIL_2016__W2.19.SA	BritoIL_2016	http://segatalab.cibio.unitn.it/data/Pasolli_et_al.html	Homo_sapiens	Homo_sapiens	human	NA	FJI	FJI	FJI	non_industrialized_human	metagenomic	W2.19.SA	non_industrialized_human
BritoIL_2016__W2.19.ST	BritoIL_2016	http://segatalab.cibio.unitn.it/data/Pasolli_et_al.html	Homo_sapiens	Homo_sapiens	human	NA	FJI	FJI	FJI	non_industrialized_human	metagenomic	W2.19.ST	non_industrialized_human
BritoIL_2016__W2.21.SA	BritoIL_2016	http://segatalab.cibio.unitn.it/data/Pasolli_et_al.html	Homo_sapiens	Homo_sapiens	human	NA	FJI	FJI	FJI	non_industrialized_human	metagenomic	W2.21.SA	non_industrialized_human
BritoIL_2016__W2.21.ST	BritoIL_2016	http://segatalab.cibio.unitn.it/data/Pasolli_et_al.html	Homo_sapiens	Homo_sapiens	human	NA	FJI	FJI	FJI	non_industrialized_human	metagenomic	W2.21.ST	non_industrialized_human
BritoIL_2016__W2.23.SA	BritoIL_2016	http://segatalab.cibio.unitn.it/data/Pasolli_et_al.html	Homo_sapiens	Homo_sapiens	human	NA	FJI	FJI	FJI	non_industrialized_human	metagenomic	W2.23.SA	non_industrialized_human
BritoIL_2016__W2.23.ST	BritoIL_2016	http://segatalab.cibio.unitn.it/data/Pasolli_et_al.html	Homo_sapiens	Homo_sapiens	human	NA	FJI	FJI	FJI	non_industrialized_human	metagenomic	W2.23.ST	non_industrialized_human
BritoIL_2016__W2.25.ST	BritoIL_2016	http://segatalab.cibio.unitn.it/data/Pasolli_et_al.html	Homo_sapiens	Homo_sapiens	human	NA	FJI	FJI	FJI	non_industrialized_human	metagenomic	W2.25.ST	non_industrialized_human
BritoIL_2016__W2.26.SA	BritoIL_2016	http://segatalab.cibio.unitn.it/data/Pasolli_et_al.html	Homo_sapiens	Homo_sapiens	human	NA	FJI	FJI	FJI	non_industrialized_human	metagenomic	W2.26.SA	non_industrialized_human
BritoIL_2016__W2.26.ST	BritoIL_2016	http://segatalab.cibio.unitn.it/data/Pasolli_et_al.html	Homo_sapiens	Homo_sapiens	human	NA	FJI	FJI	FJI	non_industrialized_human	metagenomic	W2.26.ST	non_industrialized_human
BritoIL_2016__W2.33.ST	BritoIL_2016	http://segatalab.cibio.unitn.it/data/Pasolli_et_al.html	Homo_sapiens	Homo_sapiens	human	NA	FJI	FJI	FJI	non_industrialized_human	metagenomic	W2.33.ST	non_industrialized_human
BritoIL_2016__W2.34.SA	BritoIL_2016	http://segatalab.cibio.unitn.it/data/Pasolli_et_al.html	Homo_sapiens	Homo_sapiens	human	NA	FJI	FJI	FJI	non_industrialized_human	metagenomic	W2.34.SA	non_industrialized_human
BritoIL_2016__W2.34.ST	BritoIL_2016	http://segatalab.cibio.unitn.it/data/Pasolli_et_al.html	Homo_sapiens	Homo_sapiens	human	NA	FJI	FJI	FJI	non_industrialized_human	metagenomic	W2.34.ST	non_industrialized_human
BritoIL_2016__W2.35.ST	BritoIL_2016	http://segatalab.cibio.unitn.it/data/Pasolli_et_al.html	Homo_sapiens	Homo_sapiens	human	NA	FJI	FJI	FJI	non_industrialized_human	metagenomic	W2.35.ST	non_industrialized_human
BritoIL_2016__W2.36.SA	BritoIL_2016	http://segatalab.cibio.unitn.it/data/Pasolli_et_al.html	Homo_sapiens	Homo_sapiens	human	NA	FJI	FJI	FJI	non_industrialized_human	metagenomic	W2.36.SA	non_industrialized_human
BritoIL_2016__W2.36.ST	BritoIL_2016	http://segatalab.cibio.unitn.it/data/Pasolli_et_al.html	Homo_sapiens	Homo_sapiens	human	NA	FJI	FJI	FJI	non_industrialized_human	metagenomic	W2.36.ST	non_industrialized_human
BritoIL_2016__W2.39.SA	BritoIL_2016	http://segatalab.cibio.unitn.it/data/Pasolli_et_al.html	Homo_sapiens	Homo_sapiens	human	NA	FJI	FJI	FJI	non_industrialized_human	metagenomic	W2.39.SA	non_industrialized_human
BritoIL_2016__W2.39.ST	BritoIL_2016	http://segatalab.cibio.unitn.it/data/Pasolli_et_al.html	Homo_sapiens	Homo_sapiens	human	NA	FJI	FJI	FJI	non_industrialized_human	metagenomic	W2.39.ST	non_industrialized_human
BritoIL_2016__W2.4.ST	BritoIL_2016	http://segatalab.cibio.unitn.it/data/Pasolli_et_al.html	Homo_sapiens	Homo_sapiens	human	NA	FJI	FJI	FJI	non_industrialized_human	metagenomic	W2.4.ST	non_industrialized_human
BritoIL_2016__W2.40.ST	BritoIL_2016	http://segatalab.cibio.unitn.it/data/Pasolli_et_al.html	Homo_sapiens	Homo_sapiens	human	NA	FJI	FJI	FJI	non_industrialized_human	metagenomic	W2.40.ST	non_industrialized_human
BritoIL_2016__W2.41.SA	BritoIL_2016	http://segatalab.cibio.unitn.it/data/Pasolli_et_al.html	Homo_sapiens	Homo_sapiens	human	NA	FJI	FJI	FJI	non_industrialized_human	metagenomic	W2.41.SA	non_industrialized_human
BritoIL_2016__W2.41.ST	BritoIL_2016	http://segatalab.cibio.unitn.it/data/Pasolli_et_al.html	Homo_sapiens	Homo_sapiens	human	NA	FJI	FJI	FJI	non_industrialized_human	metagenomic	W2.41.ST	non_industrialized_human
BritoIL_2016__W2.42.SA	BritoIL_2016	http://segatalab.cibio.unitn.it/data/Pasolli_et_al.html	Homo_sapiens	Homo_sapiens	human	NA	FJI	FJI	FJI	non_industrialized_human	metagenomic	W2.42.SA	non_industrialized_human
BritoIL_2016__W2.42.ST	BritoIL_2016	http://segatalab.cibio.unitn.it/data/Pasolli_et_al.html	Homo_sapiens	Homo_sapiens	human	NA	FJI	FJI	FJI	non_industrialized_human	metagenomic	W2.42.ST	non_industrialized_human
BritoIL_2016__W2.43.SA	BritoIL_2016	http://segatalab.cibio.unitn.it/data/Pasolli_et_al.html	Homo_sapiens	Homo_sapiens	human	NA	FJI	FJI	FJI	non_industrialized_human	metagenomic	W2.43.SA	non_industrialized_human
BritoIL_2016__W2.43.ST	BritoIL_2016	http://segatalab.cibio.unitn.it/data/Pasolli_et_al.html	Homo_sapiens	Homo_sapiens	human	NA	FJI	FJI	FJI	non_industrialized_human	metagenomic	W2.43.ST	non_industrialized_human
BritoIL_2016__W2.44.SA	BritoIL_2016	http://segatalab.cibio.unitn.it/data/Pasolli_et_al.html	Homo_sapiens	Homo_sapiens	human	NA	FJI	FJI	FJI	non_industrialized_human	metagenomic	W2.44.SA	non_industrialized_human
BritoIL_2016__W2.44.ST	BritoIL_2016	http://segatalab.cibio.unitn.it/data/Pasolli_et_al.html	Homo_sapiens	Homo_sapiens	human	NA	FJI	FJI	FJI	non_industrialized_human	metagenomic	W2.44.ST	non_industrialized_human
BritoIL_2016__W2.45.ST	BritoIL_2016	http://segatalab.cibio.unitn.it/data/Pasolli_et_al.html	Homo_sapiens	Homo_sapiens	human	NA	FJI	FJI	FJI	non_industrialized_human	metagenomic	W2.45.ST	non_industrialized_human
BritoIL_2016__W2.46.SA	BritoIL_2016	http://segatalab.cibio.unitn.it/data/Pasolli_et_al.html	Homo_sapiens	Homo_sapiens	human	NA	FJI	FJI	FJI	non_industrialized_human	metagenomic	W2.46.SA	non_industrialized_human
BritoIL_2016__W2.46.ST	BritoIL_2016	http://segatalab.cibio.unitn.it/data/Pasolli_et_al.html	Homo_sapiens	Homo_sapiens	human	NA	FJI	FJI	FJI	non_industrialized_human	metagenomic	W2.46.ST	non_industrialized_human
BritoIL_2016__W2.47.SA	BritoIL_2016	http://segatalab.cibio.unitn.it/data/Pasolli_et_al.html	Homo_sapiens	Homo_sapiens	human	NA	FJI	FJI	FJI	non_industrialized_human	metagenomic	W2.47.SA	non_industrialized_human
BritoIL_2016__W2.47.ST	BritoIL_2016	http://segatalab.cibio.unitn.it/data/Pasolli_et_al.html	Homo_sapiens	Homo_sapiens	human	NA	FJI	FJI	FJI	non_industrialized_human	metagenomic	W2.47.ST	non_industrialized_human
BritoIL_2016__W2.48.ST	BritoIL_2016	http://segatalab.cibio.unitn.it/data/Pasolli_et_al.html	Homo_sapiens	Homo_sapiens	human	NA	FJI	FJI	FJI	non_industrialized_human	metagenomic	W2.48.ST	non_industrialized_human
BritoIL_2016__W2.49.ST	BritoIL_2016	http://segatalab.cibio.unitn.it/data/Pasolli_et_al.html	Homo_sapiens	Homo_sapiens	human	NA	FJI	FJI	FJI	non_industrialized_human	metagenomic	W2.49.ST	non_industrialized_human
BritoIL_2016__W2.5.ST	BritoIL_2016	http://segatalab.cibio.unitn.it/data/Pasolli_et_al.html	Homo_sapiens	Homo_sapiens	human	NA	FJI	FJI	FJI	non_industrialized_human	metagenomic	W2.5.ST	non_industrialized_human
BritoIL_2016__W2.52.ST	BritoIL_2016	http://segatalab.cibio.unitn.it/data/Pasolli_et_al.html	Homo_sapiens	Homo_sapiens	human	NA	FJI	FJI	FJI	non_industrialized_human	metagenomic	W2.52.ST	non_industrialized_human
BritoIL_2016__W2.53.SA	BritoIL_2016	http://segatalab.cibio.unitn.it/data/Pasolli_et_al.html	Homo_sapiens	Homo_sapiens	human	NA	FJI	FJI	FJI	non_industrialized_human	metagenomic	W2.53.SA	non_industrialized_human
BritoIL_2016__W2.53.ST	BritoIL_2016	http://segatalab.cibio.unitn.it/data/Pasolli_et_al.html	Homo_sapiens	Homo_sapiens	human	NA	FJI	FJI	FJI	non_industrialized_human	metagenomic	W2.53.ST	non_industrialized_human
BritoIL_2016__W2.54.ST	BritoIL_2016	http://segatalab.cibio.unitn.it/data/Pasolli_et_al.html	Homo_sapiens	Homo_sapiens	human	NA	FJI	FJI	FJI	non_industrialized_human	metagenomic	W2.54.ST	non_industrialized_human
BritoIL_2016__W2.56.SA	BritoIL_2016	http://segatalab.cibio.unitn.it/data/Pasolli_et_al.html	Homo_sapiens	Homo_sapiens	human	NA	FJI	FJI	FJI	non_industrialized_human	metagenomic	W2.56.SA	non_industrialized_human
BritoIL_2016__W2.56.ST	BritoIL_2016	http://segatalab.cibio.unitn.it/data/Pasolli_et_al.html	Homo_sapiens	Homo_sapiens	human	NA	FJI	FJI	FJI	non_industrialized_human	metagenomic	W2.56.ST	non_industrialized_human
BritoIL_2016__W2.59.SA	BritoIL_2016	http://segatalab.cibio.unitn.it/data/Pasolli_et_al.html	Homo_sapiens	Homo_sapiens	human	NA	FJI	FJI	FJI	non_industrialized_human	metagenomic	W2.59.SA	non_industrialized_human
BritoIL_2016__W2.59.ST	BritoIL_2016	http://segatalab.cibio.unitn.it/data/Pasolli_et_al.html	Homo_sapiens	Homo_sapiens	human	NA	FJI	FJI	FJI	non_industrialized_human	metagenomic	W2.59.ST	non_industrialized_human
BritoIL_2016__W2.6.ST	BritoIL_2016	http://segatalab.cibio.unitn.it/data/Pasolli_et_al.html	Homo_sapiens	Homo_sapiens	human	NA	FJI	FJI	FJI	non_industrialized_human	metagenomic	W2.6.ST	non_industrialized_human
BritoIL_2016__W2.61.SA	BritoIL_2016	http://segatalab.cibio.unitn.it/data/Pasolli_et_al.html	Homo_sapiens	Homo_sapiens	human	NA	FJI	FJI	FJI	non_industrialized_human	metagenomic	W2.61.SA	non_industrialized_human
BritoIL_2016__W2.61.ST	BritoIL_2016	http://segatalab.cibio.unitn.it/data/Pasolli_et_al.html	Homo_sapiens	Homo_sapiens	human	NA	FJI	FJI	FJI	non_industrialized_human	metagenomic	W2.61.ST	non_industrialized_human
BritoIL_2016__W2.62.ST	BritoIL_2016	http://segatalab.cibio.unitn.it/data/Pasolli_et_al.html	Homo_sapiens	Homo_sapiens	human	NA	FJI	FJI	FJI	non_industrialized_human	metagenomic	W2.62.ST	non_industrialized_human
BritoIL_2016__W2.63.SA	BritoIL_2016	http://segatalab.cibio.unitn.it/data/Pasolli_et_al.html	Homo_sapiens	Homo_sapiens	human	NA	FJI	FJI	FJI	non_industrialized_human	metagenomic	W2.63.SA	non_industrialized_human
BritoIL_2016__W2.63.ST	BritoIL_2016	http://segatalab.cibio.unitn.it/data/Pasolli_et_al.html	Homo_sapiens	Homo_sapiens	human	NA	FJI	FJI	FJI	non_industrialized_human	metagenomic	W2.63.ST	non_industrialized_human
BritoIL_2016__W2.65.SA	BritoIL_2016	http://segatalab.cibio.unitn.it/data/Pasolli_et_al.html	Homo_sapiens	Homo_sapiens	human	NA	FJI	FJI	FJI	non_industrialized_human	metagenomic	W2.65.SA	non_industrialized_human
BritoIL_2016__W2.65.ST	BritoIL_2016	http://segatalab.cibio.unitn.it/data/Pasolli_et_al.html	Homo_sapiens	Homo_sapiens	human	NA	FJI	FJI	FJI	non_industrialized_human	metagenomic	W2.65.ST	non_industrialized_human
BritoIL_2016__W2.67.SA	BritoIL_2016	http://segatalab.cibio.unitn.it/data/Pasolli_et_al.html	Homo_sapiens	Homo_sapiens	human	NA	FJI	FJI	FJI	non_industrialized_human	metagenomic	W2.67.SA	non_industrialized_human
BritoIL_2016__W2.67.ST	BritoIL_2016	http://segatalab.cibio.unitn.it/data/Pasolli_et_al.html	Homo_sapiens	Homo_sapiens	human	NA	FJI	FJI	FJI	non_industrialized_human	metagenomic	W2.67.ST	non_industrialized_human
BritoIL_2016__W2.68.SA	BritoIL_2016	http://segatalab.cibio.unitn.it/data/Pasolli_et_al.html	Homo_sapiens	Homo_sapiens	human	NA	FJI	FJI	FJI	non_industrialized_human	metagenomic	W2.68.SA	non_industrialized_human
BritoIL_2016__W2.68.ST	BritoIL_2016	http://segatalab.cibio.unitn.it/data/Pasolli_et_al.html	Homo_sapiens	Homo_sapiens	human	NA	FJI	FJI	FJI	non_industrialized_human	metagenomic	W2.68.ST	non_industrialized_human
BritoIL_2016__W2.69.ST	BritoIL_2016	http://segatalab.cibio.unitn.it/data/Pasolli_et_al.html	Homo_sapiens	Homo_sapiens	human	NA	FJI	FJI	FJI	non_industrialized_human	metagenomic	W2.69.ST	non_industrialized_human
BritoIL_2016__W2.7.ST	BritoIL_2016	http://segatalab.cibio.unitn.it/data/Pasolli_et_al.html	Homo_sapiens	Homo_sapiens	human	NA	FJI	FJI	FJI	non_industrialized_human	metagenomic	W2.7.ST	non_industrialized_human
BritoIL_2016__W2.8.SA	BritoIL_2016	http://segatalab.cibio.unitn.it/data/Pasolli_et_al.html	Homo_sapiens	Homo_sapiens	human	NA	FJI	FJI	FJI	non_industrialized_human	metagenomic	W2.8.SA	non_industrialized_human
BritoIL_2016__W2.8.ST	BritoIL_2016	http://segatalab.cibio.unitn.it/data/Pasolli_et_al.html	Homo_sapiens	Homo_sapiens	human	NA	FJI	FJI	FJI	non_industrialized_human	metagenomic	W2.8.ST	non_industrialized_human
BritoIL_2016__W2.9.ST	BritoIL_2016	http://segatalab.cibio.unitn.it/data/Pasolli_et_al.html	Homo_sapiens	Homo_sapiens	human	NA	FJI	FJI	FJI	non_industrialized_human	metagenomic	W2.9.ST	non_industrialized_human
BritoIL_2016__W3.1.ST	BritoIL_2016	http://segatalab.cibio.unitn.it/data/Pasolli_et_al.html	Homo_sapiens	Homo_sapiens	human	NA	FJI	FJI	FJI	non_industrialized_human	metagenomic	W3.1.ST	non_industrialized_human
BritoIL_2016__W3.16.SA	BritoIL_2016	http://segatalab.cibio.unitn.it/data/Pasolli_et_al.html	Homo_sapiens	Homo_sapiens	human	NA	FJI	FJI	FJI	non_industrialized_human	metagenomic	W3.16.SA	non_industrialized_human
BritoIL_2016__W3.16.ST	BritoIL_2016	http://segatalab.cibio.unitn.it/data/Pasolli_et_al.html	Homo_sapiens	Homo_sapiens	human	NA	FJI	FJI	FJI	non_industrialized_human	metagenomic	W3.16.ST	non_industrialized_human
BritoIL_2016__W3.17.ST	BritoIL_2016	http://segatalab.cibio.unitn.it/data/Pasolli_et_al.html	Homo_sapiens	Homo_sapiens	human	NA	FJI	FJI	FJI	non_industrialized_human	metagenomic	W3.17.ST	non_industrialized_human
BritoIL_2016__W3.18.ST	BritoIL_2016	http://segatalab.cibio.unitn.it/data/Pasolli_et_al.html	Homo_sapiens	Homo_sapiens	human	NA	FJI	FJI	FJI	non_industrialized_human	metagenomic	W3.18.ST	non_industrialized_human
BritoIL_2016__W3.19.SA	BritoIL_2016	http://segatalab.cibio.unitn.it/data/Pasolli_et_al.html	Homo_sapiens	Homo_sapiens	human	NA	FJI	FJI	FJI	non_industrialized_human	metagenomic	W3.19.SA	non_industrialized_human
BritoIL_2016__W3.19.ST	BritoIL_2016	http://segatalab.cibio.unitn.it/data/Pasolli_et_al.html	Homo_sapiens	Homo_sapiens	human	NA	FJI	FJI	FJI	non_industrialized_human	metagenomic	W3.19.ST	non_industrialized_human
BritoIL_2016__W3.20.SA	BritoIL_2016	http://segatalab.cibio.unitn.it/data/Pasolli_et_al.html	Homo_sapiens	Homo_sapiens	human	NA	FJI	FJI	FJI	non_industrialized_human	metagenomic	W3.20.SA	non_industrialized_human
BritoIL_2016__W3.20.ST	BritoIL_2016	http://segatalab.cibio.unitn.it/data/Pasolli_et_al.html	Homo_sapiens	Homo_sapiens	human	NA	FJI	FJI	FJI	non_industrialized_human	metagenomic	W3.20.ST	non_industrialized_human
BritoIL_2016__W3.21.ST	BritoIL_2016	http://segatalab.cibio.unitn.it/data/Pasolli_et_al.html	Homo_sapiens	Homo_sapiens	human	NA	FJI	FJI	FJI	non_industrialized_human	metagenomic	W3.21.ST	non_industrialized_human
BritoIL_2016__W3.22.SA	BritoIL_2016	http://segatalab.cibio.unitn.it/data/Pasolli_et_al.html	Homo_sapiens	Homo_sapiens	human	NA	FJI	FJI	FJI	non_industrialized_human	metagenomic	W3.22.SA	non_industrialized_human
BritoIL_2016__W3.22.ST	BritoIL_2016	http://segatalab.cibio.unitn.it/data/Pasolli_et_al.html	Homo_sapiens	Homo_sapiens	human	NA	FJI	FJI	FJI	non_industrialized_human	metagenomic	W3.22.ST	non_industrialized_human
BritoIL_2016__W3.23.SA	BritoIL_2016	http://segatalab.cibio.unitn.it/data/Pasolli_et_al.html	Homo_sapiens	Homo_sapiens	human	NA	FJI	FJI	FJI	non_industrialized_human	metagenomic	W3.23.SA	non_industrialized_human
BritoIL_2016__W3.23.ST	BritoIL_2016	http://segatalab.cibio.unitn.it/data/Pasolli_et_al.html	Homo_sapiens	Homo_sapiens	human	NA	FJI	FJI	FJI	non_industrialized_human	metagenomic	W3.23.ST	non_industrialized_human
BritoIL_2016__WL.1.SA	BritoIL_2016	http://segatalab.cibio.unitn.it/data/Pasolli_et_al.html	Homo_sapiens	Homo_sapiens	human	NA	FJI	FJI	FJI	non_industrialized_human	metagenomic	WL.1.SA	non_industrialized_human
BritoIL_2016__WL.1.ST	BritoIL_2016	http://segatalab.cibio.unitn.it/data/Pasolli_et_al.html	Homo_sapiens	Homo_sapiens	human	NA	FJI	FJI	FJI	non_industrialized_human	metagenomic	WL.1.ST	non_industrialized_human
BritoIL_2016__WL.10.SA	BritoIL_2016	http://segatalab.cibio.unitn.it/data/Pasolli_et_al.html	Homo_sapiens	Homo_sapiens	human	NA	FJI	FJI	FJI	non_industrialized_human	metagenomic	WL.10.SA	non_industrialized_human
BritoIL_2016__WL.10.ST	BritoIL_2016	http://segatalab.cibio.unitn.it/data/Pasolli_et_al.html	Homo_sapiens	Homo_sapiens	human	NA	FJI	FJI	FJI	non_industrialized_human	metagenomic	WL.10.ST	non_industrialized_human
BritoIL_2016__WL.11.SA	BritoIL_2016	http://segatalab.cibio.unitn.it/data/Pasolli_et_al.html	Homo_sapiens	Homo_sapiens	human	NA	FJI	FJI	FJI	non_industrialized_human	metagenomic	WL.11.SA	non_industrialized_human
BritoIL_2016__WL.11.ST	BritoIL_2016	http://segatalab.cibio.unitn.it/data/Pasolli_et_al.html	Homo_sapiens	Homo_sapiens	human	NA	FJI	FJI	FJI	non_industrialized_human	metagenomic	WL.11.ST	non_industrialized_human
BritoIL_2016__WL.12.ST	BritoIL_2016	http://segatalab.cibio.unitn.it/data/Pasolli_et_al.html	Homo_sapiens	Homo_sapiens	human	NA	FJI	FJI	FJI	non_industrialized_human	metagenomic	WL.12.ST	non_industrialized_human
BritoIL_2016__WL.13.ST	BritoIL_2016	http://segatalab.cibio.unitn.it/data/Pasolli_et_al.html	Homo_sapiens	Homo_sapiens	human	NA	FJI	FJI	FJI	non_industrialized_human	metagenomic	WL.13.ST	non_industrialized_human
BritoIL_2016__WL.14.ST	BritoIL_2016	http://segatalab.cibio.unitn.it/data/Pasolli_et_al.html	Homo_sapiens	Homo_sapiens	human	NA	FJI	FJI	FJI	non_industrialized_human	metagenomic	WL.14.ST	non_industrialized_human
BritoIL_2016__WL.15.SA	BritoIL_2016	http://segatalab.cibio.unitn.it/data/Pasolli_et_al.html	Homo_sapiens	Homo_sapiens	human	NA	FJI	FJI	FJI	non_industrialized_human	metagenomic	WL.15.SA	non_industrialized_human
BritoIL_2016__WL.15.ST	BritoIL_2016	http://segatalab.cibio.unitn.it/data/Pasolli_et_al.html	Homo_sapiens	Homo_sapiens	human	NA	FJI	FJI	FJI	non_industrialized_human	metagenomic	WL.15.ST	non_industrialized_human
BritoIL_2016__WL.17.SA	BritoIL_2016	http://segatalab.cibio.unitn.it/data/Pasolli_et_al.html	Homo_sapiens	Homo_sapiens	human	NA	FJI	FJI	FJI	non_industrialized_human	metagenomic	WL.17.SA	non_industrialized_human
BritoIL_2016__WL.17.ST	BritoIL_2016	http://segatalab.cibio.unitn.it/data/Pasolli_et_al.html	Homo_sapiens	Homo_sapiens	human	NA	FJI	FJI	FJI	non_industrialized_human	metagenomic	WL.17.ST	non_industrialized_human
BritoIL_2016__WL.2.SA	BritoIL_2016	http://segatalab.cibio.unitn.it/data/Pasolli_et_al.html	Homo_sapiens	Homo_sapiens	human	NA	FJI	FJI	FJI	non_industrialized_human	metagenomic	WL.2.SA	non_industrialized_human
BritoIL_2016__WL.2.ST	BritoIL_2016	http://segatalab.cibio.unitn.it/data/Pasolli_et_al.html	Homo_sapiens	Homo_sapiens	human	NA	FJI	FJI	FJI	non_industrialized_human	metagenomic	WL.2.ST	non_industrialized_human
BritoIL_2016__WL.20.SA	BritoIL_2016	http://segatalab.cibio.unitn.it/data/Pasolli_et_al.html	Homo_sapiens	Homo_sapiens	human	NA	FJI	FJI	FJI	non_industrialized_human	metagenomic	WL.20.SA	non_industrialized_human
BritoIL_2016__WL.20.ST	BritoIL_2016	http://segatalab.cibio.unitn.it/data/Pasolli_et_al.html	Homo_sapiens	Homo_sapiens	human	NA	FJI	FJI	FJI	non_industrialized_human	metagenomic	WL.20.ST	non_industrialized_human
BritoIL_2016__WL.25.SA	BritoIL_2016	http://segatalab.cibio.unitn.it/data/Pasolli_et_al.html	Homo_sapiens	Homo_sapiens	human	NA	FJI	FJI	FJI	non_industrialized_human	metagenomic	WL.25.SA	non_industrialized_human
BritoIL_2016__WL.25.ST	BritoIL_2016	http://segatalab.cibio.unitn.it/data/Pasolli_et_al.html	Homo_sapiens	Homo_sapiens	human	NA	FJI	FJI	FJI	non_industrialized_human	metagenomic	WL.25.ST	non_industrialized_human
BritoIL_2016__WL.26.ST	BritoIL_2016	http://segatalab.cibio.unitn.it/data/Pasolli_et_al.html	Homo_sapiens	Homo_sapiens	human	NA	FJI	FJI	FJI	non_industrialized_human	metagenomic	WL.26.ST	non_industrialized_human
BritoIL_2016__WL.28.SA	BritoIL_2016	http://segatalab.cibio.unitn.it/data/Pasolli_et_al.html	Homo_sapiens	Homo_sapiens	human	NA	FJI	FJI	FJI	non_industrialized_human	metagenomic	WL.28.SA	non_industrialized_human
BritoIL_2016__WL.28.ST	BritoIL_2016	http://segatalab.cibio.unitn.it/data/Pasolli_et_al.html	Homo_sapiens	Homo_sapiens	human	NA	FJI	FJI	FJI	non_industrialized_human	metagenomic	WL.28.ST	non_industrialized_human
BritoIL_2016__WL.3.ST	BritoIL_2016	http://segatalab.cibio.unitn.it/data/Pasolli_et_al.html	Homo_sapiens	Homo_sapiens	human	NA	FJI	FJI	FJI	non_industrialized_human	metagenomic	WL.3.ST	non_industrialized_human
BritoIL_2016__WL.30.SA	BritoIL_2016	http://segatalab.cibio.unitn.it/data/Pasolli_et_al.html	Homo_sapiens	Homo_sapiens	human	NA	FJI	FJI	FJI	non_industrialized_human	metagenomic	WL.30.SA	non_industrialized_human
BritoIL_2016__WL.30.ST	BritoIL_2016	http://segatalab.cibio.unitn.it/data/Pasolli_et_al.html	Homo_sapiens	Homo_sapiens	human	NA	FJI	FJI	FJI	non_industrialized_human	metagenomic	WL.30.ST	non_industrialized_human
BritoIL_2016__WL.32.SA	BritoIL_2016	http://segatalab.cibio.unitn.it/data/Pasolli_et_al.html	Homo_sapiens	Homo_sapiens	human	NA	FJI	FJI	FJI	non_industrialized_human	metagenomic	WL.32.SA	non_industrialized_human
BritoIL_2016__WL.32.ST	BritoIL_2016	http://segatalab.cibio.unitn.it/data/Pasolli_et_al.html	Homo_sapiens	Homo_sapiens	human	NA	FJI	FJI	FJI	non_industrialized_human	metagenomic	WL.32.ST	non_industrialized_human
BritoIL_2016__WL.33.SA	BritoIL_2016	http://segatalab.cibio.unitn.it/data/Pasolli_et_al.html	Homo_sapiens	Homo_sapiens	human	NA	FJI	FJI	FJI	non_industrialized_human	metagenomic	WL.33.SA	non_industrialized_human
BritoIL_2016__WL.33.ST	BritoIL_2016	http://segatalab.cibio.unitn.it/data/Pasolli_et_al.html	Homo_sapiens	Homo_sapiens	human	NA	FJI	FJI	FJI	non_industrialized_human	metagenomic	WL.33.ST	non_industrialized_human
BritoIL_2016__WL.34.SA	BritoIL_2016	http://segatalab.cibio.unitn.it/data/Pasolli_et_al.html	Homo_sapiens	Homo_sapiens	human	NA	FJI	FJI	FJI	non_industrialized_human	metagenomic	WL.34.SA	non_industrialized_human
BritoIL_2016__WL.34.ST	BritoIL_2016	http://segatalab.cibio.unitn.it/data/Pasolli_et_al.html	Homo_sapiens	Homo_sapiens	human	NA	FJI	FJI	FJI	non_industrialized_human	metagenomic	WL.34.ST	non_industrialized_human
BritoIL_2016__WL.35.SA	BritoIL_2016	http://segatalab.cibio.unitn.it/data/Pasolli_et_al.html	Homo_sapiens	Homo_sapiens	human	NA	FJI	FJI	FJI	non_industrialized_human	metagenomic	WL.35.SA	non_industrialized_human
BritoIL_2016__WL.35.ST	BritoIL_2016	http://segatalab.cibio.unitn.it/data/Pasolli_et_al.html	Homo_sapiens	Homo_sapiens	human	NA	FJI	FJI	FJI	non_industrialized_human	metagenomic	WL.35.ST	non_industrialized_human
BritoIL_2016__WL.36.SA	BritoIL_2016	http://segatalab.cibio.unitn.it/data/Pasolli_et_al.html	Homo_sapiens	Homo_sapiens	human	NA	FJI	FJI	FJI	non_industrialized_human	metagenomic	WL.36.SA	non_industrialized_human
BritoIL_2016__WL.36.ST	BritoIL_2016	http://segatalab.cibio.unitn.it/data/Pasolli_et_al.html	Homo_sapiens	Homo_sapiens	human	NA	FJI	FJI	FJI	non_industrialized_human	metagenomic	WL.36.ST	non_industrialized_human
BritoIL_2016__WL.37.ST	BritoIL_2016	http://segatalab.cibio.unitn.it/data/Pasolli_et_al.html	Homo_sapiens	Homo_sapiens	human	NA	FJI	FJI	FJI	non_industrialized_human	metagenomic	WL.37.ST	non_industrialized_human
BritoIL_2016__WL.39.ST	BritoIL_2016	http://segatalab.cibio.unitn.it/data/Pasolli_et_al.html	Homo_sapiens	Homo_sapiens	human	NA	FJI	FJI	FJI	non_industrialized_human	metagenomic	WL.39.ST	non_industrialized_human
BritoIL_2016__WL.43.SA	BritoIL_2016	http://segatalab.cibio.unitn.it/data/Pasolli_et_al.html	Homo_sapiens	Homo_sapiens	human	NA	FJI	FJI	FJI	non_industrialized_human	metagenomic	WL.43.SA	non_industrialized_human
BritoIL_2016__WL.43.ST	BritoIL_2016	http://segatalab.cibio.unitn.it/data/Pasolli_et_al.html	Homo_sapiens	Homo_sapiens	human	NA	FJI	FJI	FJI	non_industrialized_human	metagenomic	WL.43.ST	non_industrialized_human
BritoIL_2016__WL.44.SA	BritoIL_2016	http://segatalab.cibio.unitn.it/data/Pasolli_et_al.html	Homo_sapiens	Homo_sapiens	human	NA	FJI	FJI	FJI	non_industrialized_human	metagenomic	WL.44.SA	non_industrialized_human
BritoIL_2016__WL.44.ST	BritoIL_2016	http://segatalab.cibio.unitn.it/data/Pasolli_et_al.html	Homo_sapiens	Homo_sapiens	human	NA	FJI	FJI	FJI	non_industrialized_human	metagenomic	WL.44.ST	non_industrialized_human
BritoIL_2016__WL.45.ST	BritoIL_2016	http://segatalab.cibio.unitn.it/data/Pasolli_et_al.html	Homo_sapiens	Homo_sapiens	human	NA	FJI	FJI	FJI	non_industrialized_human	metagenomic	WL.45.ST	non_industrialized_human
BritoIL_2016__WL.5.ST	BritoIL_2016	http://segatalab.cibio.unitn.it/data/Pasolli_et_al.html	Homo_sapiens	Homo_sapiens	human	NA	FJI	FJI	FJI	non_industrialized_human	metagenomic	WL.5.ST	non_industrialized_human
BritoIL_2016__WL.7.ST	BritoIL_2016	http://segatalab.cibio.unitn.it/data/Pasolli_et_al.html	Homo_sapiens	Homo_sapiens	human	NA	FJI	FJI	FJI	non_industrialized_human	metagenomic	WL.7.ST	non_industrialized_human
BritoIL_2016__WL.8.SA	BritoIL_2016	http://segatalab.cibio.unitn.it/data/Pasolli_et_al.html	Homo_sapiens	Homo_sapiens	human	NA	FJI	FJI	FJI	non_industrialized_human	metagenomic	WL.8.SA	non_industrialized_human
BritoIL_2016__WL.8.ST	BritoIL_2016	http://segatalab.cibio.unitn.it/data/Pasolli_et_al.html	Homo_sapiens	Homo_sapiens	human	NA	FJI	FJI	FJI	non_industrialized_human	metagenomic	WL.8.ST	non_industrialized_human
BritoIL_2016__WL.9.SA	BritoIL_2016	http://segatalab.cibio.unitn.it/data/Pasolli_et_al.html	Homo_sapiens	Homo_sapiens	human	NA	FJI	FJI	FJI	non_industrialized_human	metagenomic	WL.9.SA	non_industrialized_human
BritoIL_2016__WL.9.ST	BritoIL_2016	http://segatalab.cibio.unitn.it/data/Pasolli_et_al.html	Homo_sapiens	Homo_sapiens	human	NA	FJI	FJI	FJI	non_industrialized_human	metagenomic	WL.9.ST	non_industrialized_human
CM_cf__CF_FIFC001SS_t4M16	CM_cf	http://segatalab.cibio.unitn.it/data/Pasolli_et_al.html	Homo_sapiens	Homo_sapiens	human	NA	ITA	ITA	ITA	industrialized_human	metagenomic	CF_FIFC001SS_t4M16	industrialized_human
CM_cf__CF_FIFC001SS_t6M17	CM_cf	http://segatalab.cibio.unitn.it/data/Pasolli_et_al.html	Homo_sapiens	Homo_sapiens	human	NA	ITA	ITA	ITA	industrialized_human	metagenomic	CF_FIFC001SS_t6M17	industrialized_human
CM_cf__CF_FIFC003SS_t2M16	CM_cf	http://segatalab.cibio.unitn.it/data/Pasolli_et_al.html	Homo_sapiens	Homo_sapiens	human	NA	ITA	ITA	ITA	industrialized_human	metagenomic	CF_FIFC003SS_t2M16	industrialized_human
CM_cf__CF_FIFC003SS_t5M16	CM_cf	http://segatalab.cibio.unitn.it/data/Pasolli_et_al.html	Homo_sapiens	Homo_sapiens	human	NA	ITA	ITA	ITA	industrialized_human	metagenomic	CF_FIFC003SS_t5M16	industrialized_human
CM_cf__CF_FIFC003SS_t6M16	CM_cf	http://segatalab.cibio.unitn.it/data/Pasolli_et_al.html	Homo_sapiens	Homo_sapiens	human	NA	ITA	ITA	ITA	industrialized_human	metagenomic	CF_FIFC003SS_t6M16	industrialized_human
CM_cf__CF_FIFC004SS_t3M17	CM_cf	http://segatalab.cibio.unitn.it/data/Pasolli_et_al.html	Homo_sapiens	Homo_sapiens	human	NA	ITA	ITA	ITA	industrialized_human	metagenomic	CF_FIFC004SS_t3M17	industrialized_human
CM_cf__CF_FIFC004SS_t5M16	CM_cf	http://segatalab.cibio.unitn.it/data/Pasolli_et_al.html	Homo_sapiens	Homo_sapiens	human	NA	ITA	ITA	ITA	industrialized_human	metagenomic	CF_FIFC004SS_t5M16	industrialized_human
CM_cf__CF_FIFC004SS_t8M16	CM_cf	http://segatalab.cibio.unitn.it/data/Pasolli_et_al.html	Homo_sapiens	Homo_sapiens	human	NA	ITA	ITA	ITA	industrialized_human	metagenomic	CF_FIFC004SS_t8M16	industrialized_human
CM_cf__CF_FIFC005SS_t3M16	CM_cf	http://segatalab.cibio.unitn.it/data/Pasolli_et_al.html	Homo_sapiens	Homo_sapiens	human	NA	ITA	ITA	ITA	industrialized_human	metagenomic	CF_FIFC005SS_t3M16	industrialized_human
CM_cf__CF_FIFC009SS_t3M17	CM_cf	http://segatalab.cibio.unitn.it/data/Pasolli_et_al.html	Homo_sapiens	Homo_sapiens	human	NA	ITA	ITA	ITA	industrialized_human	metagenomic	CF_FIFC009SS_t3M17	industrialized_human
CM_cf__CF_FIFC009SS_t4M16	CM_cf	http://segatalab.cibio.unitn.it/data/Pasolli_et_al.html	Homo_sapiens	Homo_sapiens	human	NA	ITA	ITA	ITA	industrialized_human	metagenomic	CF_FIFC009SS_t4M16	industrialized_human
CM_cf__CF_FIFC009SS_t6M16	CM_cf	http://segatalab.cibio.unitn.it/data/Pasolli_et_al.html	Homo_sapiens	Homo_sapiens	human	NA	ITA	ITA	ITA	industrialized_human	metagenomic	CF_FIFC009SS_t6M16	industrialized_human
CM_cf__CF_FIFC010SS_t7M16	CM_cf	http://segatalab.cibio.unitn.it/data/Pasolli_et_al.html	Homo_sapiens	Homo_sapiens	human	NA	ITA	ITA	ITA	industrialized_human	metagenomic	CF_FIFC010SS_t7M16	industrialized_human
CM_cf__CF_FIFC013SS_t5M16	CM_cf	http://segatalab.cibio.unitn.it/data/Pasolli_et_al.html	Homo_sapiens	Homo_sapiens	human	NA	ITA	ITA	ITA	industrialized_human	metagenomic	CF_FIFC013SS_t5M16	industrialized_human
CM_cf__CF_FIFC013SS_t7M17	CM_cf	http://segatalab.cibio.unitn.it/data/Pasolli_et_al.html	Homo_sapiens	Homo_sapiens	human	NA	ITA	ITA	ITA	industrialized_human	metagenomic	CF_FIFC013SS_t7M17	industrialized_human
CM_cf__CF_FIFC013SS_t9M16	CM_cf	http://segatalab.cibio.unitn.it/data/Pasolli_et_al.html	Homo_sapiens	Homo_sapiens	human	NA	ITA	ITA	ITA	industrialized_human	metagenomic	CF_FIFC013SS_t9M16	industrialized_human
CM_cf__CF_TNFC002IS_t1M15	CM_cf	http://segatalab.cibio.unitn.it/data/Pasolli_et_al.html	Homo_sapiens	Homo_sapiens	human	NA	ITA	ITA	ITA	industrialized_human	metagenomic	CF_TNFC002IS_t1M15	industrialized_human
CM_cf__CF_TNFC002SA_t1M15	CM_cf	http://segatalab.cibio.unitn.it/data/Pasolli_et_al.html	Homo_sapiens	Homo_sapiens	human	NA	ITA	ITA	ITA	industrialized_human	metagenomic	CF_TNFC002SA_t1M15	industrialized_human
CM_cf__CF_TNFC003IS_t1M15	CM_cf	http://segatalab.cibio.unitn.it/data/Pasolli_et_al.html	Homo_sapiens	Homo_sapiens	human	NA	ITA	ITA	ITA	industrialized_human	metagenomic	CF_TNFC003IS_t1M15	industrialized_human
CM_cf__CF_TNFC003IS_t2M15	CM_cf	http://segatalab.cibio.unitn.it/data/Pasolli_et_al.html	Homo_sapiens	Homo_sapiens	human	NA	ITA	ITA	ITA	industrialized_human	metagenomic	CF_TNFC003IS_t2M15	industrialized_human
CM_cf__CF_TNFC003IS_t3M16	CM_cf	http://segatalab.cibio.unitn.it/data/Pasolli_et_al.html	Homo_sapiens	Homo_sapiens	human	NA	ITA	ITA	ITA	industrialized_human	metagenomic	CF_TNFC003IS_t3M16	industrialized_human
CM_cf__CF_TNFC003IS_t5M16	CM_cf	http://segatalab.cibio.unitn.it/data/Pasolli_et_al.html	Homo_sapiens	Homo_sapiens	human	NA	ITA	ITA	ITA	industrialized_human	metagenomic	CF_TNFC003IS_t5M16	industrialized_human
CM_cf__CF_TNFC003SA_t1M15	CM_cf	http://segatalab.cibio.unitn.it/data/Pasolli_et_al.html	Homo_sapiens	Homo_sapiens	human	NA	ITA	ITA	ITA	industrialized_human	metagenomic	CF_TNFC003SA_t1M15	industrialized_human
CM_cf__CF_TNFC004SA_t1M15	CM_cf	http://segatalab.cibio.unitn.it/data/Pasolli_et_al.html	Homo_sapiens	Homo_sapiens	human	NA	ITA	ITA	ITA	industrialized_human	metagenomic	CF_TNFC004SA_t1M15	industrialized_human
CM_cf__CF_TNFC004SS_t1M15	CM_cf	http://segatalab.cibio.unitn.it/data/Pasolli_et_al.html	Homo_sapiens	Homo_sapiens	human	NA	ITA	ITA	ITA	industrialized_human	metagenomic	CF_TNFC004SS_t1M15	industrialized_human
CM_cf__CF_TNFC005IS_t1M15	CM_cf	http://segatalab.cibio.unitn.it/data/Pasolli_et_al.html	Homo_sapiens	Homo_sapiens	human	NA	ITA	ITA	ITA	industrialized_human	metagenomic	CF_TNFC005IS_t1M15	industrialized_human
CM_cf__CF_TNFC005IS_t3M15	CM_cf	http://segatalab.cibio.unitn.it/data/Pasolli_et_al.html	Homo_sapiens	Homo_sapiens	human	NA	ITA	ITA	ITA	industrialized_human	metagenomic	CF_TNFC005IS_t3M15	industrialized_human
CM_cf__CF_TNFC005IS_t5M16	CM_cf	http://segatalab.cibio.unitn.it/data/Pasolli_et_al.html	Homo_sapiens	Homo_sapiens	human	NA	ITA	ITA	ITA	industrialized_human	metagenomic	CF_TNFC005IS_t5M16	industrialized_human
CM_cf__CF_TNFC005SA_t1M15	CM_cf	http://segatalab.cibio.unitn.it/data/Pasolli_et_al.html	Homo_sapiens	Homo_sapiens	human	NA	ITA	ITA	ITA	industrialized_human	metagenomic	CF_TNFC005SA_t1M15	industrialized_human
CM_cf__CF_TNFC008IS_t1M15	CM_cf	http://segatalab.cibio.unitn.it/data/Pasolli_et_al.html	Homo_sapiens	Homo_sapiens	human	NA	ITA	ITA	ITA	industrialized_human	metagenomic	CF_TNFC008IS_t1M15	industrialized_human
CM_cf__CF_TNFC008IS_t3M15	CM_cf	http://segatalab.cibio.unitn.it/data/Pasolli_et_al.html	Homo_sapiens	Homo_sapiens	human	NA	ITA	ITA	ITA	industrialized_human	metagenomic	CF_TNFC008IS_t3M15	industrialized_human
CM_cf__CF_TNFC008IS_t4M15	CM_cf	http://segatalab.cibio.unitn.it/data/Pasolli_et_al.html	Homo_sapiens	Homo_sapiens	human	NA	ITA	ITA	ITA	industrialized_human	metagenomic	CF_TNFC008IS_t4M15	industrialized_human
CM_cf__CF_TNFC017IS_t2M15	CM_cf	http://segatalab.cibio.unitn.it/data/Pasolli_et_al.html	Homo_sapiens	Homo_sapiens	human	NA	ITA	ITA	ITA	industrialized_human	metagenomic	CF_TNFC017IS_t2M15	industrialized_human
CM_cf__CF_TNFC017SA_t1M16	CM_cf	http://segatalab.cibio.unitn.it/data/Pasolli_et_al.html	Homo_sapiens	Homo_sapiens	human	NA	ITA	ITA	ITA	industrialized_human	metagenomic	CF_TNFC017SA_t1M16	industrialized_human
CM_cf__CF_TNFC018IS_t1M15	CM_cf	http://segatalab.cibio.unitn.it/data/Pasolli_et_al.html	Homo_sapiens	Homo_sapiens	human	NA	ITA	ITA	ITA	industrialized_human	metagenomic	CF_TNFC018IS_t1M15	industrialized_human
CM_cf__CF_TNFC018IS_t3M15	CM_cf	http://segatalab.cibio.unitn.it/data/Pasolli_et_al.html	Homo_sapiens	Homo_sapiens	human	NA	ITA	ITA	ITA	industrialized_human	metagenomic	CF_TNFC018IS_t3M15	industrialized_human
CM_cf__CF_TNFC018SA_t1M16	CM_cf	http://segatalab.cibio.unitn.it/data/Pasolli_et_al.html	Homo_sapiens	Homo_sapiens	human	NA	ITA	ITA	ITA	industrialized_human	metagenomic	CF_TNFC018SA_t1M16	industrialized_human
CM_cf__CF_TNFC018SA_t5M17	CM_cf	http://segatalab.cibio.unitn.it/data/Pasolli_et_al.html	Homo_sapiens	Homo_sapiens	human	NA	ITA	ITA	ITA	industrialized_human	metagenomic	CF_TNFC018SA_t5M17	industrialized_human
CM_cf__CF_TNFC022IS_t1M15	CM_cf	http://segatalab.cibio.unitn.it/data/Pasolli_et_al.html	Homo_sapiens	Homo_sapiens	human	NA	ITA	ITA	ITA	industrialized_human	metagenomic	CF_TNFC022IS_t1M15	industrialized_human
CM_cf__CF_TNFC022IS_t2M15	CM_cf	http://segatalab.cibio.unitn.it/data/Pasolli_et_al.html	Homo_sapiens	Homo_sapiens	human	NA	ITA	ITA	ITA	industrialized_human	metagenomic	CF_TNFC022IS_t2M15	industrialized_human
CM_cf__CF_TNFC022IS_t3M16	CM_cf	http://segatalab.cibio.unitn.it/data/Pasolli_et_al.html	Homo_sapiens	Homo_sapiens	human	NA	ITA	ITA	ITA	industrialized_human	metagenomic	CF_TNFC022IS_t3M16	industrialized_human
CM_cf__CF_TNFC022IS_t4M16	CM_cf	http://segatalab.cibio.unitn.it/data/Pasolli_et_al.html	Homo_sapiens	Homo_sapiens	human	NA	ITA	ITA	ITA	industrialized_human	metagenomic	CF_TNFC022IS_t4M16	industrialized_human
CM_cf__CF_TNFC022IS_t5M16	CM_cf	http://segatalab.cibio.unitn.it/data/Pasolli_et_al.html	Homo_sapiens	Homo_sapiens	human	NA	ITA	ITA	ITA	industrialized_human	metagenomic	CF_TNFC022IS_t5M16	industrialized_human
CM_cf__CF_TNFC022SA_t1M16	CM_cf	http://segatalab.cibio.unitn.it/data/Pasolli_et_al.html	Homo_sapiens	Homo_sapiens	human	NA	ITA	ITA	ITA	industrialized_human	metagenomic	CF_TNFC022SA_t1M16	industrialized_human
CM_cf__CF_TNFC023IS_t1M15	CM_cf	http://segatalab.cibio.unitn.it/data/Pasolli_et_al.html	Homo_sapiens	Homo_sapiens	human	NA	ITA	ITA	ITA	industrialized_human	metagenomic	CF_TNFC023IS_t1M15	industrialized_human
CM_cf__CF_TNFC023IS_t2M15	CM_cf	http://segatalab.cibio.unitn.it/data/Pasolli_et_al.html	Homo_sapiens	Homo_sapiens	human	NA	ITA	ITA	ITA	industrialized_human	metagenomic	CF_TNFC023IS_t2M15	industrialized_human
CM_cf__CF_TNFC023IS_t3M15	CM_cf	http://segatalab.cibio.unitn.it/data/Pasolli_et_al.html	Homo_sapiens	Homo_sapiens	human	NA	ITA	ITA	ITA	industrialized_human	metagenomic	CF_TNFC023IS_t3M15	industrialized_human
CM_cf__CF_TNFC023SA_t1M16	CM_cf	http://segatalab.cibio.unitn.it/data/Pasolli_et_al.html	Homo_sapiens	Homo_sapiens	human	NA	ITA	ITA	ITA	industrialized_human	metagenomic	CF_TNFC023SA_t1M16	industrialized_human
CM_cf__CF_TNFC034SA_t1M16	CM_cf	http://segatalab.cibio.unitn.it/data/Pasolli_et_al.html	Homo_sapiens	Homo_sapiens	human	NA	ITA	ITA	ITA	industrialized_human	metagenomic	CF_TNFC034SA_t1M16	industrialized_human
CM_cf__CF_TNFC034SS_t1M15	CM_cf	http://segatalab.cibio.unitn.it/data/Pasolli_et_al.html	Homo_sapiens	Homo_sapiens	human	NA	ITA	ITA	ITA	industrialized_human	metagenomic	CF_TNFC034SS_t1M15	industrialized_human
CM_cf__CF_TNFC038SA_t1M16	CM_cf	http://segatalab.cibio.unitn.it/data/Pasolli_et_al.html	Homo_sapiens	Homo_sapiens	human	NA	ITA	ITA	ITA	industrialized_human	metagenomic	CF_TNFC038SA_t1M16	industrialized_human
CM_cf__CF_TNFC039IS_t1M15	CM_cf	http://segatalab.cibio.unitn.it/data/Pasolli_et_al.html	Homo_sapiens	Homo_sapiens	human	NA	ITA	ITA	ITA	industrialized_human	metagenomic	CF_TNFC039IS_t1M15	industrialized_human
CM_cf__CF_TNFC039IS_t2M15	CM_cf	http://segatalab.cibio.unitn.it/data/Pasolli_et_al.html	Homo_sapiens	Homo_sapiens	human	NA	ITA	ITA	ITA	industrialized_human	metagenomic	CF_TNFC039IS_t2M15	industrialized_human
CM_cf__CF_TNFC039IS_t5M16	CM_cf	http://segatalab.cibio.unitn.it/data/Pasolli_et_al.html	Homo_sapiens	Homo_sapiens	human	NA	ITA	ITA	ITA	industrialized_human	metagenomic	CF_TNFC039IS_t5M16	industrialized_human
CM_cf__CF_TNFC039SA_t1M16	CM_cf	http://segatalab.cibio.unitn.it/data/Pasolli_et_al.html	Homo_sapiens	Homo_sapiens	human	NA	ITA	ITA	ITA	industrialized_human	metagenomic	CF_TNFC039SA_t1M16	industrialized_human
CM_cf__CF_TNFC040IS_t1M15	CM_cf	http://segatalab.cibio.unitn.it/data/Pasolli_et_al.html	Homo_sapiens	Homo_sapiens	human	NA	ITA	ITA	ITA	industrialized_human	metagenomic	CF_TNFC040IS_t1M15	industrialized_human
CM_cf__CF_TNFC040IS_t2M15	CM_cf	http://segatalab.cibio.unitn.it/data/Pasolli_et_al.html	Homo_sapiens	Homo_sapiens	human	NA	ITA	ITA	ITA	industrialized_human	metagenomic	CF_TNFC040IS_t2M15	industrialized_human
CM_cf__CF_TNFC040IS_t3M15	CM_cf	http://segatalab.cibio.unitn.it/data/Pasolli_et_al.html	Homo_sapiens	Homo_sapiens	human	NA	ITA	ITA	ITA	industrialized_human	metagenomic	CF_TNFC040IS_t3M15	industrialized_human
CM_cf__CF_TNFC041IS_t1M15	CM_cf	http://segatalab.cibio.unitn.it/data/Pasolli_et_al.html	Homo_sapiens	Homo_sapiens	human	NA	ITA	ITA	ITA	industrialized_human	metagenomic	CF_TNFC041IS_t1M15	industrialized_human
CM_cf__CF_TNFC041IS_t2M15	CM_cf	http://segatalab.cibio.unitn.it/data/Pasolli_et_al.html	Homo_sapiens	Homo_sapiens	human	NA	ITA	ITA	ITA	industrialized_human	metagenomic	CF_TNFC041IS_t2M15	industrialized_human
CM_cf__CF_TNFC041IS_t3M15	CM_cf	http://segatalab.cibio.unitn.it/data/Pasolli_et_al.html	Homo_sapiens	Homo_sapiens	human	NA	ITA	ITA	ITA	industrialized_human	metagenomic	CF_TNFC041IS_t3M15	industrialized_human
CM_cf__CF_TNFC041IS_t4M16	CM_cf	http://segatalab.cibio.unitn.it/data/Pasolli_et_al.html	Homo_sapiens	Homo_sapiens	human	NA	ITA	ITA	ITA	industrialized_human	metagenomic	CF_TNFC041IS_t4M16	industrialized_human
CM_cf__CF_TNFC041SA_t1M15	CM_cf	http://segatalab.cibio.unitn.it/data/Pasolli_et_al.html	Homo_sapiens	Homo_sapiens	human	NA	ITA	ITA	ITA	industrialized_human	metagenomic	CF_TNFC041SA_t1M15	industrialized_human
CM_cf__CF_TNFC045IS_t1M15	CM_cf	http://segatalab.cibio.unitn.it/data/Pasolli_et_al.html	Homo_sapiens	Homo_sapiens	human	NA	ITA	ITA	ITA	industrialized_human	metagenomic	CF_TNFC045IS_t1M15	industrialized_human
CM_cf__CF_TNFC045IS_t2M15	CM_cf	http://segatalab.cibio.unitn.it/data/Pasolli_et_al.html	Homo_sapiens	Homo_sapiens	human	NA	ITA	ITA	ITA	industrialized_human	metagenomic	CF_TNFC045IS_t2M15	industrialized_human
CM_cf__CF_TNFC046IS_t1M15	CM_cf	http://segatalab.cibio.unitn.it/data/Pasolli_et_al.html	Homo_sapiens	Homo_sapiens	human	NA	ITA	ITA	ITA	industrialized_human	metagenomic	CF_TNFC046IS_t1M15	industrialized_human
CM_cf__CF_TNFC046IS_t2M15	CM_cf	http://segatalab.cibio.unitn.it/data/Pasolli_et_al.html	Homo_sapiens	Homo_sapiens	human	NA	ITA	ITA	ITA	industrialized_human	metagenomic	CF_TNFC046IS_t2M15	industrialized_human
CM_cf__CF_TNFC046IS_t3M15	CM_cf	http://segatalab.cibio.unitn.it/data/Pasolli_et_al.html	Homo_sapiens	Homo_sapiens	human	NA	ITA	ITA	ITA	industrialized_human	metagenomic	CF_TNFC046IS_t3M15	industrialized_human
CM_cf__CF_TNFC047IS_t1M15	CM_cf	http://segatalab.cibio.unitn.it/data/Pasolli_et_al.html	Homo_sapiens	Homo_sapiens	human	NA	ITA	ITA	ITA	industrialized_human	metagenomic	CF_TNFC047IS_t1M15	industrialized_human
CM_cf__CF_TNFC048IS_t2M15	CM_cf	http://segatalab.cibio.unitn.it/data/Pasolli_et_al.html	Homo_sapiens	Homo_sapiens	human	NA	ITA	ITA	ITA	industrialized_human	metagenomic	CF_TNFC048IS_t2M15	industrialized_human
CM_cf__CF_TNFC048IS_t3M15	CM_cf	http://segatalab.cibio.unitn.it/data/Pasolli_et_al.html	Homo_sapiens	Homo_sapiens	human	NA	ITA	ITA	ITA	industrialized_human	metagenomic	CF_TNFC048IS_t3M15	industrialized_human
CM_cf__CF_TNFC048SA_t1M16	CM_cf	http://segatalab.cibio.unitn.it/data/Pasolli_et_al.html	Homo_sapiens	Homo_sapiens	human	NA	ITA	ITA	ITA	industrialized_human	metagenomic	CF_TNFC048SA_t1M16	industrialized_human
CM_cf__CF_TNFC051IS_t1M15	CM_cf	http://segatalab.cibio.unitn.it/data/Pasolli_et_al.html	Homo_sapiens	Homo_sapiens	human	NA	ITA	ITA	ITA	industrialized_human	metagenomic	CF_TNFC051IS_t1M15	industrialized_human
CM_cf__CF_TNFC051SA_t1M16	CM_cf	http://segatalab.cibio.unitn.it/data/Pasolli_et_al.html	Homo_sapiens	Homo_sapiens	human	NA	ITA	ITA	ITA	industrialized_human	metagenomic	CF_TNFC051SA_t1M16	industrialized_human
CM_cf__CF_TNFC054IS_t1M15	CM_cf	http://segatalab.cibio.unitn.it/data/Pasolli_et_al.html	Homo_sapiens	Homo_sapiens	human	NA	ITA	ITA	ITA	industrialized_human	metagenomic	CF_TNFC054IS_t1M15	industrialized_human
CM_cf__CF_TNFC057IS_t1M15	CM_cf	http://segatalab.cibio.unitn.it/data/Pasolli_et_al.html	Homo_sapiens	Homo_sapiens	human	NA	ITA	ITA	ITA	industrialized_human	metagenomic	CF_TNFC057IS_t1M15	industrialized_human
CM_cf__CF_TNFC057IS_t2M15	CM_cf	http://segatalab.cibio.unitn.it/data/Pasolli_et_al.html	Homo_sapiens	Homo_sapiens	human	NA	ITA	ITA	ITA	industrialized_human	metagenomic	CF_TNFC057IS_t2M15	industrialized_human
CM_cf__CF_TNFC057IS_t3M15	CM_cf	http://segatalab.cibio.unitn.it/data/Pasolli_et_al.html	Homo_sapiens	Homo_sapiens	human	NA	ITA	ITA	ITA	industrialized_human	metagenomic	CF_TNFC057IS_t3M15	industrialized_human
CM_cf__CF_TNFC057IS_t4M16	CM_cf	http://segatalab.cibio.unitn.it/data/Pasolli_et_al.html	Homo_sapiens	Homo_sapiens	human	NA	ITA	ITA	ITA	industrialized_human	metagenomic	CF_TNFC057IS_t4M16	industrialized_human
CM_cf__CF_TNFC057SA_t1M16	CM_cf	http://segatalab.cibio.unitn.it/data/Pasolli_et_al.html	Homo_sapiens	Homo_sapiens	human	NA	ITA	ITA	ITA	industrialized_human	metagenomic	CF_TNFC057SA_t1M16	industrialized_human
CM_cf__CF_TNFC059IS_t1M15	CM_cf	http://segatalab.cibio.unitn.it/data/Pasolli_et_al.html	Homo_sapiens	Homo_sapiens	human	NA	ITA	ITA	ITA	industrialized_human	metagenomic	CF_TNFC059IS_t1M15	industrialized_human
CM_cf__CF_TNFC060IS_t1M15	CM_cf	http://segatalab.cibio.unitn.it/data/Pasolli_et_al.html	Homo_sapiens	Homo_sapiens	human	NA	ITA	ITA	ITA	industrialized_human	metagenomic	CF_TNFC060IS_t1M15	industrialized_human
CM_cf__CF_TNFC060IS_t2M16	CM_cf	http://segatalab.cibio.unitn.it/data/Pasolli_et_al.html	Homo_sapiens	Homo_sapiens	human	NA	ITA	ITA	ITA	industrialized_human	metagenomic	CF_TNFC060IS_t2M16	industrialized_human
CM_cf__CF_TNFC060IS_t5M16	CM_cf	http://segatalab.cibio.unitn.it/data/Pasolli_et_al.html	Homo_sapiens	Homo_sapiens	human	NA	ITA	ITA	ITA	industrialized_human	metagenomic	CF_TNFC060IS_t5M16	industrialized_human
CM_cf__CF_TNFC060SA_t1M16	CM_cf	http://segatalab.cibio.unitn.it/data/Pasolli_et_al.html	Homo_sapiens	Homo_sapiens	human	NA	ITA	ITA	ITA	industrialized_human	metagenomic	CF_TNFC060SA_t1M16	industrialized_human
CM_madagascar__A01_02_1FE	CM_madagascar	http://segatalab.cibio.unitn.it/data/Pasolli_et_al.html	Homo_sapiens	Homo_sapiens	human	NA	MDG	MDG	MDG	non_industrialized_human	metagenomic	A01_02_1FE	non_industrialized_human
CM_madagascar__A03_01_1FE	CM_madagascar	http://segatalab.cibio.unitn.it/data/Pasolli_et_al.html	Homo_sapiens	Homo_sapiens	human	NA	MDG	MDG	MDG	non_industrialized_human	metagenomic	A03_01_1FE	non_industrialized_human
CM_madagascar__A04_01_1FE	CM_madagascar	http://segatalab.cibio.unitn.it/data/Pasolli_et_al.html	Homo_sapiens	Homo_sapiens	human	NA	MDG	MDG	MDG	non_industrialized_human	metagenomic	A04_01_1FE	non_industrialized_human
CM_madagascar__A04_04_1FE	CM_madagascar	http://segatalab.cibio.unitn.it/data/Pasolli_et_al.html	Homo_sapiens	Homo_sapiens	human	NA	MDG	MDG	MDG	non_industrialized_human	metagenomic	A04_04_1FE	non_industrialized_human
CM_madagascar__A06_01_1FE	CM_madagascar	http://segatalab.cibio.unitn.it/data/Pasolli_et_al.html	Homo_sapiens	Homo_sapiens	human	NA	MDG	MDG	MDG	non_industrialized_human	metagenomic	A06_01_1FE	non_industrialized_human
CM_madagascar__A07_01_1FE	CM_madagascar	http://segatalab.cibio.unitn.it/data/Pasolli_et_al.html	Homo_sapiens	Homo_sapiens	human	NA	MDG	MDG	MDG	non_industrialized_human	metagenomic	A07_01_1FE	non_industrialized_human
CM_madagascar__A08_01_1FE	CM_madagascar	http://segatalab.cibio.unitn.it/data/Pasolli_et_al.html	Homo_sapiens	Homo_sapiens	human	NA	MDG	MDG	MDG	non_industrialized_human	metagenomic	A08_01_1FE	non_industrialized_human
CM_madagascar__A09_01_1FE	CM_madagascar	http://segatalab.cibio.unitn.it/data/Pasolli_et_al.html	Homo_sapiens	Homo_sapiens	human	NA	MDG	MDG	MDG	non_industrialized_human	metagenomic	A09_01_1FE	non_industrialized_human
CM_madagascar__A09_02_1FE	CM_madagascar	http://segatalab.cibio.unitn.it/data/Pasolli_et_al.html	Homo_sapiens	Homo_sapiens	human	NA	MDG	MDG	MDG	non_industrialized_human	metagenomic	A09_02_1FE	non_industrialized_human
CM_madagascar__A10_01_1FE	CM_madagascar	http://segatalab.cibio.unitn.it/data/Pasolli_et_al.html	Homo_sapiens	Homo_sapiens	human	NA	MDG	MDG	MDG	non_industrialized_human	metagenomic	A10_01_1FE	non_industrialized_human
CM_madagascar__A10_02_1FE	CM_madagascar	http://segatalab.cibio.unitn.it/data/Pasolli_et_al.html	Homo_sapiens	Homo_sapiens	human	NA	MDG	MDG	MDG	non_industrialized_human	metagenomic	A10_02_1FE	non_industrialized_human
CM_madagascar__A11_01_1FE	CM_madagascar	http://segatalab.cibio.unitn.it/data/Pasolli_et_al.html	Homo_sapiens	Homo_sapiens	human	NA	MDG	MDG	MDG	non_industrialized_human	metagenomic	A11_01_1FE	non_industrialized_human
CM_madagascar__A13_01_1FE	CM_madagascar	http://segatalab.cibio.unitn.it/data/Pasolli_et_al.html	Homo_sapiens	Homo_sapiens	human	NA	MDG	MDG	MDG	non_industrialized_human	metagenomic	A13_01_1FE	non_industrialized_human
CM_madagascar__A13_03_1FE	CM_madagascar	http://segatalab.cibio.unitn.it/data/Pasolli_et_al.html	Homo_sapiens	Homo_sapiens	human	NA	MDG	MDG	MDG	non_industrialized_human	metagenomic	A13_03_1FE	non_industrialized_human
CM_madagascar__A14_01_1FE	CM_madagascar	http://segatalab.cibio.unitn.it/data/Pasolli_et_al.html	Homo_sapiens	Homo_sapiens	human	NA	MDG	MDG	MDG	non_industrialized_human	metagenomic	A14_01_1FE	non_industrialized_human
CM_madagascar__A15_02_1FE	CM_madagascar	http://segatalab.cibio.unitn.it/data/Pasolli_et_al.html	Homo_sapiens	Homo_sapiens	human	NA	MDG	MDG	MDG	non_industrialized_human	metagenomic	A15_02_1FE	non_industrialized_human
CM_madagascar__A19_01_1FE	CM_madagascar	http://segatalab.cibio.unitn.it/data/Pasolli_et_al.html	Homo_sapiens	Homo_sapiens	human	NA	MDG	MDG	MDG	non_industrialized_human	metagenomic	A19_01_1FE	non_industrialized_human
CM_madagascar__A19_03_1FE	CM_madagascar	http://segatalab.cibio.unitn.it/data/Pasolli_et_al.html	Homo_sapiens	Homo_sapiens	human	NA	MDG	MDG	MDG	non_industrialized_human	metagenomic	A19_03_1FE	non_industrialized_human
CM_madagascar__A20_01_1FE	CM_madagascar	http://segatalab.cibio.unitn.it/data/Pasolli_et_al.html	Homo_sapiens	Homo_sapiens	human	NA	MDG	MDG	MDG	non_industrialized_human	metagenomic	A20_01_1FE	non_industrialized_human
CM_madagascar__A20_03_1FE	CM_madagascar	http://segatalab.cibio.unitn.it/data/Pasolli_et_al.html	Homo_sapiens	Homo_sapiens	human	NA	MDG	MDG	MDG	non_industrialized_human	metagenomic	A20_03_1FE	non_industrialized_human
CM_madagascar__A22_01_1FE	CM_madagascar	http://segatalab.cibio.unitn.it/data/Pasolli_et_al.html	Homo_sapiens	Homo_sapiens	human	NA	MDG	MDG	MDG	non_industrialized_human	metagenomic	A22_01_1FE	non_industrialized_human
CM_madagascar__A23_01_1FE	CM_madagascar	http://segatalab.cibio.unitn.it/data/Pasolli_et_al.html	Homo_sapiens	Homo_sapiens	human	NA	MDG	MDG	MDG	non_industrialized_human	metagenomic	A23_01_1FE	non_industrialized_human
CM_madagascar__A24_02_1FE	CM_madagascar	http://segatalab.cibio.unitn.it/data/Pasolli_et_al.html	Homo_sapiens	Homo_sapiens	human	NA	MDG	MDG	MDG	non_industrialized_human	metagenomic	A24_02_1FE	non_industrialized_human
CM_madagascar__A24_04_1FE	CM_madagascar	http://segatalab.cibio.unitn.it/data/Pasolli_et_al.html	Homo_sapiens	Homo_sapiens	human	NA	MDG	MDG	MDG	non_industrialized_human	metagenomic	A24_04_1FE	non_industrialized_human
CM_madagascar__A25_01_1FE	CM_madagascar	http://segatalab.cibio.unitn.it/data/Pasolli_et_al.html	Homo_sapiens	Homo_sapiens	human	NA	MDG	MDG	MDG	non_industrialized_human	metagenomic	A25_01_1FE	non_industrialized_human
CM_madagascar__A27_02_1FE	CM_madagascar	http://segatalab.cibio.unitn.it/data/Pasolli_et_al.html	Homo_sapiens	Homo_sapiens	human	NA	MDG	MDG	MDG	non_industrialized_human	metagenomic	A27_02_1FE	non_industrialized_human
CM_madagascar__A28_02_1FE	CM_madagascar	http://segatalab.cibio.unitn.it/data/Pasolli_et_al.html	Homo_sapiens	Homo_sapiens	human	NA	MDG	MDG	MDG	non_industrialized_human	metagenomic	A28_02_1FE	non_industrialized_human
CM_madagascar__A29_01_1FE	CM_madagascar	http://segatalab.cibio.unitn.it/data/Pasolli_et_al.html	Homo_sapiens	Homo_sapiens	human	NA	MDG	MDG	MDG	non_industrialized_human	metagenomic	A29_01_1FE	non_industrialized_human
CM_madagascar__A32_01_1FE	CM_madagascar	http://segatalab.cibio.unitn.it/data/Pasolli_et_al.html	Homo_sapiens	Homo_sapiens	human	NA	MDG	MDG	MDG	non_industrialized_human	metagenomic	A32_01_1FE	non_industrialized_human
CM_madagascar__A34_01_1FE	CM_madagascar	http://segatalab.cibio.unitn.it/data/Pasolli_et_al.html	Homo_sapiens	Homo_sapiens	human	NA	MDG	MDG	MDG	non_industrialized_human	metagenomic	A34_01_1FE	non_industrialized_human
CM_madagascar__A35_01_1FE	CM_madagascar	http://segatalab.cibio.unitn.it/data/Pasolli_et_al.html	Homo_sapiens	Homo_sapiens	human	NA	MDG	MDG	MDG	non_industrialized_human	metagenomic	A35_01_1FE	non_industrialized_human
CM_madagascar__A36_01_1FE	CM_madagascar	http://segatalab.cibio.unitn.it/data/Pasolli_et_al.html	Homo_sapiens	Homo_sapiens	human	NA	MDG	MDG	MDG	non_industrialized_human	metagenomic	A36_01_1FE	non_industrialized_human
CM_madagascar__A36_02_1FE	CM_madagascar	http://segatalab.cibio.unitn.it/data/Pasolli_et_al.html	Homo_sapiens	Homo_sapiens	human	NA	MDG	MDG	MDG	non_industrialized_human	metagenomic	A36_02_1FE	non_industrialized_human
CM_madagascar__A39_01_1FE	CM_madagascar	http://segatalab.cibio.unitn.it/data/Pasolli_et_al.html	Homo_sapiens	Homo_sapiens	human	NA	MDG	MDG	MDG	non_industrialized_human	metagenomic	A39_01_1FE	non_industrialized_human
CM_madagascar__A39_02_1FE	CM_madagascar	http://segatalab.cibio.unitn.it/data/Pasolli_et_al.html	Homo_sapiens	Homo_sapiens	human	NA	MDG	MDG	MDG	non_industrialized_human	metagenomic	A39_02_1FE	non_industrialized_human
CM_madagascar__A39_04_1FE	CM_madagascar	http://segatalab.cibio.unitn.it/data/Pasolli_et_al.html	Homo_sapiens	Homo_sapiens	human	NA	MDG	MDG	MDG	non_industrialized_human	metagenomic	A39_04_1FE	non_industrialized_human
CM_madagascar__A40_02_1FE	CM_madagascar	http://segatalab.cibio.unitn.it/data/Pasolli_et_al.html	Homo_sapiens	Homo_sapiens	human	NA	MDG	MDG	MDG	non_industrialized_human	metagenomic	A40_02_1FE	non_industrialized_human
CM_madagascar__A41_01_1FE	CM_madagascar	http://segatalab.cibio.unitn.it/data/Pasolli_et_al.html	Homo_sapiens	Homo_sapiens	human	NA	MDG	MDG	MDG	non_industrialized_human	metagenomic	A41_01_1FE	non_industrialized_human
CM_madagascar__A42_02_1FE	CM_madagascar	http://segatalab.cibio.unitn.it/data/Pasolli_et_al.html	Homo_sapiens	Homo_sapiens	human	NA	MDG	MDG	MDG	non_industrialized_human	metagenomic	A42_02_1FE	non_industrialized_human
CM_madagascar__A43_02_1FE	CM_madagascar	http://segatalab.cibio.unitn.it/data/Pasolli_et_al.html	Homo_sapiens	Homo_sapiens	human	NA	MDG	MDG	MDG	non_industrialized_human	metagenomic	A43_02_1FE	non_industrialized_human
CM_madagascar__A44_01_1FE	CM_madagascar	http://segatalab.cibio.unitn.it/data/Pasolli_et_al.html	Homo_sapiens	Homo_sapiens	human	NA	MDG	MDG	MDG	non_industrialized_human	metagenomic	A44_01_1FE	non_industrialized_human
CM_madagascar__A45_02_1FE	CM_madagascar	http://segatalab.cibio.unitn.it/data/Pasolli_et_al.html	Homo_sapiens	Homo_sapiens	human	NA	MDG	MDG	MDG	non_industrialized_human	metagenomic	A45_02_1FE	non_industrialized_human
CM_madagascar__A46_01_1FE	CM_madagascar	http://segatalab.cibio.unitn.it/data/Pasolli_et_al.html	Homo_sapiens	Homo_sapiens	human	NA	MDG	MDG	MDG	non_industrialized_human	metagenomic	A46_01_1FE	non_industrialized_human
CM_madagascar__A46_02_1FE	CM_madagascar	http://segatalab.cibio.unitn.it/data/Pasolli_et_al.html	Homo_sapiens	Homo_sapiens	human	NA	MDG	MDG	MDG	non_industrialized_human	metagenomic	A46_02_1FE	non_industrialized_human
CM_madagascar__A47_01_1FE	CM_madagascar	http://segatalab.cibio.unitn.it/data/Pasolli_et_al.html	Homo_sapiens	Homo_sapiens	human	NA	MDG	MDG	MDG	non_industrialized_human	metagenomic	A47_01_1FE	non_industrialized_human
CM_madagascar__A48_01_1FE	CM_madagascar	http://segatalab.cibio.unitn.it/data/Pasolli_et_al.html	Homo_sapiens	Homo_sapiens	human	NA	MDG	MDG	MDG	non_industrialized_human	metagenomic	A48_01_1FE	non_industrialized_human
CM_madagascar__A48_05_1FE	CM_madagascar	http://segatalab.cibio.unitn.it/data/Pasolli_et_al.html	Homo_sapiens	Homo_sapiens	human	NA	MDG	MDG	MDG	non_industrialized_human	metagenomic	A48_05_1FE	non_industrialized_human
CM_madagascar__A49_01_1FE	CM_madagascar	http://segatalab.cibio.unitn.it/data/Pasolli_et_al.html	Homo_sapiens	Homo_sapiens	human	NA	MDG	MDG	MDG	non_industrialized_human	metagenomic	A49_01_1FE	non_industrialized_human
CM_madagascar__A53_01_1FE	CM_madagascar	http://segatalab.cibio.unitn.it/data/Pasolli_et_al.html	Homo_sapiens	Homo_sapiens	human	NA	MDG	MDG	MDG	non_industrialized_human	metagenomic	A53_01_1FE	non_industrialized_human
CM_madagascar__A54_02_1FE	CM_madagascar	http://segatalab.cibio.unitn.it/data/Pasolli_et_al.html	Homo_sapiens	Homo_sapiens	human	NA	MDG	MDG	MDG	non_industrialized_human	metagenomic	A54_02_1FE	non_industrialized_human
CM_madagascar__A55_01_1FE	CM_madagascar	http://segatalab.cibio.unitn.it/data/Pasolli_et_al.html	Homo_sapiens	Homo_sapiens	human	NA	MDG	MDG	MDG	non_industrialized_human	metagenomic	A55_01_1FE	non_industrialized_human
CM_madagascar__A55_02_1FE	CM_madagascar	http://segatalab.cibio.unitn.it/data/Pasolli_et_al.html	Homo_sapiens	Homo_sapiens	human	NA	MDG	MDG	MDG	non_industrialized_human	metagenomic	A55_02_1FE	non_industrialized_human
CM_madagascar__A56_01_1FE	CM_madagascar	http://segatalab.cibio.unitn.it/data/Pasolli_et_al.html	Homo_sapiens	Homo_sapiens	human	NA	MDG	MDG	MDG	non_industrialized_human	metagenomic	A56_01_1FE	non_industrialized_human
CM_madagascar__A58_01_1FE	CM_madagascar	http://segatalab.cibio.unitn.it/data/Pasolli_et_al.html	Homo_sapiens	Homo_sapiens	human	NA	MDG	MDG	MDG	non_industrialized_human	metagenomic	A58_01_1FE	non_industrialized_human
CM_madagascar__A58_03_1FE	CM_madagascar	http://segatalab.cibio.unitn.it/data/Pasolli_et_al.html	Homo_sapiens	Homo_sapiens	human	NA	MDG	MDG	MDG	non_industrialized_human	metagenomic	A58_03_1FE	non_industrialized_human
CM_madagascar__A59_01_1FE	CM_madagascar	http://segatalab.cibio.unitn.it/data/Pasolli_et_al.html	Homo_sapiens	Homo_sapiens	human	NA	MDG	MDG	MDG	non_industrialized_human	metagenomic	A59_01_1FE	non_industrialized_human
CM_madagascar__A62_01_1FE	CM_madagascar	http://segatalab.cibio.unitn.it/data/Pasolli_et_al.html	Homo_sapiens	Homo_sapiens	human	NA	MDG	MDG	MDG	non_industrialized_human	metagenomic	A62_01_1FE	non_industrialized_human
CM_madagascar__A62_03_1FE	CM_madagascar	http://segatalab.cibio.unitn.it/data/Pasolli_et_al.html	Homo_sapiens	Homo_sapiens	human	NA	MDG	MDG	MDG	non_industrialized_human	metagenomic	A62_03_1FE	non_industrialized_human
CM_madagascar__A66_02_1FE	CM_madagascar	http://segatalab.cibio.unitn.it/data/Pasolli_et_al.html	Homo_sapiens	Homo_sapiens	human	NA	MDG	MDG	MDG	non_industrialized_human	metagenomic	A66_02_1FE	non_industrialized_human
CM_madagascar__A67_01_1FE	CM_madagascar	http://segatalab.cibio.unitn.it/data/Pasolli_et_al.html	Homo_sapiens	Homo_sapiens	human	NA	MDG	MDG	MDG	non_industrialized_human	metagenomic	A67_01_1FE	non_industrialized_human
CM_madagascar__A68_01_1FE	CM_madagascar	http://segatalab.cibio.unitn.it/data/Pasolli_et_al.html	Homo_sapiens	Homo_sapiens	human	NA	MDG	MDG	MDG	non_industrialized_human	metagenomic	A68_01_1FE	non_industrialized_human
CM_madagascar__A69_01_1FE	CM_madagascar	http://segatalab.cibio.unitn.it/data/Pasolli_et_al.html	Homo_sapiens	Homo_sapiens	human	NA	MDG	MDG	MDG	non_industrialized_human	metagenomic	A69_01_1FE	non_industrialized_human
CM_madagascar__A69_02_1FE	CM_madagascar	http://segatalab.cibio.unitn.it/data/Pasolli_et_al.html	Homo_sapiens	Homo_sapiens	human	NA	MDG	MDG	MDG	non_industrialized_human	metagenomic	A69_02_1FE	non_industrialized_human
CM_madagascar__A70_01_1FE	CM_madagascar	http://segatalab.cibio.unitn.it/data/Pasolli_et_al.html	Homo_sapiens	Homo_sapiens	human	NA	MDG	MDG	MDG	non_industrialized_human	metagenomic	A70_01_1FE	non_industrialized_human
CM_madagascar__A70_03_1FE	CM_madagascar	http://segatalab.cibio.unitn.it/data/Pasolli_et_al.html	Homo_sapiens	Homo_sapiens	human	NA	MDG	MDG	MDG	non_industrialized_human	metagenomic	A70_03_1FE	non_industrialized_human
CM_madagascar__A72_01_1FE	CM_madagascar	http://segatalab.cibio.unitn.it/data/Pasolli_et_al.html	Homo_sapiens	Homo_sapiens	human	NA	MDG	MDG	MDG	non_industrialized_human	metagenomic	A72_01_1FE	non_industrialized_human
CM_madagascar__A72_02_1FE	CM_madagascar	http://segatalab.cibio.unitn.it/data/Pasolli_et_al.html	Homo_sapiens	Homo_sapiens	human	NA	MDG	MDG	MDG	non_industrialized_human	metagenomic	A72_02_1FE	non_industrialized_human
CM_madagascar__A73_01_1FE	CM_madagascar	http://segatalab.cibio.unitn.it/data/Pasolli_et_al.html	Homo_sapiens	Homo_sapiens	human	NA	MDG	MDG	MDG	non_industrialized_human	metagenomic	A73_01_1FE	non_industrialized_human
CM_madagascar__A73_02_1FE	CM_madagascar	http://segatalab.cibio.unitn.it/data/Pasolli_et_al.html	Homo_sapiens	Homo_sapiens	human	NA	MDG	MDG	MDG	non_industrialized_human	metagenomic	A73_02_1FE	non_industrialized_human
CM_madagascar__A75_02_1FE	CM_madagascar	http://segatalab.cibio.unitn.it/data/Pasolli_et_al.html	Homo_sapiens	Homo_sapiens	human	NA	MDG	MDG	MDG	non_industrialized_human	metagenomic	A75_02_1FE	non_industrialized_human
CM_madagascar__A79_02_1FE	CM_madagascar	http://segatalab.cibio.unitn.it/data/Pasolli_et_al.html	Homo_sapiens	Homo_sapiens	human	NA	MDG	MDG	MDG	non_industrialized_human	metagenomic	A79_02_1FE	non_industrialized_human
CM_madagascar__A81_01_1FE	CM_madagascar	http://segatalab.cibio.unitn.it/data/Pasolli_et_al.html	Homo_sapiens	Homo_sapiens	human	NA	MDG	MDG	MDG	non_industrialized_human	metagenomic	A81_01_1FE	non_industrialized_human
CM_madagascar__A81_03_1FE	CM_madagascar	http://segatalab.cibio.unitn.it/data/Pasolli_et_al.html	Homo_sapiens	Homo_sapiens	human	NA	MDG	MDG	MDG	non_industrialized_human	metagenomic	A81_03_1FE	non_industrialized_human
CM_madagascar__A83_02_1FE	CM_madagascar	http://segatalab.cibio.unitn.it/data/Pasolli_et_al.html	Homo_sapiens	Homo_sapiens	human	NA	MDG	MDG	MDG	non_industrialized_human	metagenomic	A83_02_1FE	non_industrialized_human
CM_madagascar__A85_01_1FE	CM_madagascar	http://segatalab.cibio.unitn.it/data/Pasolli_et_al.html	Homo_sapiens	Homo_sapiens	human	NA	MDG	MDG	MDG	non_industrialized_human	metagenomic	A85_01_1FE	non_industrialized_human
CM_madagascar__A88_02_1FE	CM_madagascar	http://segatalab.cibio.unitn.it/data/Pasolli_et_al.html	Homo_sapiens	Homo_sapiens	human	NA	MDG	MDG	MDG	non_industrialized_human	metagenomic	A88_02_1FE	non_industrialized_human
CM_madagascar__A89_01_1FE	CM_madagascar	http://segatalab.cibio.unitn.it/data/Pasolli_et_al.html	Homo_sapiens	Homo_sapiens	human	NA	MDG	MDG	MDG	non_industrialized_human	metagenomic	A89_01_1FE	non_industrialized_human
CM_madagascar__A89_02_1FE	CM_madagascar	http://segatalab.cibio.unitn.it/data/Pasolli_et_al.html	Homo_sapiens	Homo_sapiens	human	NA	MDG	MDG	MDG	non_industrialized_human	metagenomic	A89_02_1FE	non_industrialized_human
CM_madagascar__A90_03_1FE	CM_madagascar	http://segatalab.cibio.unitn.it/data/Pasolli_et_al.html	Homo_sapiens	Homo_sapiens	human	NA	MDG	MDG	MDG	non_industrialized_human	metagenomic	A90_03_1FE	non_industrialized_human
CM_madagascar__A90_04_1FE	CM_madagascar	http://segatalab.cibio.unitn.it/data/Pasolli_et_al.html	Homo_sapiens	Homo_sapiens	human	NA	MDG	MDG	MDG	non_industrialized_human	metagenomic	A90_04_1FE	non_industrialized_human
CM_madagascar__A91_01_1FE	CM_madagascar	http://segatalab.cibio.unitn.it/data/Pasolli_et_al.html	Homo_sapiens	Homo_sapiens	human	NA	MDG	MDG	MDG	non_industrialized_human	metagenomic	A91_01_1FE	non_industrialized_human
CM_madagascar__A91_02_1FE	CM_madagascar	http://segatalab.cibio.unitn.it/data/Pasolli_et_al.html	Homo_sapiens	Homo_sapiens	human	NA	MDG	MDG	MDG	non_industrialized_human	metagenomic	A91_02_1FE	non_industrialized_human
CM_madagascar__A92_01_1FE	CM_madagascar	http://segatalab.cibio.unitn.it/data/Pasolli_et_al.html	Homo_sapiens	Homo_sapiens	human	NA	MDG	MDG	MDG	non_industrialized_human	metagenomic	A92_01_1FE	non_industrialized_human
CM_madagascar__A93_01_1FE	CM_madagascar	http://segatalab.cibio.unitn.it/data/Pasolli_et_al.html	Homo_sapiens	Homo_sapiens	human	NA	MDG	MDG	MDG	non_industrialized_human	metagenomic	A93_01_1FE	non_industrialized_human
CM_madagascar__A94_01_1FE	CM_madagascar	http://segatalab.cibio.unitn.it/data/Pasolli_et_al.html	Homo_sapiens	Homo_sapiens	human	NA	MDG	MDG	MDG	non_industrialized_human	metagenomic	A94_01_1FE	non_industrialized_human
CM_madagascar__A94_02_1FE	CM_madagascar	http://segatalab.cibio.unitn.it/data/Pasolli_et_al.html	Homo_sapiens	Homo_sapiens	human	NA	MDG	MDG	MDG	non_industrialized_human	metagenomic	A94_02_1FE	non_industrialized_human
CM_madagascar__A94_03_1FE	CM_madagascar	http://segatalab.cibio.unitn.it/data/Pasolli_et_al.html	Homo_sapiens	Homo_sapiens	human	NA	MDG	MDG	MDG	non_industrialized_human	metagenomic	A94_03_1FE	non_industrialized_human
CM_madagascar__A95_01_1FE	CM_madagascar	http://segatalab.cibio.unitn.it/data/Pasolli_et_al.html	Homo_sapiens	Homo_sapiens	human	NA	MDG	MDG	MDG	non_industrialized_human	metagenomic	A95_01_1FE	non_industrialized_human
CM_madagascar__V01_01_1FE	CM_madagascar	http://segatalab.cibio.unitn.it/data/Pasolli_et_al.html	Homo_sapiens	Homo_sapiens	human	NA	MDG	MDG	MDG	non_industrialized_human	metagenomic	V01_01_1FE	non_industrialized_human
CM_madagascar__V06_02_1FE	CM_madagascar	http://segatalab.cibio.unitn.it/data/Pasolli_et_al.html	Homo_sapiens	Homo_sapiens	human	NA	MDG	MDG	MDG	non_industrialized_human	metagenomic	V06_02_1FE	non_industrialized_human
CM_madagascar__V07_01_2FE	CM_madagascar	http://segatalab.cibio.unitn.it/data/Pasolli_et_al.html	Homo_sapiens	Homo_sapiens	human	NA	MDG	MDG	MDG	non_industrialized_human	metagenomic	V07_01_2FE	non_industrialized_human
CM_madagascar__V07_02_2FE	CM_madagascar	http://segatalab.cibio.unitn.it/data/Pasolli_et_al.html	Homo_sapiens	Homo_sapiens	human	NA	MDG	MDG	MDG	non_industrialized_human	metagenomic	V07_02_2FE	non_industrialized_human
CM_madagascar__V12_01_2FE	CM_madagascar	http://segatalab.cibio.unitn.it/data/Pasolli_et_al.html	Homo_sapiens	Homo_sapiens	human	NA	MDG	MDG	MDG	non_industrialized_human	metagenomic	V12_01_2FE	non_industrialized_human
CM_madagascar__V18_02_1FE	CM_madagascar	http://segatalab.cibio.unitn.it/data/Pasolli_et_al.html	Homo_sapiens	Homo_sapiens	human	NA	MDG	MDG	MDG	non_industrialized_human	metagenomic	V18_02_1FE	non_industrialized_human
CM_madagascar__V19_01_2FE	CM_madagascar	http://segatalab.cibio.unitn.it/data/Pasolli_et_al.html	Homo_sapiens	Homo_sapiens	human	NA	MDG	MDG	MDG	non_industrialized_human	metagenomic	V19_01_2FE	non_industrialized_human
CM_madagascar__V19_02_2FE	CM_madagascar	http://segatalab.cibio.unitn.it/data/Pasolli_et_al.html	Homo_sapiens	Homo_sapiens	human	NA	MDG	MDG	MDG	non_industrialized_human	metagenomic	V19_02_2FE	non_industrialized_human
CM_madagascar__V30_01_1FE	CM_madagascar	http://segatalab.cibio.unitn.it/data/Pasolli_et_al.html	Homo_sapiens	Homo_sapiens	human	NA	MDG	MDG	MDG	non_industrialized_human	metagenomic	V30_01_1FE	non_industrialized_human
CM_madagascar__V31_01_2FE	CM_madagascar	http://segatalab.cibio.unitn.it/data/Pasolli_et_al.html	Homo_sapiens	Homo_sapiens	human	NA	MDG	MDG	MDG	non_industrialized_human	metagenomic	V31_01_2FE	non_industrialized_human
CM_madagascar__V36_02_2FE	CM_madagascar	http://segatalab.cibio.unitn.it/data/Pasolli_et_al.html	Homo_sapiens	Homo_sapiens	human	NA	MDG	MDG	MDG	non_industrialized_human	metagenomic	V36_02_2FE	non_industrialized_human
CM_madagascar__V40_01_1FE	CM_madagascar	http://segatalab.cibio.unitn.it/data/Pasolli_et_al.html	Homo_sapiens	Homo_sapiens	human	NA	MDG	MDG	MDG	non_industrialized_human	metagenomic	V40_01_1FE	non_industrialized_human
CM_madagascar__V48_03_2FE	CM_madagascar	http://segatalab.cibio.unitn.it/data/Pasolli_et_al.html	Homo_sapiens	Homo_sapiens	human	NA	MDG	MDG	MDG	non_industrialized_human	metagenomic	V48_03_2FE	non_industrialized_human
CM_madagascar__V50_01_2FE	CM_madagascar	http://segatalab.cibio.unitn.it/data/Pasolli_et_al.html	Homo_sapiens	Homo_sapiens	human	NA	MDG	MDG	MDG	non_industrialized_human	metagenomic	V50_01_2FE	non_industrialized_human
CM_madagascar__V50_02_1FE	CM_madagascar	http://segatalab.cibio.unitn.it/data/Pasolli_et_al.html	Homo_sapiens	Homo_sapiens	human	NA	MDG	MDG	MDG	non_industrialized_human	metagenomic	V50_02_1FE	non_industrialized_human
CM_madagascar__V53_02_1FE	CM_madagascar	http://segatalab.cibio.unitn.it/data/Pasolli_et_al.html	Homo_sapiens	Homo_sapiens	human	NA	MDG	MDG	MDG	non_industrialized_human	metagenomic	V53_02_1FE	non_industrialized_human
CM_madagascar__V54_01_1FE	CM_madagascar	http://segatalab.cibio.unitn.it/data/Pasolli_et_al.html	Homo_sapiens	Homo_sapiens	human	NA	MDG	MDG	MDG	non_industrialized_human	metagenomic	V54_01_1FE	non_industrialized_human
CM_periimplantitis__SP_101SPI_T016	CM_periimplantitis	http://segatalab.cibio.unitn.it/data/Pasolli_et_al.html	Homo_sapiens	Homo_sapiens	human	NA	ITA	ITA	ITA	industrialized_human	metagenomic	SP_101SPI_T016	industrialized_human
CM_periimplantitis__SP_122SPT_T016	CM_periimplantitis	http://segatalab.cibio.unitn.it/data/Pasolli_et_al.html	Homo_sapiens	Homo_sapiens	human	NA	ITA	ITA	ITA	industrialized_human	metagenomic	SP_122SPT_T016	industrialized_human
CM_periimplantitis__SP_123SPT_T016	CM_periimplantitis	http://segatalab.cibio.unitn.it/data/Pasolli_et_al.html	Homo_sapiens	Homo_sapiens	human	NA	ITA	ITA	ITA	industrialized_human	metagenomic	SP_123SPT_T016	industrialized_human
CM_periimplantitis__SP_124SPI_T016	CM_periimplantitis	http://segatalab.cibio.unitn.it/data/Pasolli_et_al.html	Homo_sapiens	Homo_sapiens	human	NA	ITA	ITA	ITA	industrialized_human	metagenomic	SP_124SPI_T016	industrialized_human
CM_periimplantitis__SP_125SPI_T016	CM_periimplantitis	http://segatalab.cibio.unitn.it/data/Pasolli_et_al.html	Homo_sapiens	Homo_sapiens	human	NA	ITA	ITA	ITA	industrialized_human	metagenomic	SP_125SPI_T016	industrialized_human
CM_periimplantitis__SP_129SPI_T016	CM_periimplantitis	http://segatalab.cibio.unitn.it/data/Pasolli_et_al.html	Homo_sapiens	Homo_sapiens	human	NA	ITA	ITA	ITA	industrialized_human	metagenomic	SP_129SPI_T016	industrialized_human
CM_periimplantitis__SP_133SPT_T016	CM_periimplantitis	http://segatalab.cibio.unitn.it/data/Pasolli_et_al.html	Homo_sapiens	Homo_sapiens	human	NA	ITA	ITA	ITA	industrialized_human	metagenomic	SP_133SPT_T016	industrialized_human
CM_periimplantitis__SP_143SPI_T016	CM_periimplantitis	http://segatalab.cibio.unitn.it/data/Pasolli_et_al.html	Homo_sapiens	Homo_sapiens	human	NA	ITA	ITA	ITA	industrialized_human	metagenomic	SP_143SPI_T016	industrialized_human
CM_periimplantitis__SP_162SPI_T016	CM_periimplantitis	http://segatalab.cibio.unitn.it/data/Pasolli_et_al.html	Homo_sapiens	Homo_sapiens	human	NA	ITA	ITA	ITA	industrialized_human	metagenomic	SP_162SPI_T016	industrialized_human
CM_periimplantitis__SP_163SPI_T016	CM_periimplantitis	http://segatalab.cibio.unitn.it/data/Pasolli_et_al.html	Homo_sapiens	Homo_sapiens	human	NA	ITA	ITA	ITA	industrialized_human	metagenomic	SP_163SPI_T016	industrialized_human
CM_periimplantitis__SP_163SPT_T016	CM_periimplantitis	http://segatalab.cibio.unitn.it/data/Pasolli_et_al.html	Homo_sapiens	Homo_sapiens	human	NA	ITA	ITA	ITA	industrialized_human	metagenomic	SP_163SPT_T016	industrialized_human
CM_periimplantitis__SP_164SPI_T016	CM_periimplantitis	http://segatalab.cibio.unitn.it/data/Pasolli_et_al.html	Homo_sapiens	Homo_sapiens	human	NA	ITA	ITA	ITA	industrialized_human	metagenomic	SP_164SPI_T016	industrialized_human
CM_periimplantitis__SP_164SPT_T016	CM_periimplantitis	http://segatalab.cibio.unitn.it/data/Pasolli_et_al.html	Homo_sapiens	Homo_sapiens	human	NA	ITA	ITA	ITA	industrialized_human	metagenomic	SP_164SPT_T016	industrialized_human
CM_periimplantitis__SP_184SPT_T016	CM_periimplantitis	http://segatalab.cibio.unitn.it/data/Pasolli_et_al.html	Homo_sapiens	Homo_sapiens	human	NA	ITA	ITA	ITA	industrialized_human	metagenomic	SP_184SPT_T016	industrialized_human
CM_periimplantitis__SP_186SPI_T016_R	CM_periimplantitis	http://segatalab.cibio.unitn.it/data/Pasolli_et_al.html	Homo_sapiens	Homo_sapiens	human	NA	ITA	ITA	ITA	industrialized_human	metagenomic	SP_186SPI_T016_R	industrialized_human
CM_periimplantitis__SP_187SPI_T016	CM_periimplantitis	http://segatalab.cibio.unitn.it/data/Pasolli_et_al.html	Homo_sapiens	Homo_sapiens	human	NA	ITA	ITA	ITA	industrialized_human	metagenomic	SP_187SPI_T016	industrialized_human
CM_periimplantitis__SP_187SPT_T016_R	CM_periimplantitis	http://segatalab.cibio.unitn.it/data/Pasolli_et_al.html	Homo_sapiens	Homo_sapiens	human	NA	ITA	ITA	ITA	industrialized_human	metagenomic	SP_187SPT_T016_R	industrialized_human
CM_periimplantitis__SP_189SPI_T016	CM_periimplantitis	http://segatalab.cibio.unitn.it/data/Pasolli_et_al.html	Homo_sapiens	Homo_sapiens	human	NA	ITA	ITA	ITA	industrialized_human	metagenomic	SP_189SPI_T016	industrialized_human
CM_periimplantitis__SP_201SPI_T016	CM_periimplantitis	http://segatalab.cibio.unitn.it/data/Pasolli_et_al.html	Homo_sapiens	Homo_sapiens	human	NA	ITA	ITA	ITA	industrialized_human	metagenomic	SP_201SPI_T016	industrialized_human
CM_periimplantitis__SP_224SPT_T016	CM_periimplantitis	http://segatalab.cibio.unitn.it/data/Pasolli_et_al.html	Homo_sapiens	Homo_sapiens	human	NA	ITA	ITA	ITA	industrialized_human	metagenomic	SP_224SPT_T016	industrialized_human
CM_periimplantitis__SP_261SPI_T016	CM_periimplantitis	http://segatalab.cibio.unitn.it/data/Pasolli_et_al.html	Homo_sapiens	Homo_sapiens	human	NA	ITA	ITA	ITA	industrialized_human	metagenomic	SP_261SPI_T016	industrialized_human
CM_periimplantitis__SP_261SPT_T016	CM_periimplantitis	http://segatalab.cibio.unitn.it/data/Pasolli_et_al.html	Homo_sapiens	Homo_sapiens	human	NA	ITA	ITA	ITA	industrialized_human	metagenomic	SP_261SPT_T016	industrialized_human
CM_periimplantitis__SP_264SPI_T016	CM_periimplantitis	http://segatalab.cibio.unitn.it/data/Pasolli_et_al.html	Homo_sapiens	Homo_sapiens	human	NA	ITA	ITA	ITA	industrialized_human	metagenomic	SP_264SPI_T016	industrialized_human
CM_periimplantitis__SP_281SPI_T016	CM_periimplantitis	http://segatalab.cibio.unitn.it/data/Pasolli_et_al.html	Homo_sapiens	Homo_sapiens	human	NA	ITA	ITA	ITA	industrialized_human	metagenomic	SP_281SPI_T016	industrialized_human
CM_periimplantitis__SP_282SPT_T016_R	CM_periimplantitis	http://segatalab.cibio.unitn.it/data/Pasolli_et_al.html	Homo_sapiens	Homo_sapiens	human	NA	ITA	ITA	ITA	industrialized_human	metagenomic	SP_282SPT_T016_R	industrialized_human
CM_periimplantitis__SP_283SPI_T016	CM_periimplantitis	http://segatalab.cibio.unitn.it/data/Pasolli_et_al.html	Homo_sapiens	Homo_sapiens	human	NA	ITA	ITA	ITA	industrialized_human	metagenomic	SP_283SPI_T016	industrialized_human
CM_periimplantitis__SP_283SPT_T016	CM_periimplantitis	http://segatalab.cibio.unitn.it/data/Pasolli_et_al.html	Homo_sapiens	Homo_sapiens	human	NA	ITA	ITA	ITA	industrialized_human	metagenomic	SP_283SPT_T016	industrialized_human
CM_periimplantitis__SP_285SPI_T016	CM_periimplantitis	http://segatalab.cibio.unitn.it/data/Pasolli_et_al.html	Homo_sapiens	Homo_sapiens	human	NA	ITA	ITA	ITA	industrialized_human	metagenomic	SP_285SPI_T016	industrialized_human
CM_periimplantitis__SP_287SPI_T016	CM_periimplantitis	http://segatalab.cibio.unitn.it/data/Pasolli_et_al.html	Homo_sapiens	Homo_sapiens	human	NA	ITA	ITA	ITA	industrialized_human	metagenomic	SP_287SPI_T016	industrialized_human
CM_periimplantitis__SP_287SPT_T016	CM_periimplantitis	http://segatalab.cibio.unitn.it/data/Pasolli_et_al.html	Homo_sapiens	Homo_sapiens	human	NA	ITA	ITA	ITA	industrialized_human	metagenomic	SP_287SPT_T016	industrialized_human
CM_periimplantitis__SP_302SPI_T016	CM_periimplantitis	http://segatalab.cibio.unitn.it/data/Pasolli_et_al.html	Homo_sapiens	Homo_sapiens	human	NA	ITA	ITA	ITA	industrialized_human	metagenomic	SP_302SPI_T016	industrialized_human
CM_periimplantitis__SP_303SPI_T016	CM_periimplantitis	http://segatalab.cibio.unitn.it/data/Pasolli_et_al.html	Homo_sapiens	Homo_sapiens	human	NA	ITA	ITA	ITA	industrialized_human	metagenomic	SP_303SPI_T016	industrialized_human
CM_periimplantitis__SP_304SPI_T016	CM_periimplantitis	http://segatalab.cibio.unitn.it/data/Pasolli_et_al.html	Homo_sapiens	Homo_sapiens	human	NA	ITA	ITA	ITA	industrialized_human	metagenomic	SP_304SPI_T016	industrialized_human
CM_periimplantitis__SP_305SPI_T016	CM_periimplantitis	http://segatalab.cibio.unitn.it/data/Pasolli_et_al.html	Homo_sapiens	Homo_sapiens	human	NA	ITA	ITA	ITA	industrialized_human	metagenomic	SP_305SPI_T016	industrialized_human
CM_periimplantitis__SP_321SPI_T016	CM_periimplantitis	http://segatalab.cibio.unitn.it/data/Pasolli_et_al.html	Homo_sapiens	Homo_sapiens	human	NA	ITA	ITA	ITA	industrialized_human	metagenomic	SP_321SPI_T016	industrialized_human
CM_periimplantitis__SP_321SPT_T016	CM_periimplantitis	http://segatalab.cibio.unitn.it/data/Pasolli_et_al.html	Homo_sapiens	Homo_sapiens	human	NA	ITA	ITA	ITA	industrialized_human	metagenomic	SP_321SPT_T016	industrialized_human
CM_periimplantitis__SP_322SPT_T016	CM_periimplantitis	http://segatalab.cibio.unitn.it/data/Pasolli_et_al.html	Homo_sapiens	Homo_sapiens	human	NA	ITA	ITA	ITA	industrialized_human	metagenomic	SP_322SPT_T016	industrialized_human
CM_periimplantitis__SP_323SPI_T016	CM_periimplantitis	http://segatalab.cibio.unitn.it/data/Pasolli_et_al.html	Homo_sapiens	Homo_sapiens	human	NA	ITA	ITA	ITA	industrialized_human	metagenomic	SP_323SPI_T016	industrialized_human
CM_periimplantitis__SP_324SPI_T016	CM_periimplantitis	http://segatalab.cibio.unitn.it/data/Pasolli_et_al.html	Homo_sapiens	Homo_sapiens	human	NA	ITA	ITA	ITA	industrialized_human	metagenomic	SP_324SPI_T016	industrialized_human
CM_periimplantitis__SP_325SPI_T016	CM_periimplantitis	http://segatalab.cibio.unitn.it/data/Pasolli_et_al.html	Homo_sapiens	Homo_sapiens	human	NA	ITA	ITA	ITA	industrialized_human	metagenomic	SP_325SPI_T016	industrialized_human
CM_periimplantitis__SP_326SPI_T016	CM_periimplantitis	http://segatalab.cibio.unitn.it/data/Pasolli_et_al.html	Homo_sapiens	Homo_sapiens	human	NA	ITA	ITA	ITA	industrialized_human	metagenomic	SP_326SPI_T016	industrialized_human
CM_periimplantitis__SP_343SPI_T016	CM_periimplantitis	http://segatalab.cibio.unitn.it/data/Pasolli_et_al.html	Homo_sapiens	Homo_sapiens	human	NA	ITA	ITA	ITA	industrialized_human	metagenomic	SP_343SPI_T016	industrialized_human
CM_periimplantitis__SP_344SPT_T016	CM_periimplantitis	http://segatalab.cibio.unitn.it/data/Pasolli_et_al.html	Homo_sapiens	Homo_sapiens	human	NA	ITA	ITA	ITA	industrialized_human	metagenomic	SP_344SPT_T016	industrialized_human
CM_periimplantitis__SP_345SPT_T016	CM_periimplantitis	http://segatalab.cibio.unitn.it/data/Pasolli_et_al.html	Homo_sapiens	Homo_sapiens	human	NA	ITA	ITA	ITA	industrialized_human	metagenomic	SP_345SPT_T016	industrialized_human
CM_periimplantitis__SP_363SPI_T016_R	CM_periimplantitis	http://segatalab.cibio.unitn.it/data/Pasolli_et_al.html	Homo_sapiens	Homo_sapiens	human	NA	ITA	ITA	ITA	industrialized_human	metagenomic	SP_363SPI_T016_R	industrialized_human
CM_periimplantitis__SP_381SPT_T016	CM_periimplantitis	http://segatalab.cibio.unitn.it/data/Pasolli_et_al.html	Homo_sapiens	Homo_sapiens	human	NA	ITA	ITA	ITA	industrialized_human	metagenomic	SP_381SPT_T016	industrialized_human
CM_periimplantitis__SP_383SPI_T016	CM_periimplantitis	http://segatalab.cibio.unitn.it/data/Pasolli_et_al.html	Homo_sapiens	Homo_sapiens	human	NA	ITA	ITA	ITA	industrialized_human	metagenomic	SP_383SPI_T016	industrialized_human
CM_periimplantitis__SP_383SPT_T016	CM_periimplantitis	http://segatalab.cibio.unitn.it/data/Pasolli_et_al.html	Homo_sapiens	Homo_sapiens	human	NA	ITA	ITA	ITA	industrialized_human	metagenomic	SP_383SPT_T016	industrialized_human
CM_periimplantitis__SP_384SPI_T016	CM_periimplantitis	http://segatalab.cibio.unitn.it/data/Pasolli_et_al.html	Homo_sapiens	Homo_sapiens	human	NA	ITA	ITA	ITA	industrialized_human	metagenomic	SP_384SPI_T016	industrialized_human
CM_periimplantitis__SP_385SPI_T016	CM_periimplantitis	http://segatalab.cibio.unitn.it/data/Pasolli_et_al.html	Homo_sapiens	Homo_sapiens	human	NA	ITA	ITA	ITA	industrialized_human	metagenomic	SP_385SPI_T016	industrialized_human
CM_periimplantitis__SP_386SPT_T016	CM_periimplantitis	http://segatalab.cibio.unitn.it/data/Pasolli_et_al.html	Homo_sapiens	Homo_sapiens	human	NA	ITA	ITA	ITA	industrialized_human	metagenomic	SP_386SPT_T016	industrialized_human
CM_periimplantitis__SP_387SPI_T016	CM_periimplantitis	http://segatalab.cibio.unitn.it/data/Pasolli_et_al.html	Homo_sapiens	Homo_sapiens	human	NA	ITA	ITA	ITA	industrialized_human	metagenomic	SP_387SPI_T016	industrialized_human
CM_periimplantitis__SP_387SPT_T016	CM_periimplantitis	http://segatalab.cibio.unitn.it/data/Pasolli_et_al.html	Homo_sapiens	Homo_sapiens	human	NA	ITA	ITA	ITA	industrialized_human	metagenomic	SP_387SPT_T016	industrialized_human
CM_periimplantitis__SP_403SPT_T016	CM_periimplantitis	http://segatalab.cibio.unitn.it/data/Pasolli_et_al.html	Homo_sapiens	Homo_sapiens	human	NA	ITA	ITA	ITA	industrialized_human	metagenomic	SP_403SPT_T016	industrialized_human
CM_periimplantitis__SP_502SPI_T016	CM_periimplantitis	http://segatalab.cibio.unitn.it/data/Pasolli_et_al.html	Homo_sapiens	Homo_sapiens	human	NA	ITA	ITA	ITA	industrialized_human	metagenomic	SP_502SPI_T016	industrialized_human
CM_periimplantitis__SP_503SPT_T016	CM_periimplantitis	http://segatalab.cibio.unitn.it/data/Pasolli_et_al.html	Homo_sapiens	Homo_sapiens	human	NA	ITA	ITA	ITA	industrialized_human	metagenomic	SP_503SPT_T016	industrialized_human
CM_periimplantitis__SP_601SPI_T016	CM_periimplantitis	http://segatalab.cibio.unitn.it/data/Pasolli_et_al.html	Homo_sapiens	Homo_sapiens	human	NA	ITA	ITA	ITA	industrialized_human	metagenomic	SP_601SPI_T016	industrialized_human
Castro-NallarE_2015__ES_014	Castro-NallarE_2015	http://segatalab.cibio.unitn.it/data/Pasolli_et_al.html	Homo_sapiens	Homo_sapiens	human	NA	USA	USA	USA	industrialized_human	metagenomic	ES_014	industrialized_human
Castro-NallarE_2015__ES_024	Castro-NallarE_2015	http://segatalab.cibio.unitn.it/data/Pasolli_et_al.html	Homo_sapiens	Homo_sapiens	human	NA	USA	USA	USA	industrialized_human	metagenomic	ES_024	industrialized_human
Castro-NallarE_2015__ES_043	Castro-NallarE_2015	http://segatalab.cibio.unitn.it/data/Pasolli_et_al.html	Homo_sapiens	Homo_sapiens	human	NA	USA	USA	USA	industrialized_human	metagenomic	ES_043	industrialized_human
Castro-NallarE_2015__ES_080	Castro-NallarE_2015	http://segatalab.cibio.unitn.it/data/Pasolli_et_al.html	Homo_sapiens	Homo_sapiens	human	NA	USA	USA	USA	industrialized_human	metagenomic	ES_080	industrialized_human
Castro-NallarE_2015__ES_095	Castro-NallarE_2015	http://segatalab.cibio.unitn.it/data/Pasolli_et_al.html	Homo_sapiens	Homo_sapiens	human	NA	USA	USA	USA	industrialized_human	metagenomic	ES_095	industrialized_human
Castro-NallarE_2015__ES_104	Castro-NallarE_2015	http://segatalab.cibio.unitn.it/data/Pasolli_et_al.html	Homo_sapiens	Homo_sapiens	human	NA	USA	USA	USA	industrialized_human	metagenomic	ES_104	industrialized_human
Castro-NallarE_2015__ES_106	Castro-NallarE_2015	http://segatalab.cibio.unitn.it/data/Pasolli_et_al.html	Homo_sapiens	Homo_sapiens	human	NA	USA	USA	USA	industrialized_human	metagenomic	ES_106	industrialized_human
Castro-NallarE_2015__ES_107	Castro-NallarE_2015	http://segatalab.cibio.unitn.it/data/Pasolli_et_al.html	Homo_sapiens	Homo_sapiens	human	NA	USA	USA	USA	industrialized_human	metagenomic	ES_107	industrialized_human
Castro-NallarE_2015__ES_110	Castro-NallarE_2015	http://segatalab.cibio.unitn.it/data/Pasolli_et_al.html	Homo_sapiens	Homo_sapiens	human	NA	USA	USA	USA	industrialized_human	metagenomic	ES_110	industrialized_human
Castro-NallarE_2015__ES_114	Castro-NallarE_2015	http://segatalab.cibio.unitn.it/data/Pasolli_et_al.html	Homo_sapiens	Homo_sapiens	human	NA	USA	USA	USA	industrialized_human	metagenomic	ES_114	industrialized_human
Castro-NallarE_2015__ES_116	Castro-NallarE_2015	http://segatalab.cibio.unitn.it/data/Pasolli_et_al.html	Homo_sapiens	Homo_sapiens	human	NA	USA	USA	USA	industrialized_human	metagenomic	ES_116	industrialized_human
Castro-NallarE_2015__ES_132	Castro-NallarE_2015	http://segatalab.cibio.unitn.it/data/Pasolli_et_al.html	Homo_sapiens	Homo_sapiens	human	NA	USA	USA	USA	industrialized_human	metagenomic	ES_132	industrialized_human
Castro-NallarE_2015__ES_137	Castro-NallarE_2015	http://segatalab.cibio.unitn.it/data/Pasolli_et_al.html	Homo_sapiens	Homo_sapiens	human	NA	USA	USA	USA	industrialized_human	metagenomic	ES_137	industrialized_human
Castro-NallarE_2015__ES_147	Castro-NallarE_2015	http://segatalab.cibio.unitn.it/data/Pasolli_et_al.html	Homo_sapiens	Homo_sapiens	human	NA	USA	USA	USA	industrialized_human	metagenomic	ES_147	industrialized_human
Castro-NallarE_2015__ES_158	Castro-NallarE_2015	http://segatalab.cibio.unitn.it/data/Pasolli_et_al.html	Homo_sapiens	Homo_sapiens	human	NA	USA	USA	USA	industrialized_human	metagenomic	ES_158	industrialized_human
Castro-NallarE_2015__ES_208	Castro-NallarE_2015	http://segatalab.cibio.unitn.it/data/Pasolli_et_al.html	Homo_sapiens	Homo_sapiens	human	NA	USA	USA	USA	industrialized_human	metagenomic	ES_208	industrialized_human
Castro-NallarE_2015__ES_209	Castro-NallarE_2015	http://segatalab.cibio.unitn.it/data/Pasolli_et_al.html	Homo_sapiens	Homo_sapiens	human	NA	USA	USA	USA	industrialized_human	metagenomic	ES_209	industrialized_human
Castro-NallarE_2015__ES_210	Castro-NallarE_2015	http://segatalab.cibio.unitn.it/data/Pasolli_et_al.html	Homo_sapiens	Homo_sapiens	human	NA	USA	USA	USA	industrialized_human	metagenomic	ES_210	industrialized_human
Castro-NallarE_2015__ES_211	Castro-NallarE_2015	http://segatalab.cibio.unitn.it/data/Pasolli_et_al.html	Homo_sapiens	Homo_sapiens	human	NA	USA	USA	USA	industrialized_human	metagenomic	ES_211	industrialized_human
ChengpingW_2017__AS100raw	ChengpingW_2017	http://segatalab.cibio.unitn.it/data/Pasolli_et_al.html	Homo_sapiens	Homo_sapiens	human	NA	CHN	CHN	CHN	industrialized_human	metagenomic	AS100raw	industrialized_human
ChengpingW_2017__AS101raw	ChengpingW_2017	http://segatalab.cibio.unitn.it/data/Pasolli_et_al.html	Homo_sapiens	Homo_sapiens	human	NA	CHN	CHN	CHN	industrialized_human	metagenomic	AS101raw	industrialized_human
ChengpingW_2017__AS103raw	ChengpingW_2017	http://segatalab.cibio.unitn.it/data/Pasolli_et_al.html	Homo_sapiens	Homo_sapiens	human	NA	CHN	CHN	CHN	industrialized_human	metagenomic	AS103raw	industrialized_human
ChengpingW_2017__AS104raw	ChengpingW_2017	http://segatalab.cibio.unitn.it/data/Pasolli_et_al.html	Homo_sapiens	Homo_sapiens	human	NA	CHN	CHN	CHN	industrialized_human	metagenomic	AS104raw	industrialized_human
ChengpingW_2017__AS105raw	ChengpingW_2017	http://segatalab.cibio.unitn.it/data/Pasolli_et_al.html	Homo_sapiens	Homo_sapiens	human	NA	CHN	CHN	CHN	industrialized_human	metagenomic	AS105raw	industrialized_human
ChengpingW_2017__AS106raw	ChengpingW_2017	http://segatalab.cibio.unitn.it/data/Pasolli_et_al.html	Homo_sapiens	Homo_sapiens	human	NA	CHN	CHN	CHN	industrialized_human	metagenomic	AS106raw	industrialized_human
ChengpingW_2017__AS108raw	ChengpingW_2017	http://segatalab.cibio.unitn.it/data/Pasolli_et_al.html	Homo_sapiens	Homo_sapiens	human	NA	CHN	CHN	CHN	industrialized_human	metagenomic	AS108raw	industrialized_human
ChengpingW_2017__AS109raw	ChengpingW_2017	http://segatalab.cibio.unitn.it/data/Pasolli_et_al.html	Homo_sapiens	Homo_sapiens	human	NA	CHN	CHN	CHN	industrialized_human	metagenomic	AS109raw	industrialized_human
ChengpingW_2017__AS10raw	ChengpingW_2017	http://segatalab.cibio.unitn.it/data/Pasolli_et_al.html	Homo_sapiens	Homo_sapiens	human	NA	CHN	CHN	CHN	industrialized_human	metagenomic	AS10raw	industrialized_human
ChengpingW_2017__AS111raw	ChengpingW_2017	http://segatalab.cibio.unitn.it/data/Pasolli_et_al.html	Homo_sapiens	Homo_sapiens	human	NA	CHN	CHN	CHN	industrialized_human	metagenomic	AS111raw	industrialized_human
ChengpingW_2017__AS113raw	ChengpingW_2017	http://segatalab.cibio.unitn.it/data/Pasolli_et_al.html	Homo_sapiens	Homo_sapiens	human	NA	CHN	CHN	CHN	industrialized_human	metagenomic	AS113raw	industrialized_human
ChengpingW_2017__AS114raw	ChengpingW_2017	http://segatalab.cibio.unitn.it/data/Pasolli_et_al.html	Homo_sapiens	Homo_sapiens	human	NA	CHN	CHN	CHN	industrialized_human	metagenomic	AS114raw	industrialized_human
ChengpingW_2017__AS115raw	ChengpingW_2017	http://segatalab.cibio.unitn.it/data/Pasolli_et_al.html	Homo_sapiens	Homo_sapiens	human	NA	CHN	CHN	CHN	industrialized_human	metagenomic	AS115raw	industrialized_human
ChengpingW_2017__AS116raw	ChengpingW_2017	http://segatalab.cibio.unitn.it/data/Pasolli_et_al.html	Homo_sapiens	Homo_sapiens	human	NA	CHN	CHN	CHN	industrialized_human	metagenomic	AS116raw	industrialized_human
ChengpingW_2017__AS117raw	ChengpingW_2017	http://segatalab.cibio.unitn.it/data/Pasolli_et_al.html	Homo_sapiens	Homo_sapiens	human	NA	CHN	CHN	CHN	industrialized_human	metagenomic	AS117raw	industrialized_human
ChengpingW_2017__AS119raw	ChengpingW_2017	http://segatalab.cibio.unitn.it/data/Pasolli_et_al.html	Homo_sapiens	Homo_sapiens	human	NA	CHN	CHN	CHN	industrialized_human	metagenomic	AS119raw	industrialized_human
ChengpingW_2017__AS11raw	ChengpingW_2017	http://segatalab.cibio.unitn.it/data/Pasolli_et_al.html	Homo_sapiens	Homo_sapiens	human	NA	CHN	CHN	CHN	industrialized_human	metagenomic	AS11raw	industrialized_human
ChengpingW_2017__AS120raw	ChengpingW_2017	http://segatalab.cibio.unitn.it/data/Pasolli_et_al.html	Homo_sapiens	Homo_sapiens	human	NA	CHN	CHN	CHN	industrialized_human	metagenomic	AS120raw	industrialized_human
ChengpingW_2017__AS121raw	ChengpingW_2017	http://segatalab.cibio.unitn.it/data/Pasolli_et_al.html	Homo_sapiens	Homo_sapiens	human	NA	CHN	CHN	CHN	industrialized_human	metagenomic	AS121raw	industrialized_human
ChengpingW_2017__AS122raw	ChengpingW_2017	http://segatalab.cibio.unitn.it/data/Pasolli_et_al.html	Homo_sapiens	Homo_sapiens	human	NA	CHN	CHN	CHN	industrialized_human	metagenomic	AS122raw	industrialized_human
ChengpingW_2017__AS123raw	ChengpingW_2017	http://segatalab.cibio.unitn.it/data/Pasolli_et_al.html	Homo_sapiens	Homo_sapiens	human	NA	CHN	CHN	CHN	industrialized_human	metagenomic	AS123raw	industrialized_human
ChengpingW_2017__AS126raw	ChengpingW_2017	http://segatalab.cibio.unitn.it/data/Pasolli_et_al.html	Homo_sapiens	Homo_sapiens	human	NA	CHN	CHN	CHN	industrialized_human	metagenomic	AS126raw	industrialized_human
ChengpingW_2017__AS127raw	ChengpingW_2017	http://segatalab.cibio.unitn.it/data/Pasolli_et_al.html	Homo_sapiens	Homo_sapiens	human	NA	CHN	CHN	CHN	industrialized_human	metagenomic	AS127raw	industrialized_human
ChengpingW_2017__AS128raw	ChengpingW_2017	http://segatalab.cibio.unitn.it/data/Pasolli_et_al.html	Homo_sapiens	Homo_sapiens	human	NA	CHN	CHN	CHN	industrialized_human	metagenomic	AS128raw	industrialized_human
ChengpingW_2017__AS12raw	ChengpingW_2017	http://segatalab.cibio.unitn.it/data/Pasolli_et_al.html	Homo_sapiens	Homo_sapiens	human	NA	CHN	CHN	CHN	industrialized_human	metagenomic	AS12raw	industrialized_human
ChengpingW_2017__AS130raw	ChengpingW_2017	http://segatalab.cibio.unitn.it/data/Pasolli_et_al.html	Homo_sapiens	Homo_sapiens	human	NA	CHN	CHN	CHN	industrialized_human	metagenomic	AS130raw	industrialized_human
ChengpingW_2017__AS131raw	ChengpingW_2017	http://segatalab.cibio.unitn.it/data/Pasolli_et_al.html	Homo_sapiens	Homo_sapiens	human	NA	CHN	CHN	CHN	industrialized_human	metagenomic	AS131raw	industrialized_human
ChengpingW_2017__AS132raw	ChengpingW_2017	http://segatalab.cibio.unitn.it/data/Pasolli_et_al.html	Homo_sapiens	Homo_sapiens	human	NA	CHN	CHN	CHN	industrialized_human	metagenomic	AS132raw	industrialized_human
ChengpingW_2017__AS133raw	ChengpingW_2017	http://segatalab.cibio.unitn.it/data/Pasolli_et_al.html	Homo_sapiens	Homo_sapiens	human	NA	CHN	CHN	CHN	industrialized_human	metagenomic	AS133raw	industrialized_human
ChengpingW_2017__AS134raw	ChengpingW_2017	http://segatalab.cibio.unitn.it/data/Pasolli_et_al.html	Homo_sapiens	Homo_sapiens	human	NA	CHN	CHN	CHN	industrialized_human	metagenomic	AS134raw	industrialized_human
ChengpingW_2017__AS136raw	ChengpingW_2017	http://segatalab.cibio.unitn.it/data/Pasolli_et_al.html	Homo_sapiens	Homo_sapiens	human	NA	CHN	CHN	CHN	industrialized_human	metagenomic	AS136raw	industrialized_human
ChengpingW_2017__AS137raw	ChengpingW_2017	http://segatalab.cibio.unitn.it/data/Pasolli_et_al.html	Homo_sapiens	Homo_sapiens	human	NA	CHN	CHN	CHN	industrialized_human	metagenomic	AS137raw	industrialized_human
ChengpingW_2017__AS138raw	ChengpingW_2017	http://segatalab.cibio.unitn.it/data/Pasolli_et_al.html	Homo_sapiens	Homo_sapiens	human	NA	CHN	CHN	CHN	industrialized_human	metagenomic	AS138raw	industrialized_human
ChengpingW_2017__AS15raw	ChengpingW_2017	http://segatalab.cibio.unitn.it/data/Pasolli_et_al.html	Homo_sapiens	Homo_sapiens	human	NA	CHN	CHN	CHN	industrialized_human	metagenomic	AS15raw	industrialized_human
ChengpingW_2017__AS17raw	ChengpingW_2017	http://segatalab.cibio.unitn.it/data/Pasolli_et_al.html	Homo_sapiens	Homo_sapiens	human	NA	CHN	CHN	CHN	industrialized_human	metagenomic	AS17raw	industrialized_human
ChengpingW_2017__AS18raw	ChengpingW_2017	http://segatalab.cibio.unitn.it/data/Pasolli_et_al.html	Homo_sapiens	Homo_sapiens	human	NA	CHN	CHN	CHN	industrialized_human	metagenomic	AS18raw	industrialized_human
ChengpingW_2017__AS19raw	ChengpingW_2017	http://segatalab.cibio.unitn.it/data/Pasolli_et_al.html	Homo_sapiens	Homo_sapiens	human	NA	CHN	CHN	CHN	industrialized_human	metagenomic	AS19raw	industrialized_human
ChengpingW_2017__AS20raw	ChengpingW_2017	http://segatalab.cibio.unitn.it/data/Pasolli_et_al.html	Homo_sapiens	Homo_sapiens	human	NA	CHN	CHN	CHN	industrialized_human	metagenomic	AS20raw	industrialized_human
ChengpingW_2017__AS21raw	ChengpingW_2017	http://segatalab.cibio.unitn.it/data/Pasolli_et_al.html	Homo_sapiens	Homo_sapiens	human	NA	CHN	CHN	CHN	industrialized_human	metagenomic	AS21raw	industrialized_human
ChengpingW_2017__AS22raw	ChengpingW_2017	http://segatalab.cibio.unitn.it/data/Pasolli_et_al.html	Homo_sapiens	Homo_sapiens	human	NA	CHN	CHN	CHN	industrialized_human	metagenomic	AS22raw	industrialized_human
ChengpingW_2017__AS24raw	ChengpingW_2017	http://segatalab.cibio.unitn.it/data/Pasolli_et_al.html	Homo_sapiens	Homo_sapiens	human	NA	CHN	CHN	CHN	industrialized_human	metagenomic	AS24raw	industrialized_human
ChengpingW_2017__AS25raw	ChengpingW_2017	http://segatalab.cibio.unitn.it/data/Pasolli_et_al.html	Homo_sapiens	Homo_sapiens	human	NA	CHN	CHN	CHN	industrialized_human	metagenomic	AS25raw	industrialized_human
ChengpingW_2017__AS26raw	ChengpingW_2017	http://segatalab.cibio.unitn.it/data/Pasolli_et_al.html	Homo_sapiens	Homo_sapiens	human	NA	CHN	CHN	CHN	industrialized_human	metagenomic	AS26raw	industrialized_human
ChengpingW_2017__AS28raw	ChengpingW_2017	http://segatalab.cibio.unitn.it/data/Pasolli_et_al.html	Homo_sapiens	Homo_sapiens	human	NA	CHN	CHN	CHN	industrialized_human	metagenomic	AS28raw	industrialized_human
ChengpingW_2017__AS29raw	ChengpingW_2017	http://segatalab.cibio.unitn.it/data/Pasolli_et_al.html	Homo_sapiens	Homo_sapiens	human	NA	CHN	CHN	CHN	industrialized_human	metagenomic	AS29raw	industrialized_human
ChengpingW_2017__AS2raw	ChengpingW_2017	http://segatalab.cibio.unitn.it/data/Pasolli_et_al.html	Homo_sapiens	Homo_sapiens	human	NA	CHN	CHN	CHN	industrialized_human	metagenomic	AS2raw	industrialized_human
ChengpingW_2017__AS31raw	ChengpingW_2017	http://segatalab.cibio.unitn.it/data/Pasolli_et_al.html	Homo_sapiens	Homo_sapiens	human	NA	CHN	CHN	CHN	industrialized_human	metagenomic	AS31raw	industrialized_human
ChengpingW_2017__AS34raw	ChengpingW_2017	http://segatalab.cibio.unitn.it/data/Pasolli_et_al.html	Homo_sapiens	Homo_sapiens	human	NA	CHN	CHN	CHN	industrialized_human	metagenomic	AS34raw	industrialized_human
ChengpingW_2017__AS35raw	ChengpingW_2017	http://segatalab.cibio.unitn.it/data/Pasolli_et_al.html	Homo_sapiens	Homo_sapiens	human	NA	CHN	CHN	CHN	industrialized_human	metagenomic	AS35raw	industrialized_human
ChengpingW_2017__AS36raw	ChengpingW_2017	http://segatalab.cibio.unitn.it/data/Pasolli_et_al.html	Homo_sapiens	Homo_sapiens	human	NA	CHN	CHN	CHN	industrialized_human	metagenomic	AS36raw	industrialized_human
ChengpingW_2017__AS37raw	ChengpingW_2017	http://segatalab.cibio.unitn.it/data/Pasolli_et_al.html	Homo_sapiens	Homo_sapiens	human	NA	CHN	CHN	CHN	industrialized_human	metagenomic	AS37raw	industrialized_human
ChengpingW_2017__AS38raw	ChengpingW_2017	http://segatalab.cibio.unitn.it/data/Pasolli_et_al.html	Homo_sapiens	Homo_sapiens	human	NA	CHN	CHN	CHN	industrialized_human	metagenomic	AS38raw	industrialized_human
ChengpingW_2017__AS3raw	ChengpingW_2017	http://segatalab.cibio.unitn.it/data/Pasolli_et_al.html	Homo_sapiens	Homo_sapiens	human	NA	CHN	CHN	CHN	industrialized_human	metagenomic	AS3raw	industrialized_human
ChengpingW_2017__AS40raw	ChengpingW_2017	http://segatalab.cibio.unitn.it/data/Pasolli_et_al.html	Homo_sapiens	Homo_sapiens	human	NA	CHN	CHN	CHN	industrialized_human	metagenomic	AS40raw	industrialized_human
ChengpingW_2017__AS41raw	ChengpingW_2017	http://segatalab.cibio.unitn.it/data/Pasolli_et_al.html	Homo_sapiens	Homo_sapiens	human	NA	CHN	CHN	CHN	industrialized_human	metagenomic	AS41raw	industrialized_human
ChengpingW_2017__AS42raw	ChengpingW_2017	http://segatalab.cibio.unitn.it/data/Pasolli_et_al.html	Homo_sapiens	Homo_sapiens	human	NA	CHN	CHN	CHN	industrialized_human	metagenomic	AS42raw	industrialized_human
ChengpingW_2017__AS43raw	ChengpingW_2017	http://segatalab.cibio.unitn.it/data/Pasolli_et_al.html	Homo_sapiens	Homo_sapiens	human	NA	CHN	CHN	CHN	industrialized_human	metagenomic	AS43raw	industrialized_human
ChengpingW_2017__AS45raw	ChengpingW_2017	http://segatalab.cibio.unitn.it/data/Pasolli_et_al.html	Homo_sapiens	Homo_sapiens	human	NA	CHN	CHN	CHN	industrialized_human	metagenomic	AS45raw	industrialized_human
ChengpingW_2017__AS46raw	ChengpingW_2017	http://segatalab.cibio.unitn.it/data/Pasolli_et_al.html	Homo_sapiens	Homo_sapiens	human	NA	CHN	CHN	CHN	industrialized_human	metagenomic	AS46raw	industrialized_human
ChengpingW_2017__AS48raw	ChengpingW_2017	http://segatalab.cibio.unitn.it/data/Pasolli_et_al.html	Homo_sapiens	Homo_sapiens	human	NA	CHN	CHN	CHN	industrialized_human	metagenomic	AS48raw	industrialized_human
ChengpingW_2017__AS49raw	ChengpingW_2017	http://segatalab.cibio.unitn.it/data/Pasolli_et_al.html	Homo_sapiens	Homo_sapiens	human	NA	CHN	CHN	CHN	industrialized_human	metagenomic	AS49raw	industrialized_human
ChengpingW_2017__AS4raw	ChengpingW_2017	http://segatalab.cibio.unitn.it/data/Pasolli_et_al.html	Homo_sapiens	Homo_sapiens	human	NA	CHN	CHN	CHN	industrialized_human	metagenomic	AS4raw	industrialized_human
ChengpingW_2017__AS50raw	ChengpingW_2017	http://segatalab.cibio.unitn.it/data/Pasolli_et_al.html	Homo_sapiens	Homo_sapiens	human	NA	CHN	CHN	CHN	industrialized_human	metagenomic	AS50raw	industrialized_human
ChengpingW_2017__AS51raw	ChengpingW_2017	http://segatalab.cibio.unitn.it/data/Pasolli_et_al.html	Homo_sapiens	Homo_sapiens	human	NA	CHN	CHN	CHN	industrialized_human	metagenomic	AS51raw	industrialized_human
ChengpingW_2017__AS54raw	ChengpingW_2017	http://segatalab.cibio.unitn.it/data/Pasolli_et_al.html	Homo_sapiens	Homo_sapiens	human	NA	CHN	CHN	CHN	industrialized_human	metagenomic	AS54raw	industrialized_human
ChengpingW_2017__AS56raw	ChengpingW_2017	http://segatalab.cibio.unitn.it/data/Pasolli_et_al.html	Homo_sapiens	Homo_sapiens	human	NA	CHN	CHN	CHN	industrialized_human	metagenomic	AS56raw	industrialized_human
ChengpingW_2017__AS57raw	ChengpingW_2017	http://segatalab.cibio.unitn.it/data/Pasolli_et_al.html	Homo_sapiens	Homo_sapiens	human	NA	CHN	CHN	CHN	industrialized_human	metagenomic	AS57raw	industrialized_human
ChengpingW_2017__AS58raw	ChengpingW_2017	http://segatalab.cibio.unitn.it/data/Pasolli_et_al.html	Homo_sapiens	Homo_sapiens	human	NA	CHN	CHN	CHN	industrialized_human	metagenomic	AS58raw	industrialized_human
ChengpingW_2017__AS5raw	ChengpingW_2017	http://segatalab.cibio.unitn.it/data/Pasolli_et_al.html	Homo_sapiens	Homo_sapiens	human	NA	CHN	CHN	CHN	industrialized_human	metagenomic	AS5raw	industrialized_human
ChengpingW_2017__AS61raw	ChengpingW_2017	http://segatalab.cibio.unitn.it/data/Pasolli_et_al.html	Homo_sapiens	Homo_sapiens	human	NA	CHN	CHN	CHN	industrialized_human	metagenomic	AS61raw	industrialized_human
ChengpingW_2017__AS62raw	ChengpingW_2017	http://segatalab.cibio.unitn.it/data/Pasolli_et_al.html	Homo_sapiens	Homo_sapiens	human	NA	CHN	CHN	CHN	industrialized_human	metagenomic	AS62raw	industrialized_human
ChengpingW_2017__AS63raw	ChengpingW_2017	http://segatalab.cibio.unitn.it/data/Pasolli_et_al.html	Homo_sapiens	Homo_sapiens	human	NA	CHN	CHN	CHN	industrialized_human	metagenomic	AS63raw	industrialized_human
ChengpingW_2017__AS64raw	ChengpingW_2017	http://segatalab.cibio.unitn.it/data/Pasolli_et_al.html	Homo_sapiens	Homo_sapiens	human	NA	CHN	CHN	CHN	industrialized_human	metagenomic	AS64raw	industrialized_human
ChengpingW_2017__AS65raw	ChengpingW_2017	http://segatalab.cibio.unitn.it/data/Pasolli_et_al.html	Homo_sapiens	Homo_sapiens	human	NA	CHN	CHN	CHN	industrialized_human	metagenomic	AS65raw	industrialized_human
ChengpingW_2017__AS66raw	ChengpingW_2017	http://segatalab.cibio.unitn.it/data/Pasolli_et_al.html	Homo_sapiens	Homo_sapiens	human	NA	CHN	CHN	CHN	industrialized_human	metagenomic	AS66raw	industrialized_human
ChengpingW_2017__AS67raw	ChengpingW_2017	http://segatalab.cibio.unitn.it/data/Pasolli_et_al.html	Homo_sapiens	Homo_sapiens	human	NA	CHN	CHN	CHN	industrialized_human	metagenomic	AS67raw	industrialized_human
ChengpingW_2017__AS68raw	ChengpingW_2017	http://segatalab.cibio.unitn.it/data/Pasolli_et_al.html	Homo_sapiens	Homo_sapiens	human	NA	CHN	CHN	CHN	industrialized_human	metagenomic	AS68raw	industrialized_human
ChengpingW_2017__AS6raw	ChengpingW_2017	http://segatalab.cibio.unitn.it/data/Pasolli_et_al.html	Homo_sapiens	Homo_sapiens	human	NA	CHN	CHN	CHN	industrialized_human	metagenomic	AS6raw	industrialized_human
ChengpingW_2017__AS71raw	ChengpingW_2017	http://segatalab.cibio.unitn.it/data/Pasolli_et_al.html	Homo_sapiens	Homo_sapiens	human	NA	CHN	CHN	CHN	industrialized_human	metagenomic	AS71raw	industrialized_human
ChengpingW_2017__AS73raw	ChengpingW_2017	http://segatalab.cibio.unitn.it/data/Pasolli_et_al.html	Homo_sapiens	Homo_sapiens	human	NA	CHN	CHN	CHN	industrialized_human	metagenomic	AS73raw	industrialized_human
ChengpingW_2017__AS74raw	ChengpingW_2017	http://segatalab.cibio.unitn.it/data/Pasolli_et_al.html	Homo_sapiens	Homo_sapiens	human	NA	CHN	CHN	CHN	industrialized_human	metagenomic	AS74raw	industrialized_human
ChengpingW_2017__AS76raw	ChengpingW_2017	http://segatalab.cibio.unitn.it/data/Pasolli_et_al.html	Homo_sapiens	Homo_sapiens	human	NA	CHN	CHN	CHN	industrialized_human	metagenomic	AS76raw	industrialized_human
ChengpingW_2017__AS77raw	ChengpingW_2017	http://segatalab.cibio.unitn.it/data/Pasolli_et_al.html	Homo_sapiens	Homo_sapiens	human	NA	CHN	CHN	CHN	industrialized_human	metagenomic	AS77raw	industrialized_human
ChengpingW_2017__AS78raw	ChengpingW_2017	http://segatalab.cibio.unitn.it/data/Pasolli_et_al.html	Homo_sapiens	Homo_sapiens	human	NA	CHN	CHN	CHN	industrialized_human	metagenomic	AS78raw	industrialized_human
ChengpingW_2017__AS79raw	ChengpingW_2017	http://segatalab.cibio.unitn.it/data/Pasolli_et_al.html	Homo_sapiens	Homo_sapiens	human	NA	CHN	CHN	CHN	industrialized_human	metagenomic	AS79raw	industrialized_human
ChengpingW_2017__AS80raw	ChengpingW_2017	http://segatalab.cibio.unitn.it/data/Pasolli_et_al.html	Homo_sapiens	Homo_sapiens	human	NA	CHN	CHN	CHN	industrialized_human	metagenomic	AS80raw	industrialized_human
ChengpingW_2017__AS81raw	ChengpingW_2017	http://segatalab.cibio.unitn.it/data/Pasolli_et_al.html	Homo_sapiens	Homo_sapiens	human	NA	CHN	CHN	CHN	industrialized_human	metagenomic	AS81raw	industrialized_human
ChengpingW_2017__AS82raw	ChengpingW_2017	http://segatalab.cibio.unitn.it/data/Pasolli_et_al.html	Homo_sapiens	Homo_sapiens	human	NA	CHN	CHN	CHN	industrialized_human	metagenomic	AS82raw	industrialized_human
ChengpingW_2017__AS84raw	ChengpingW_2017	http://segatalab.cibio.unitn.it/data/Pasolli_et_al.html	Homo_sapiens	Homo_sapiens	human	NA	CHN	CHN	CHN	industrialized_human	metagenomic	AS84raw	industrialized_human
ChengpingW_2017__AS90raw	ChengpingW_2017	http://segatalab.cibio.unitn.it/data/Pasolli_et_al.html	Homo_sapiens	Homo_sapiens	human	NA	CHN	CHN	CHN	industrialized_human	metagenomic	AS90raw	industrialized_human
ChengpingW_2017__AS92raw	ChengpingW_2017	http://segatalab.cibio.unitn.it/data/Pasolli_et_al.html	Homo_sapiens	Homo_sapiens	human	NA	CHN	CHN	CHN	industrialized_human	metagenomic	AS92raw	industrialized_human
ChengpingW_2017__AS94raw	ChengpingW_2017	http://segatalab.cibio.unitn.it/data/Pasolli_et_al.html	Homo_sapiens	Homo_sapiens	human	NA	CHN	CHN	CHN	industrialized_human	metagenomic	AS94raw	industrialized_human
ChengpingW_2017__AS96raw	ChengpingW_2017	http://segatalab.cibio.unitn.it/data/Pasolli_et_al.html	Homo_sapiens	Homo_sapiens	human	NA	CHN	CHN	CHN	industrialized_human	metagenomic	AS96raw	industrialized_human
ChengpingW_2017__AS97raw	ChengpingW_2017	http://segatalab.cibio.unitn.it/data/Pasolli_et_al.html	Homo_sapiens	Homo_sapiens	human	NA	CHN	CHN	CHN	industrialized_human	metagenomic	AS97raw	industrialized_human
ChengpingW_2017__AS98raw	ChengpingW_2017	http://segatalab.cibio.unitn.it/data/Pasolli_et_al.html	Homo_sapiens	Homo_sapiens	human	NA	CHN	CHN	CHN	industrialized_human	metagenomic	AS98raw	industrialized_human
ChengpingW_2017__AS99raw	ChengpingW_2017	http://segatalab.cibio.unitn.it/data/Pasolli_et_al.html	Homo_sapiens	Homo_sapiens	human	NA	CHN	CHN	CHN	industrialized_human	metagenomic	AS99raw	industrialized_human
ChengpingW_2017__AS9raw	ChengpingW_2017	http://segatalab.cibio.unitn.it/data/Pasolli_et_al.html	Homo_sapiens	Homo_sapiens	human	NA	CHN	CHN	CHN	industrialized_human	metagenomic	AS9raw	industrialized_human
ChngKR_2016__WBU006	ChngKR_2016	http://segatalab.cibio.unitn.it/data/Pasolli_et_al.html	Homo_sapiens	Homo_sapiens	human	NA	CHN	CHN	CHN	industrialized_human	metagenomic	WBU006	industrialized_human
CosteaPI_2017__SID713A002-11-0-0	CosteaPI_2017	http://segatalab.cibio.unitn.it/data/Pasolli_et_al.html	Homo_sapiens	Homo_sapiens	human	NA	KAZ	KAZ	KAZ	industrialized_human	metagenomic	SID713A002-11-0-0	industrialized_human
CosteaPI_2017__SID713A002-11-90-0	CosteaPI_2017	http://segatalab.cibio.unitn.it/data/Pasolli_et_al.html	Homo_sapiens	Homo_sapiens	human	NA	KAZ	KAZ	KAZ	industrialized_human	metagenomic	SID713A002-11-90-0	industrialized_human
CosteaPI_2017__SID713A004-11-0-0	CosteaPI_2017	http://segatalab.cibio.unitn.it/data/Pasolli_et_al.html	Homo_sapiens	Homo_sapiens	human	NA	KAZ	KAZ	KAZ	industrialized_human	metagenomic	SID713A004-11-0-0	industrialized_human
CosteaPI_2017__SID713A004-11-90-0	CosteaPI_2017	http://segatalab.cibio.unitn.it/data/Pasolli_et_al.html	Homo_sapiens	Homo_sapiens	human	NA	KAZ	KAZ	KAZ	industrialized_human	metagenomic	SID713A004-11-90-0	industrialized_human
CosteaPI_2017__SID713A005-11-0-0	CosteaPI_2017	http://segatalab.cibio.unitn.it/data/Pasolli_et_al.html	Homo_sapiens	Homo_sapiens	human	NA	KAZ	KAZ	KAZ	industrialized_human	metagenomic	SID713A005-11-0-0	industrialized_human
CosteaPI_2017__SID713A005-11-90-0	CosteaPI_2017	http://segatalab.cibio.unitn.it/data/Pasolli_et_al.html	Homo_sapiens	Homo_sapiens	human	NA	KAZ	KAZ	KAZ	industrialized_human	metagenomic	SID713A005-11-90-0	industrialized_human
CosteaPI_2017__SID713A009-11-0-0	CosteaPI_2017	http://segatalab.cibio.unitn.it/data/Pasolli_et_al.html	Homo_sapiens	Homo_sapiens	human	NA	KAZ	KAZ	KAZ	industrialized_human	metagenomic	SID713A009-11-0-0	industrialized_human
CosteaPI_2017__SID713A009-11-90-0	CosteaPI_2017	http://segatalab.cibio.unitn.it/data/Pasolli_et_al.html	Homo_sapiens	Homo_sapiens	human	NA	KAZ	KAZ	KAZ	industrialized_human	metagenomic	SID713A009-11-90-0	industrialized_human
CosteaPI_2017__SID713A010-11-0-0	CosteaPI_2017	http://segatalab.cibio.unitn.it/data/Pasolli_et_al.html	Homo_sapiens	Homo_sapiens	human	NA	KAZ	KAZ	KAZ	industrialized_human	metagenomic	SID713A010-11-0-0	industrialized_human
CosteaPI_2017__SID713A010-11-90-0	CosteaPI_2017	http://segatalab.cibio.unitn.it/data/Pasolli_et_al.html	Homo_sapiens	Homo_sapiens	human	NA	KAZ	KAZ	KAZ	industrialized_human	metagenomic	SID713A010-11-90-0	industrialized_human
CosteaPI_2017__SID713A012-11-0-0	CosteaPI_2017	http://segatalab.cibio.unitn.it/data/Pasolli_et_al.html	Homo_sapiens	Homo_sapiens	human	NA	KAZ	KAZ	KAZ	industrialized_human	metagenomic	SID713A012-11-0-0	industrialized_human
CosteaPI_2017__SID713A012-11-90-0	CosteaPI_2017	http://segatalab.cibio.unitn.it/data/Pasolli_et_al.html	Homo_sapiens	Homo_sapiens	human	NA	KAZ	KAZ	KAZ	industrialized_human	metagenomic	SID713A012-11-90-0	industrialized_human
CosteaPI_2017__SID713A013-11-0-0	CosteaPI_2017	http://segatalab.cibio.unitn.it/data/Pasolli_et_al.html	Homo_sapiens	Homo_sapiens	human	NA	KAZ	KAZ	KAZ	industrialized_human	metagenomic	SID713A013-11-0-0	industrialized_human
CosteaPI_2017__SID713A013-11-90-0	CosteaPI_2017	http://segatalab.cibio.unitn.it/data/Pasolli_et_al.html	Homo_sapiens	Homo_sapiens	human	NA	KAZ	KAZ	KAZ	industrialized_human	metagenomic	SID713A013-11-90-0	industrialized_human
CosteaPI_2017__SID713A014-11-0-0	CosteaPI_2017	http://segatalab.cibio.unitn.it/data/Pasolli_et_al.html	Homo_sapiens	Homo_sapiens	human	NA	KAZ	KAZ	KAZ	industrialized_human	metagenomic	SID713A014-11-0-0	industrialized_human
CosteaPI_2017__SID713A014-11-90-0	CosteaPI_2017	http://segatalab.cibio.unitn.it/data/Pasolli_et_al.html	Homo_sapiens	Homo_sapiens	human	NA	KAZ	KAZ	KAZ	industrialized_human	metagenomic	SID713A014-11-90-0	industrialized_human
CosteaPI_2017__SID713A015-11-0-0	CosteaPI_2017	http://segatalab.cibio.unitn.it/data/Pasolli_et_al.html	Homo_sapiens	Homo_sapiens	human	NA	KAZ	KAZ	KAZ	industrialized_human	metagenomic	SID713A015-11-0-0	industrialized_human
CosteaPI_2017__SID713A015-11-90-0	CosteaPI_2017	http://segatalab.cibio.unitn.it/data/Pasolli_et_al.html	Homo_sapiens	Homo_sapiens	human	NA	KAZ	KAZ	KAZ	industrialized_human	metagenomic	SID713A015-11-90-0	industrialized_human
CosteaPI_2017__SID713A021-11-0-0	CosteaPI_2017	http://segatalab.cibio.unitn.it/data/Pasolli_et_al.html	Homo_sapiens	Homo_sapiens	human	NA	KAZ	KAZ	KAZ	industrialized_human	metagenomic	SID713A021-11-0-0	industrialized_human
CosteaPI_2017__SID713A021-11-90-0	CosteaPI_2017	http://segatalab.cibio.unitn.it/data/Pasolli_et_al.html	Homo_sapiens	Homo_sapiens	human	NA	KAZ	KAZ	KAZ	industrialized_human	metagenomic	SID713A021-11-90-0	industrialized_human
CosteaPI_2017__SID713A023-11-0-0	CosteaPI_2017	http://segatalab.cibio.unitn.it/data/Pasolli_et_al.html	Homo_sapiens	Homo_sapiens	human	NA	KAZ	KAZ	KAZ	industrialized_human	metagenomic	SID713A023-11-0-0	industrialized_human
CosteaPI_2017__SID713A023-11-90-0	CosteaPI_2017	http://segatalab.cibio.unitn.it/data/Pasolli_et_al.html	Homo_sapiens	Homo_sapiens	human	NA	KAZ	KAZ	KAZ	industrialized_human	metagenomic	SID713A023-11-90-0	industrialized_human
CosteaPI_2017__SID713A026-11-0-0	CosteaPI_2017	http://segatalab.cibio.unitn.it/data/Pasolli_et_al.html	Homo_sapiens	Homo_sapiens	human	NA	KAZ	KAZ	KAZ	industrialized_human	metagenomic	SID713A026-11-0-0	industrialized_human
CosteaPI_2017__SID713A026-11-90-0	CosteaPI_2017	http://segatalab.cibio.unitn.it/data/Pasolli_et_al.html	Homo_sapiens	Homo_sapiens	human	NA	KAZ	KAZ	KAZ	industrialized_human	metagenomic	SID713A026-11-90-0	industrialized_human
CosteaPI_2017__SID713A028-11-0-0	CosteaPI_2017	http://segatalab.cibio.unitn.it/data/Pasolli_et_al.html	Homo_sapiens	Homo_sapiens	human	NA	KAZ	KAZ	KAZ	industrialized_human	metagenomic	SID713A028-11-0-0	industrialized_human
CosteaPI_2017__SID713A028-11-90-0	CosteaPI_2017	http://segatalab.cibio.unitn.it/data/Pasolli_et_al.html	Homo_sapiens	Homo_sapiens	human	NA	KAZ	KAZ	KAZ	industrialized_human	metagenomic	SID713A028-11-90-0	industrialized_human
CosteaPI_2017__SID713A029-11-0-0	CosteaPI_2017	http://segatalab.cibio.unitn.it/data/Pasolli_et_al.html	Homo_sapiens	Homo_sapiens	human	NA	KAZ	KAZ	KAZ	industrialized_human	metagenomic	SID713A029-11-0-0	industrialized_human
CosteaPI_2017__SID713A029-11-90-0	CosteaPI_2017	http://segatalab.cibio.unitn.it/data/Pasolli_et_al.html	Homo_sapiens	Homo_sapiens	human	NA	KAZ	KAZ	KAZ	industrialized_human	metagenomic	SID713A029-11-90-0	industrialized_human
CosteaPI_2017__SID713A030-11-0-0	CosteaPI_2017	http://segatalab.cibio.unitn.it/data/Pasolli_et_al.html	Homo_sapiens	Homo_sapiens	human	NA	KAZ	KAZ	KAZ	industrialized_human	metagenomic	SID713A030-11-0-0	industrialized_human
CosteaPI_2017__SID713A030-11-90-0	CosteaPI_2017	http://segatalab.cibio.unitn.it/data/Pasolli_et_al.html	Homo_sapiens	Homo_sapiens	human	NA	KAZ	KAZ	KAZ	industrialized_human	metagenomic	SID713A030-11-90-0	industrialized_human
CosteaPI_2017__SID713A033-11-0-0	CosteaPI_2017	http://segatalab.cibio.unitn.it/data/Pasolli_et_al.html	Homo_sapiens	Homo_sapiens	human	NA	KAZ	KAZ	KAZ	industrialized_human	metagenomic	SID713A033-11-0-0	industrialized_human
CosteaPI_2017__SID713A033-11-90-0	CosteaPI_2017	http://segatalab.cibio.unitn.it/data/Pasolli_et_al.html	Homo_sapiens	Homo_sapiens	human	NA	KAZ	KAZ	KAZ	industrialized_human	metagenomic	SID713A033-11-90-0	industrialized_human
CosteaPI_2017__SID713A037-11-0-0	CosteaPI_2017	http://segatalab.cibio.unitn.it/data/Pasolli_et_al.html	Homo_sapiens	Homo_sapiens	human	NA	KAZ	KAZ	KAZ	industrialized_human	metagenomic	SID713A037-11-0-0	industrialized_human
CosteaPI_2017__SID713A037-11-90-0	CosteaPI_2017	http://segatalab.cibio.unitn.it/data/Pasolli_et_al.html	Homo_sapiens	Homo_sapiens	human	NA	KAZ	KAZ	KAZ	industrialized_human	metagenomic	SID713A037-11-90-0	industrialized_human
CosteaPI_2017__SID713A038-11-0-0	CosteaPI_2017	http://segatalab.cibio.unitn.it/data/Pasolli_et_al.html	Homo_sapiens	Homo_sapiens	human	NA	KAZ	KAZ	KAZ	industrialized_human	metagenomic	SID713A038-11-0-0	industrialized_human
CosteaPI_2017__SID713A038-11-90-0	CosteaPI_2017	http://segatalab.cibio.unitn.it/data/Pasolli_et_al.html	Homo_sapiens	Homo_sapiens	human	NA	KAZ	KAZ	KAZ	industrialized_human	metagenomic	SID713A038-11-90-0	industrialized_human
CosteaPI_2017__SID713A039-11-0-0	CosteaPI_2017	http://segatalab.cibio.unitn.it/data/Pasolli_et_al.html	Homo_sapiens	Homo_sapiens	human	NA	KAZ	KAZ	KAZ	industrialized_human	metagenomic	SID713A039-11-0-0	industrialized_human
CosteaPI_2017__SID713A039-11-90-0	CosteaPI_2017	http://segatalab.cibio.unitn.it/data/Pasolli_et_al.html	Homo_sapiens	Homo_sapiens	human	NA	KAZ	KAZ	KAZ	industrialized_human	metagenomic	SID713A039-11-90-0	industrialized_human
CosteaPI_2017__SID713A040-11-0-0	CosteaPI_2017	http://segatalab.cibio.unitn.it/data/Pasolli_et_al.html	Homo_sapiens	Homo_sapiens	human	NA	KAZ	KAZ	KAZ	industrialized_human	metagenomic	SID713A040-11-0-0	industrialized_human
CosteaPI_2017__SID713A040-11-90-0	CosteaPI_2017	http://segatalab.cibio.unitn.it/data/Pasolli_et_al.html	Homo_sapiens	Homo_sapiens	human	NA	KAZ	KAZ	KAZ	industrialized_human	metagenomic	SID713A040-11-90-0	industrialized_human
CosteaPI_2017__SID713A045-11-0-0	CosteaPI_2017	http://segatalab.cibio.unitn.it/data/Pasolli_et_al.html	Homo_sapiens	Homo_sapiens	human	NA	KAZ	KAZ	KAZ	industrialized_human	metagenomic	SID713A045-11-0-0	industrialized_human
CosteaPI_2017__SID713A045-11-90-0	CosteaPI_2017	http://segatalab.cibio.unitn.it/data/Pasolli_et_al.html	Homo_sapiens	Homo_sapiens	human	NA	KAZ	KAZ	KAZ	industrialized_human	metagenomic	SID713A045-11-90-0	industrialized_human
CosteaPI_2017__SID713A046-11-0-0	CosteaPI_2017	http://segatalab.cibio.unitn.it/data/Pasolli_et_al.html	Homo_sapiens	Homo_sapiens	human	NA	KAZ	KAZ	KAZ	industrialized_human	metagenomic	SID713A046-11-0-0	industrialized_human
CosteaPI_2017__SID713A046-11-90-0	CosteaPI_2017	http://segatalab.cibio.unitn.it/data/Pasolli_et_al.html	Homo_sapiens	Homo_sapiens	human	NA	KAZ	KAZ	KAZ	industrialized_human	metagenomic	SID713A046-11-90-0	industrialized_human
CosteaPI_2017__SID713A049-11-0-0	CosteaPI_2017	http://segatalab.cibio.unitn.it/data/Pasolli_et_al.html	Homo_sapiens	Homo_sapiens	human	NA	KAZ	KAZ	KAZ	industrialized_human	metagenomic	SID713A049-11-0-0	industrialized_human
CosteaPI_2017__SID713A049-11-90-0	CosteaPI_2017	http://segatalab.cibio.unitn.it/data/Pasolli_et_al.html	Homo_sapiens	Homo_sapiens	human	NA	KAZ	KAZ	KAZ	industrialized_human	metagenomic	SID713A049-11-90-0	industrialized_human
CosteaPI_2017__SID713A051-11-0-0	CosteaPI_2017	http://segatalab.cibio.unitn.it/data/Pasolli_et_al.html	Homo_sapiens	Homo_sapiens	human	NA	KAZ	KAZ	KAZ	industrialized_human	metagenomic	SID713A051-11-0-0	industrialized_human
CosteaPI_2017__SID713A051-11-90-0	CosteaPI_2017	http://segatalab.cibio.unitn.it/data/Pasolli_et_al.html	Homo_sapiens	Homo_sapiens	human	NA	KAZ	KAZ	KAZ	industrialized_human	metagenomic	SID713A051-11-90-0	industrialized_human
CosteaPI_2017__SID713A052-11-0-0	CosteaPI_2017	http://segatalab.cibio.unitn.it/data/Pasolli_et_al.html	Homo_sapiens	Homo_sapiens	human	NA	KAZ	KAZ	KAZ	industrialized_human	metagenomic	SID713A052-11-0-0	industrialized_human
CosteaPI_2017__SID713A052-11-90-0	CosteaPI_2017	http://segatalab.cibio.unitn.it/data/Pasolli_et_al.html	Homo_sapiens	Homo_sapiens	human	NA	KAZ	KAZ	KAZ	industrialized_human	metagenomic	SID713A052-11-90-0	industrialized_human
CosteaPI_2017__SID713A053-11-0-0	CosteaPI_2017	http://segatalab.cibio.unitn.it/data/Pasolli_et_al.html	Homo_sapiens	Homo_sapiens	human	NA	KAZ	KAZ	KAZ	industrialized_human	metagenomic	SID713A053-11-0-0	industrialized_human
CosteaPI_2017__SID713A053-11-90-0	CosteaPI_2017	http://segatalab.cibio.unitn.it/data/Pasolli_et_al.html	Homo_sapiens	Homo_sapiens	human	NA	KAZ	KAZ	KAZ	industrialized_human	metagenomic	SID713A053-11-90-0	industrialized_human
CosteaPI_2017__SID713A055-11-0-0	CosteaPI_2017	http://segatalab.cibio.unitn.it/data/Pasolli_et_al.html	Homo_sapiens	Homo_sapiens	human	NA	KAZ	KAZ	KAZ	industrialized_human	metagenomic	SID713A055-11-0-0	industrialized_human
CosteaPI_2017__SID713A055-11-90-0	CosteaPI_2017	http://segatalab.cibio.unitn.it/data/Pasolli_et_al.html	Homo_sapiens	Homo_sapiens	human	NA	KAZ	KAZ	KAZ	industrialized_human	metagenomic	SID713A055-11-90-0	industrialized_human
CosteaPI_2017__SID713A056-11-0-0	CosteaPI_2017	http://segatalab.cibio.unitn.it/data/Pasolli_et_al.html	Homo_sapiens	Homo_sapiens	human	NA	KAZ	KAZ	KAZ	industrialized_human	metagenomic	SID713A056-11-0-0	industrialized_human
CosteaPI_2017__SID713A056-11-90-0	CosteaPI_2017	http://segatalab.cibio.unitn.it/data/Pasolli_et_al.html	Homo_sapiens	Homo_sapiens	human	NA	KAZ	KAZ	KAZ	industrialized_human	metagenomic	SID713A056-11-90-0	industrialized_human
CosteaPI_2017__SID713A057-11-0-0	CosteaPI_2017	http://segatalab.cibio.unitn.it/data/Pasolli_et_al.html	Homo_sapiens	Homo_sapiens	human	NA	KAZ	KAZ	KAZ	industrialized_human	metagenomic	SID713A057-11-0-0	industrialized_human
CosteaPI_2017__SID713A057-11-90-0	CosteaPI_2017	http://segatalab.cibio.unitn.it/data/Pasolli_et_al.html	Homo_sapiens	Homo_sapiens	human	NA	KAZ	KAZ	KAZ	industrialized_human	metagenomic	SID713A057-11-90-0	industrialized_human
CosteaPI_2017__SID713A058-11-0-0	CosteaPI_2017	http://segatalab.cibio.unitn.it/data/Pasolli_et_al.html	Homo_sapiens	Homo_sapiens	human	NA	KAZ	KAZ	KAZ	industrialized_human	metagenomic	SID713A058-11-0-0	industrialized_human
CosteaPI_2017__SID713A058-11-90-0	CosteaPI_2017	http://segatalab.cibio.unitn.it/data/Pasolli_et_al.html	Homo_sapiens	Homo_sapiens	human	NA	KAZ	KAZ	KAZ	industrialized_human	metagenomic	SID713A058-11-90-0	industrialized_human
CosteaPI_2017__SID713A062-11-0-0	CosteaPI_2017	http://segatalab.cibio.unitn.it/data/Pasolli_et_al.html	Homo_sapiens	Homo_sapiens	human	NA	KAZ	KAZ	KAZ	industrialized_human	metagenomic	SID713A062-11-0-0	industrialized_human
CosteaPI_2017__SID713A062-11-90-0	CosteaPI_2017	http://segatalab.cibio.unitn.it/data/Pasolli_et_al.html	Homo_sapiens	Homo_sapiens	human	NA	KAZ	KAZ	KAZ	industrialized_human	metagenomic	SID713A062-11-90-0	industrialized_human
CosteaPI_2017__SID713A063-11-0-0	CosteaPI_2017	http://segatalab.cibio.unitn.it/data/Pasolli_et_al.html	Homo_sapiens	Homo_sapiens	human	NA	KAZ	KAZ	KAZ	industrialized_human	metagenomic	SID713A063-11-0-0	industrialized_human
CosteaPI_2017__SID713A063-11-90-0	CosteaPI_2017	http://segatalab.cibio.unitn.it/data/Pasolli_et_al.html	Homo_sapiens	Homo_sapiens	human	NA	KAZ	KAZ	KAZ	industrialized_human	metagenomic	SID713A063-11-90-0	industrialized_human
CosteaPI_2017__SID713A066-11-0-0	CosteaPI_2017	http://segatalab.cibio.unitn.it/data/Pasolli_et_al.html	Homo_sapiens	Homo_sapiens	human	NA	KAZ	KAZ	KAZ	industrialized_human	metagenomic	SID713A066-11-0-0	industrialized_human
CosteaPI_2017__SID713A066-11-90-0	CosteaPI_2017	http://segatalab.cibio.unitn.it/data/Pasolli_et_al.html	Homo_sapiens	Homo_sapiens	human	NA	KAZ	KAZ	KAZ	industrialized_human	metagenomic	SID713A066-11-90-0	industrialized_human
CosteaPI_2017__SID713A068-11-0-0	CosteaPI_2017	http://segatalab.cibio.unitn.it/data/Pasolli_et_al.html	Homo_sapiens	Homo_sapiens	human	NA	KAZ	KAZ	KAZ	industrialized_human	metagenomic	SID713A068-11-0-0	industrialized_human
CosteaPI_2017__SID713A068-11-90-0	CosteaPI_2017	http://segatalab.cibio.unitn.it/data/Pasolli_et_al.html	Homo_sapiens	Homo_sapiens	human	NA	KAZ	KAZ	KAZ	industrialized_human	metagenomic	SID713A068-11-90-0	industrialized_human
CosteaPI_2017__SID713A073-11-0-0	CosteaPI_2017	http://segatalab.cibio.unitn.it/data/Pasolli_et_al.html	Homo_sapiens	Homo_sapiens	human	NA	KAZ	KAZ	KAZ	industrialized_human	metagenomic	SID713A073-11-0-0	industrialized_human
CosteaPI_2017__SID713A073-11-90-0	CosteaPI_2017	http://segatalab.cibio.unitn.it/data/Pasolli_et_al.html	Homo_sapiens	Homo_sapiens	human	NA	KAZ	KAZ	KAZ	industrialized_human	metagenomic	SID713A073-11-90-0	industrialized_human
CosteaPI_2017__SID713A074-11-0-0	CosteaPI_2017	http://segatalab.cibio.unitn.it/data/Pasolli_et_al.html	Homo_sapiens	Homo_sapiens	human	NA	KAZ	KAZ	KAZ	industrialized_human	metagenomic	SID713A074-11-0-0	industrialized_human
CosteaPI_2017__SID713A074-11-90-0	CosteaPI_2017	http://segatalab.cibio.unitn.it/data/Pasolli_et_al.html	Homo_sapiens	Homo_sapiens	human	NA	KAZ	KAZ	KAZ	industrialized_human	metagenomic	SID713A074-11-90-0	industrialized_human
CosteaPI_2017__SID713A076-11-0-0	CosteaPI_2017	http://segatalab.cibio.unitn.it/data/Pasolli_et_al.html	Homo_sapiens	Homo_sapiens	human	NA	KAZ	KAZ	KAZ	industrialized_human	metagenomic	SID713A076-11-0-0	industrialized_human
CosteaPI_2017__SID713A076-11-90-0	CosteaPI_2017	http://segatalab.cibio.unitn.it/data/Pasolli_et_al.html	Homo_sapiens	Homo_sapiens	human	NA	KAZ	KAZ	KAZ	industrialized_human	metagenomic	SID713A076-11-90-0	industrialized_human
CosteaPI_2017__SID713A077-11-0-0	CosteaPI_2017	http://segatalab.cibio.unitn.it/data/Pasolli_et_al.html	Homo_sapiens	Homo_sapiens	human	NA	KAZ	KAZ	KAZ	industrialized_human	metagenomic	SID713A077-11-0-0	industrialized_human
CosteaPI_2017__SID713A077-11-90-0	CosteaPI_2017	http://segatalab.cibio.unitn.it/data/Pasolli_et_al.html	Homo_sapiens	Homo_sapiens	human	NA	KAZ	KAZ	KAZ	industrialized_human	metagenomic	SID713A077-11-90-0	industrialized_human
CosteaPI_2017__SID713A078-11-0-0	CosteaPI_2017	http://segatalab.cibio.unitn.it/data/Pasolli_et_al.html	Homo_sapiens	Homo_sapiens	human	NA	KAZ	KAZ	KAZ	industrialized_human	metagenomic	SID713A078-11-0-0	industrialized_human
CosteaPI_2017__SID713A078-11-90-0	CosteaPI_2017	http://segatalab.cibio.unitn.it/data/Pasolli_et_al.html	Homo_sapiens	Homo_sapiens	human	NA	KAZ	KAZ	KAZ	industrialized_human	metagenomic	SID713A078-11-90-0	industrialized_human
CosteaPI_2017__SID713A081-11-0-0	CosteaPI_2017	http://segatalab.cibio.unitn.it/data/Pasolli_et_al.html	Homo_sapiens	Homo_sapiens	human	NA	KAZ	KAZ	KAZ	industrialized_human	metagenomic	SID713A081-11-0-0	industrialized_human
CosteaPI_2017__SID713A081-11-90-0	CosteaPI_2017	http://segatalab.cibio.unitn.it/data/Pasolli_et_al.html	Homo_sapiens	Homo_sapiens	human	NA	KAZ	KAZ	KAZ	industrialized_human	metagenomic	SID713A081-11-90-0	industrialized_human
CosteaPI_2017__SID713A084-11-0-0	CosteaPI_2017	http://segatalab.cibio.unitn.it/data/Pasolli_et_al.html	Homo_sapiens	Homo_sapiens	human	NA	KAZ	KAZ	KAZ	industrialized_human	metagenomic	SID713A084-11-0-0	industrialized_human
CosteaPI_2017__SID713A084-11-90-0	CosteaPI_2017	http://segatalab.cibio.unitn.it/data/Pasolli_et_al.html	Homo_sapiens	Homo_sapiens	human	NA	KAZ	KAZ	KAZ	industrialized_human	metagenomic	SID713A084-11-90-0	industrialized_human
CosteaPI_2017__SID713A087-11-0-0	CosteaPI_2017	http://segatalab.cibio.unitn.it/data/Pasolli_et_al.html	Homo_sapiens	Homo_sapiens	human	NA	KAZ	KAZ	KAZ	industrialized_human	metagenomic	SID713A087-11-0-0	industrialized_human
CosteaPI_2017__SID713A087-11-90-0	CosteaPI_2017	http://segatalab.cibio.unitn.it/data/Pasolli_et_al.html	Homo_sapiens	Homo_sapiens	human	NA	KAZ	KAZ	KAZ	industrialized_human	metagenomic	SID713A087-11-90-0	industrialized_human
CosteaPI_2017__SID713A088-11-0-0	CosteaPI_2017	http://segatalab.cibio.unitn.it/data/Pasolli_et_al.html	Homo_sapiens	Homo_sapiens	human	NA	KAZ	KAZ	KAZ	industrialized_human	metagenomic	SID713A088-11-0-0	industrialized_human
CosteaPI_2017__SID713A088-11-90-0	CosteaPI_2017	http://segatalab.cibio.unitn.it/data/Pasolli_et_al.html	Homo_sapiens	Homo_sapiens	human	NA	KAZ	KAZ	KAZ	industrialized_human	metagenomic	SID713A088-11-90-0	industrialized_human
CosteaPI_2017__SID713A089-11-0-0	CosteaPI_2017	http://segatalab.cibio.unitn.it/data/Pasolli_et_al.html	Homo_sapiens	Homo_sapiens	human	NA	KAZ	KAZ	KAZ	industrialized_human	metagenomic	SID713A089-11-0-0	industrialized_human
CosteaPI_2017__SID713A089-11-90-0	CosteaPI_2017	http://segatalab.cibio.unitn.it/data/Pasolli_et_al.html	Homo_sapiens	Homo_sapiens	human	NA	KAZ	KAZ	KAZ	industrialized_human	metagenomic	SID713A089-11-90-0	industrialized_human
CosteaPI_2017__SID713B002-11-0-0	CosteaPI_2017	http://segatalab.cibio.unitn.it/data/Pasolli_et_al.html	Homo_sapiens	Homo_sapiens	human	NA	KAZ	KAZ	KAZ	industrialized_human	metagenomic	SID713B002-11-0-0	industrialized_human
CosteaPI_2017__SID713B002-11-90-0	CosteaPI_2017	http://segatalab.cibio.unitn.it/data/Pasolli_et_al.html	Homo_sapiens	Homo_sapiens	human	NA	KAZ	KAZ	KAZ	industrialized_human	metagenomic	SID713B002-11-90-0	industrialized_human
CosteaPI_2017__SID713B003-11-0-0	CosteaPI_2017	http://segatalab.cibio.unitn.it/data/Pasolli_et_al.html	Homo_sapiens	Homo_sapiens	human	NA	KAZ	KAZ	KAZ	industrialized_human	metagenomic	SID713B003-11-0-0	industrialized_human
CosteaPI_2017__SID713B003-11-90-0	CosteaPI_2017	http://segatalab.cibio.unitn.it/data/Pasolli_et_al.html	Homo_sapiens	Homo_sapiens	human	NA	KAZ	KAZ	KAZ	industrialized_human	metagenomic	SID713B003-11-90-0	industrialized_human
CosteaPI_2017__SID713B004-11-0-0	CosteaPI_2017	http://segatalab.cibio.unitn.it/data/Pasolli_et_al.html	Homo_sapiens	Homo_sapiens	human	NA	KAZ	KAZ	KAZ	industrialized_human	metagenomic	SID713B004-11-0-0	industrialized_human
CosteaPI_2017__SID713B004-11-90-0	CosteaPI_2017	http://segatalab.cibio.unitn.it/data/Pasolli_et_al.html	Homo_sapiens	Homo_sapiens	human	NA	KAZ	KAZ	KAZ	industrialized_human	metagenomic	SID713B004-11-90-0	industrialized_human
CosteaPI_2017__SID713B005-11-0-0	CosteaPI_2017	http://segatalab.cibio.unitn.it/data/Pasolli_et_al.html	Homo_sapiens	Homo_sapiens	human	NA	KAZ	KAZ	KAZ	industrialized_human	metagenomic	SID713B005-11-0-0	industrialized_human
CosteaPI_2017__SID713B005-11-90-0	CosteaPI_2017	http://segatalab.cibio.unitn.it/data/Pasolli_et_al.html	Homo_sapiens	Homo_sapiens	human	NA	KAZ	KAZ	KAZ	industrialized_human	metagenomic	SID713B005-11-90-0	industrialized_human
CosteaPI_2017__SID713B007-11-0-0	CosteaPI_2017	http://segatalab.cibio.unitn.it/data/Pasolli_et_al.html	Homo_sapiens	Homo_sapiens	human	NA	KAZ	KAZ	KAZ	industrialized_human	metagenomic	SID713B007-11-0-0	industrialized_human
CosteaPI_2017__SID713B007-11-90-0	CosteaPI_2017	http://segatalab.cibio.unitn.it/data/Pasolli_et_al.html	Homo_sapiens	Homo_sapiens	human	NA	KAZ	KAZ	KAZ	industrialized_human	metagenomic	SID713B007-11-90-0	industrialized_human
CosteaPI_2017__SID713B012-11-0-0	CosteaPI_2017	http://segatalab.cibio.unitn.it/data/Pasolli_et_al.html	Homo_sapiens	Homo_sapiens	human	NA	KAZ	KAZ	KAZ	industrialized_human	metagenomic	SID713B012-11-0-0	industrialized_human
CosteaPI_2017__SID713B012-11-90-0	CosteaPI_2017	http://segatalab.cibio.unitn.it/data/Pasolli_et_al.html	Homo_sapiens	Homo_sapiens	human	NA	KAZ	KAZ	KAZ	industrialized_human	metagenomic	SID713B012-11-90-0	industrialized_human
CosteaPI_2017__SID713B014-11-0-0	CosteaPI_2017	http://segatalab.cibio.unitn.it/data/Pasolli_et_al.html	Homo_sapiens	Homo_sapiens	human	NA	KAZ	KAZ	KAZ	industrialized_human	metagenomic	SID713B014-11-0-0	industrialized_human
CosteaPI_2017__SID713B014-11-90-0	CosteaPI_2017	http://segatalab.cibio.unitn.it/data/Pasolli_et_al.html	Homo_sapiens	Homo_sapiens	human	NA	KAZ	KAZ	KAZ	industrialized_human	metagenomic	SID713B014-11-90-0	industrialized_human
CosteaPI_2017__SID713B015-11-0-0	CosteaPI_2017	http://segatalab.cibio.unitn.it/data/Pasolli_et_al.html	Homo_sapiens	Homo_sapiens	human	NA	KAZ	KAZ	KAZ	industrialized_human	metagenomic	SID713B015-11-0-0	industrialized_human
CosteaPI_2017__SID713B015-11-90-0	CosteaPI_2017	http://segatalab.cibio.unitn.it/data/Pasolli_et_al.html	Homo_sapiens	Homo_sapiens	human	NA	KAZ	KAZ	KAZ	industrialized_human	metagenomic	SID713B015-11-90-0	industrialized_human
CosteaPI_2017__SID713B016-11-0-0	CosteaPI_2017	http://segatalab.cibio.unitn.it/data/Pasolli_et_al.html	Homo_sapiens	Homo_sapiens	human	NA	KAZ	KAZ	KAZ	industrialized_human	metagenomic	SID713B016-11-0-0	industrialized_human
CosteaPI_2017__SID713B016-11-90-0	CosteaPI_2017	http://segatalab.cibio.unitn.it/data/Pasolli_et_al.html	Homo_sapiens	Homo_sapiens	human	NA	KAZ	KAZ	KAZ	industrialized_human	metagenomic	SID713B016-11-90-0	industrialized_human
CosteaPI_2017__SID713B020-11-0-0	CosteaPI_2017	http://segatalab.cibio.unitn.it/data/Pasolli_et_al.html	Homo_sapiens	Homo_sapiens	human	NA	KAZ	KAZ	KAZ	industrialized_human	metagenomic	SID713B020-11-0-0	industrialized_human
CosteaPI_2017__SID713B020-11-90-0	CosteaPI_2017	http://segatalab.cibio.unitn.it/data/Pasolli_et_al.html	Homo_sapiens	Homo_sapiens	human	NA	KAZ	KAZ	KAZ	industrialized_human	metagenomic	SID713B020-11-90-0	industrialized_human
CosteaPI_2017__SID713B025-11-0-0	CosteaPI_2017	http://segatalab.cibio.unitn.it/data/Pasolli_et_al.html	Homo_sapiens	Homo_sapiens	human	NA	KAZ	KAZ	KAZ	industrialized_human	metagenomic	SID713B025-11-0-0	industrialized_human
CosteaPI_2017__SID713B025-11-90-0	CosteaPI_2017	http://segatalab.cibio.unitn.it/data/Pasolli_et_al.html	Homo_sapiens	Homo_sapiens	human	NA	KAZ	KAZ	KAZ	industrialized_human	metagenomic	SID713B025-11-90-0	industrialized_human
CosteaPI_2017__SID713B026-11-0-0	CosteaPI_2017	http://segatalab.cibio.unitn.it/data/Pasolli_et_al.html	Homo_sapiens	Homo_sapiens	human	NA	KAZ	KAZ	KAZ	industrialized_human	metagenomic	SID713B026-11-0-0	industrialized_human
CosteaPI_2017__SID713B026-11-90-0	CosteaPI_2017	http://segatalab.cibio.unitn.it/data/Pasolli_et_al.html	Homo_sapiens	Homo_sapiens	human	NA	KAZ	KAZ	KAZ	industrialized_human	metagenomic	SID713B026-11-90-0	industrialized_human
CosteaPI_2017__SID713B029-11-0-0	CosteaPI_2017	http://segatalab.cibio.unitn.it/data/Pasolli_et_al.html	Homo_sapiens	Homo_sapiens	human	NA	KAZ	KAZ	KAZ	industrialized_human	metagenomic	SID713B029-11-0-0	industrialized_human
CosteaPI_2017__SID713B029-11-90-0	CosteaPI_2017	http://segatalab.cibio.unitn.it/data/Pasolli_et_al.html	Homo_sapiens	Homo_sapiens	human	NA	KAZ	KAZ	KAZ	industrialized_human	metagenomic	SID713B029-11-90-0	industrialized_human
CosteaPI_2017__SID713B030-11-0-0	CosteaPI_2017	http://segatalab.cibio.unitn.it/data/Pasolli_et_al.html	Homo_sapiens	Homo_sapiens	human	NA	KAZ	KAZ	KAZ	industrialized_human	metagenomic	SID713B030-11-0-0	industrialized_human
CosteaPI_2017__SID713B030-11-90-0	CosteaPI_2017	http://segatalab.cibio.unitn.it/data/Pasolli_et_al.html	Homo_sapiens	Homo_sapiens	human	NA	KAZ	KAZ	KAZ	industrialized_human	metagenomic	SID713B030-11-90-0	industrialized_human
CosteaPI_2017__SID713B032-11-0-0	CosteaPI_2017	http://segatalab.cibio.unitn.it/data/Pasolli_et_al.html	Homo_sapiens	Homo_sapiens	human	NA	KAZ	KAZ	KAZ	industrialized_human	metagenomic	SID713B032-11-0-0	industrialized_human
CosteaPI_2017__SID713B032-11-90-0	CosteaPI_2017	http://segatalab.cibio.unitn.it/data/Pasolli_et_al.html	Homo_sapiens	Homo_sapiens	human	NA	KAZ	KAZ	KAZ	industrialized_human	metagenomic	SID713B032-11-90-0	industrialized_human
CosteaPI_2017__SID713B033-11-0-0	CosteaPI_2017	http://segatalab.cibio.unitn.it/data/Pasolli_et_al.html	Homo_sapiens	Homo_sapiens	human	NA	KAZ	KAZ	KAZ	industrialized_human	metagenomic	SID713B033-11-0-0	industrialized_human
CosteaPI_2017__SID713B033-11-90-0	CosteaPI_2017	http://segatalab.cibio.unitn.it/data/Pasolli_et_al.html	Homo_sapiens	Homo_sapiens	human	NA	KAZ	KAZ	KAZ	industrialized_human	metagenomic	SID713B033-11-90-0	industrialized_human
CosteaPI_2017__SID713B035-11-0-0	CosteaPI_2017	http://segatalab.cibio.unitn.it/data/Pasolli_et_al.html	Homo_sapiens	Homo_sapiens	human	NA	KAZ	KAZ	KAZ	industrialized_human	metagenomic	SID713B035-11-0-0	industrialized_human
CosteaPI_2017__SID713B035-11-90-0	CosteaPI_2017	http://segatalab.cibio.unitn.it/data/Pasolli_et_al.html	Homo_sapiens	Homo_sapiens	human	NA	KAZ	KAZ	KAZ	industrialized_human	metagenomic	SID713B035-11-90-0	industrialized_human
CosteaPI_2017__SID713B037-11-0-0	CosteaPI_2017	http://segatalab.cibio.unitn.it/data/Pasolli_et_al.html	Homo_sapiens	Homo_sapiens	human	NA	KAZ	KAZ	KAZ	industrialized_human	metagenomic	SID713B037-11-0-0	industrialized_human
CosteaPI_2017__SID713B037-11-90-0	CosteaPI_2017	http://segatalab.cibio.unitn.it/data/Pasolli_et_al.html	Homo_sapiens	Homo_sapiens	human	NA	KAZ	KAZ	KAZ	industrialized_human	metagenomic	SID713B037-11-90-0	industrialized_human
CosteaPI_2017__SID713B040-11-0-0	CosteaPI_2017	http://segatalab.cibio.unitn.it/data/Pasolli_et_al.html	Homo_sapiens	Homo_sapiens	human	NA	KAZ	KAZ	KAZ	industrialized_human	metagenomic	SID713B040-11-0-0	industrialized_human
CosteaPI_2017__SID713B040-11-90-0	CosteaPI_2017	http://segatalab.cibio.unitn.it/data/Pasolli_et_al.html	Homo_sapiens	Homo_sapiens	human	NA	KAZ	KAZ	KAZ	industrialized_human	metagenomic	SID713B040-11-90-0	industrialized_human
CosteaPI_2017__SID713B041-11-0-0	CosteaPI_2017	http://segatalab.cibio.unitn.it/data/Pasolli_et_al.html	Homo_sapiens	Homo_sapiens	human	NA	KAZ	KAZ	KAZ	industrialized_human	metagenomic	SID713B041-11-0-0	industrialized_human
CosteaPI_2017__SID713B041-11-90-0	CosteaPI_2017	http://segatalab.cibio.unitn.it/data/Pasolli_et_al.html	Homo_sapiens	Homo_sapiens	human	NA	KAZ	KAZ	KAZ	industrialized_human	metagenomic	SID713B041-11-90-0	industrialized_human
CosteaPI_2017__SID713B042-11-0-0	CosteaPI_2017	http://segatalab.cibio.unitn.it/data/Pasolli_et_al.html	Homo_sapiens	Homo_sapiens	human	NA	KAZ	KAZ	KAZ	industrialized_human	metagenomic	SID713B042-11-0-0	industrialized_human
CosteaPI_2017__SID713B042-11-90-0	CosteaPI_2017	http://segatalab.cibio.unitn.it/data/Pasolli_et_al.html	Homo_sapiens	Homo_sapiens	human	NA	KAZ	KAZ	KAZ	industrialized_human	metagenomic	SID713B042-11-90-0	industrialized_human
CosteaPI_2017__SID713B043-11-0-0	CosteaPI_2017	http://segatalab.cibio.unitn.it/data/Pasolli_et_al.html	Homo_sapiens	Homo_sapiens	human	NA	KAZ	KAZ	KAZ	industrialized_human	metagenomic	SID713B043-11-0-0	industrialized_human
CosteaPI_2017__SID713B043-11-90-0	CosteaPI_2017	http://segatalab.cibio.unitn.it/data/Pasolli_et_al.html	Homo_sapiens	Homo_sapiens	human	NA	KAZ	KAZ	KAZ	industrialized_human	metagenomic	SID713B043-11-90-0	industrialized_human
CosteaPI_2017__SID713B044-11-0-0	CosteaPI_2017	http://segatalab.cibio.unitn.it/data/Pasolli_et_al.html	Homo_sapiens	Homo_sapiens	human	NA	KAZ	KAZ	KAZ	industrialized_human	metagenomic	SID713B044-11-0-0	industrialized_human
CosteaPI_2017__SID713B044-11-90-0	CosteaPI_2017	http://segatalab.cibio.unitn.it/data/Pasolli_et_al.html	Homo_sapiens	Homo_sapiens	human	NA	KAZ	KAZ	KAZ	industrialized_human	metagenomic	SID713B044-11-90-0	industrialized_human
CosteaPI_2017__SID713B046-11-0-0	CosteaPI_2017	http://segatalab.cibio.unitn.it/data/Pasolli_et_al.html	Homo_sapiens	Homo_sapiens	human	NA	KAZ	KAZ	KAZ	industrialized_human	metagenomic	SID713B046-11-0-0	industrialized_human
CosteaPI_2017__SID713B046-11-90-0	CosteaPI_2017	http://segatalab.cibio.unitn.it/data/Pasolli_et_al.html	Homo_sapiens	Homo_sapiens	human	NA	KAZ	KAZ	KAZ	industrialized_human	metagenomic	SID713B046-11-90-0	industrialized_human
CosteaPI_2017__SID713B049-11-0-0	CosteaPI_2017	http://segatalab.cibio.unitn.it/data/Pasolli_et_al.html	Homo_sapiens	Homo_sapiens	human	NA	KAZ	KAZ	KAZ	industrialized_human	metagenomic	SID713B049-11-0-0	industrialized_human
CosteaPI_2017__SID713B049-11-90-0	CosteaPI_2017	http://segatalab.cibio.unitn.it/data/Pasolli_et_al.html	Homo_sapiens	Homo_sapiens	human	NA	KAZ	KAZ	KAZ	industrialized_human	metagenomic	SID713B049-11-90-0	industrialized_human
CosteaPI_2017__SID713B051-11-0-0	CosteaPI_2017	http://segatalab.cibio.unitn.it/data/Pasolli_et_al.html	Homo_sapiens	Homo_sapiens	human	NA	KAZ	KAZ	KAZ	industrialized_human	metagenomic	SID713B051-11-0-0	industrialized_human
CosteaPI_2017__SID713B051-11-90-0	CosteaPI_2017	http://segatalab.cibio.unitn.it/data/Pasolli_et_al.html	Homo_sapiens	Homo_sapiens	human	NA	KAZ	KAZ	KAZ	industrialized_human	metagenomic	SID713B051-11-90-0	industrialized_human
CosteaPI_2017__SID713B052-11-0-0	CosteaPI_2017	http://segatalab.cibio.unitn.it/data/Pasolli_et_al.html	Homo_sapiens	Homo_sapiens	human	NA	KAZ	KAZ	KAZ	industrialized_human	metagenomic	SID713B052-11-0-0	industrialized_human
CosteaPI_2017__SID713B052-11-90-0	CosteaPI_2017	http://segatalab.cibio.unitn.it/data/Pasolli_et_al.html	Homo_sapiens	Homo_sapiens	human	NA	KAZ	KAZ	KAZ	industrialized_human	metagenomic	SID713B052-11-90-0	industrialized_human
CosteaPI_2017__SID713B053-11-0-0	CosteaPI_2017	http://segatalab.cibio.unitn.it/data/Pasolli_et_al.html	Homo_sapiens	Homo_sapiens	human	NA	KAZ	KAZ	KAZ	industrialized_human	metagenomic	SID713B053-11-0-0	industrialized_human
CosteaPI_2017__SID713B053-11-90-0	CosteaPI_2017	http://segatalab.cibio.unitn.it/data/Pasolli_et_al.html	Homo_sapiens	Homo_sapiens	human	NA	KAZ	KAZ	KAZ	industrialized_human	metagenomic	SID713B053-11-90-0	industrialized_human
CosteaPI_2017__SID713B055-11-0-0	CosteaPI_2017	http://segatalab.cibio.unitn.it/data/Pasolli_et_al.html	Homo_sapiens	Homo_sapiens	human	NA	KAZ	KAZ	KAZ	industrialized_human	metagenomic	SID713B055-11-0-0	industrialized_human
CosteaPI_2017__SID713B055-11-90-0	CosteaPI_2017	http://segatalab.cibio.unitn.it/data/Pasolli_et_al.html	Homo_sapiens	Homo_sapiens	human	NA	KAZ	KAZ	KAZ	industrialized_human	metagenomic	SID713B055-11-90-0	industrialized_human
CosteaPI_2017__SID713B056-11-0-0	CosteaPI_2017	http://segatalab.cibio.unitn.it/data/Pasolli_et_al.html	Homo_sapiens	Homo_sapiens	human	NA	KAZ	KAZ	KAZ	industrialized_human	metagenomic	SID713B056-11-0-0	industrialized_human
CosteaPI_2017__SID713B056-11-90-0	CosteaPI_2017	http://segatalab.cibio.unitn.it/data/Pasolli_et_al.html	Homo_sapiens	Homo_sapiens	human	NA	KAZ	KAZ	KAZ	industrialized_human	metagenomic	SID713B056-11-90-0	industrialized_human
CosteaPI_2017__SID713B057-11-0-0	CosteaPI_2017	http://segatalab.cibio.unitn.it/data/Pasolli_et_al.html	Homo_sapiens	Homo_sapiens	human	NA	KAZ	KAZ	KAZ	industrialized_human	metagenomic	SID713B057-11-0-0	industrialized_human
CosteaPI_2017__SID713B057-11-90-0	CosteaPI_2017	http://segatalab.cibio.unitn.it/data/Pasolli_et_al.html	Homo_sapiens	Homo_sapiens	human	NA	KAZ	KAZ	KAZ	industrialized_human	metagenomic	SID713B057-11-90-0	industrialized_human
CosteaPI_2017__SID713B058-11-0-0	CosteaPI_2017	http://segatalab.cibio.unitn.it/data/Pasolli_et_al.html	Homo_sapiens	Homo_sapiens	human	NA	KAZ	KAZ	KAZ	industrialized_human	metagenomic	SID713B058-11-0-0	industrialized_human
CosteaPI_2017__SID713B058-11-90-0	CosteaPI_2017	http://segatalab.cibio.unitn.it/data/Pasolli_et_al.html	Homo_sapiens	Homo_sapiens	human	NA	KAZ	KAZ	KAZ	industrialized_human	metagenomic	SID713B058-11-90-0	industrialized_human
CosteaPI_2017__SID713B061-11-0-0	CosteaPI_2017	http://segatalab.cibio.unitn.it/data/Pasolli_et_al.html	Homo_sapiens	Homo_sapiens	human	NA	KAZ	KAZ	KAZ	industrialized_human	metagenomic	SID713B061-11-0-0	industrialized_human
CosteaPI_2017__SID713B061-11-90-0	CosteaPI_2017	http://segatalab.cibio.unitn.it/data/Pasolli_et_al.html	Homo_sapiens	Homo_sapiens	human	NA	KAZ	KAZ	KAZ	industrialized_human	metagenomic	SID713B061-11-90-0	industrialized_human
CosteaPI_2017__SID713B063-11-0-0	CosteaPI_2017	http://segatalab.cibio.unitn.it/data/Pasolli_et_al.html	Homo_sapiens	Homo_sapiens	human	NA	KAZ	KAZ	KAZ	industrialized_human	metagenomic	SID713B063-11-0-0	industrialized_human
CosteaPI_2017__SID713B063-11-90-0	CosteaPI_2017	http://segatalab.cibio.unitn.it/data/Pasolli_et_al.html	Homo_sapiens	Homo_sapiens	human	NA	KAZ	KAZ	KAZ	industrialized_human	metagenomic	SID713B063-11-90-0	industrialized_human
CosteaPI_2017__SID713B064-11-0-0	CosteaPI_2017	http://segatalab.cibio.unitn.it/data/Pasolli_et_al.html	Homo_sapiens	Homo_sapiens	human	NA	KAZ	KAZ	KAZ	industrialized_human	metagenomic	SID713B064-11-0-0	industrialized_human
CosteaPI_2017__SID713B064-11-90-0	CosteaPI_2017	http://segatalab.cibio.unitn.it/data/Pasolli_et_al.html	Homo_sapiens	Homo_sapiens	human	NA	KAZ	KAZ	KAZ	industrialized_human	metagenomic	SID713B064-11-90-0	industrialized_human
CosteaPI_2017__SID713B065-11-0-0	CosteaPI_2017	http://segatalab.cibio.unitn.it/data/Pasolli_et_al.html	Homo_sapiens	Homo_sapiens	human	NA	KAZ	KAZ	KAZ	industrialized_human	metagenomic	SID713B065-11-0-0	industrialized_human
CosteaPI_2017__SID713B065-11-90-0	CosteaPI_2017	http://segatalab.cibio.unitn.it/data/Pasolli_et_al.html	Homo_sapiens	Homo_sapiens	human	NA	KAZ	KAZ	KAZ	industrialized_human	metagenomic	SID713B065-11-90-0	industrialized_human
CosteaPI_2017__SID713B066-11-0-0	CosteaPI_2017	http://segatalab.cibio.unitn.it/data/Pasolli_et_al.html	Homo_sapiens	Homo_sapiens	human	NA	KAZ	KAZ	KAZ	industrialized_human	metagenomic	SID713B066-11-0-0	industrialized_human
CosteaPI_2017__SID713B066-11-90-0	CosteaPI_2017	http://segatalab.cibio.unitn.it/data/Pasolli_et_al.html	Homo_sapiens	Homo_sapiens	human	NA	KAZ	KAZ	KAZ	industrialized_human	metagenomic	SID713B066-11-90-0	industrialized_human
CosteaPI_2017__SID713B069-11-0-0	CosteaPI_2017	http://segatalab.cibio.unitn.it/data/Pasolli_et_al.html	Homo_sapiens	Homo_sapiens	human	NA	KAZ	KAZ	KAZ	industrialized_human	metagenomic	SID713B069-11-0-0	industrialized_human
CosteaPI_2017__SID713B069-11-90-0	CosteaPI_2017	http://segatalab.cibio.unitn.it/data/Pasolli_et_al.html	Homo_sapiens	Homo_sapiens	human	NA	KAZ	KAZ	KAZ	industrialized_human	metagenomic	SID713B069-11-90-0	industrialized_human
CosteaPI_2017__SID713B072-11-0-0	CosteaPI_2017	http://segatalab.cibio.unitn.it/data/Pasolli_et_al.html	Homo_sapiens	Homo_sapiens	human	NA	KAZ	KAZ	KAZ	industrialized_human	metagenomic	SID713B072-11-0-0	industrialized_human
CosteaPI_2017__SID713B072-11-90-0	CosteaPI_2017	http://segatalab.cibio.unitn.it/data/Pasolli_et_al.html	Homo_sapiens	Homo_sapiens	human	NA	KAZ	KAZ	KAZ	industrialized_human	metagenomic	SID713B072-11-90-0	industrialized_human
CosteaPI_2017__SID713B073-11-0-0	CosteaPI_2017	http://segatalab.cibio.unitn.it/data/Pasolli_et_al.html	Homo_sapiens	Homo_sapiens	human	NA	KAZ	KAZ	KAZ	industrialized_human	metagenomic	SID713B073-11-0-0	industrialized_human
CosteaPI_2017__SID713B073-11-90-0	CosteaPI_2017	http://segatalab.cibio.unitn.it/data/Pasolli_et_al.html	Homo_sapiens	Homo_sapiens	human	NA	KAZ	KAZ	KAZ	industrialized_human	metagenomic	SID713B073-11-90-0	industrialized_human
CosteaPI_2017__SID713B074-11-0-0	CosteaPI_2017	http://segatalab.cibio.unitn.it/data/Pasolli_et_al.html	Homo_sapiens	Homo_sapiens	human	NA	KAZ	KAZ	KAZ	industrialized_human	metagenomic	SID713B074-11-0-0	industrialized_human
CosteaPI_2017__SID713B074-11-90-0	CosteaPI_2017	http://segatalab.cibio.unitn.it/data/Pasolli_et_al.html	Homo_sapiens	Homo_sapiens	human	NA	KAZ	KAZ	KAZ	industrialized_human	metagenomic	SID713B074-11-90-0	industrialized_human
CosteaPI_2017__SID713B076-11-0-0	CosteaPI_2017	http://segatalab.cibio.unitn.it/data/Pasolli_et_al.html	Homo_sapiens	Homo_sapiens	human	NA	KAZ	KAZ	KAZ	industrialized_human	metagenomic	SID713B076-11-0-0	industrialized_human
CosteaPI_2017__SID713B076-11-90-0	CosteaPI_2017	http://segatalab.cibio.unitn.it/data/Pasolli_et_al.html	Homo_sapiens	Homo_sapiens	human	NA	KAZ	KAZ	KAZ	industrialized_human	metagenomic	SID713B076-11-90-0	industrialized_human
CosteaPI_2017__alien-11-600-0	CosteaPI_2017	http://segatalab.cibio.unitn.it/data/Pasolli_et_al.html	Homo_sapiens	Homo_sapiens	human	NA	DEU	DEU	DEU	industrialized_human	metagenomic	alien-11-600-0	industrialized_human
CosteaPI_2017__alien-11-632-0	CosteaPI_2017	http://segatalab.cibio.unitn.it/data/Pasolli_et_al.html	Homo_sapiens	Homo_sapiens	human	NA	DEU	DEU	DEU	industrialized_human	metagenomic	alien-11-632-0	industrialized_human
CosteaPI_2017__alien-11-637-0	CosteaPI_2017	http://segatalab.cibio.unitn.it/data/Pasolli_et_al.html	Homo_sapiens	Homo_sapiens	human	NA	DEU	DEU	DEU	industrialized_human	metagenomic	alien-11-637-0	industrialized_human
CosteaPI_2017__alien-11-773-0	CosteaPI_2017	http://segatalab.cibio.unitn.it/data/Pasolli_et_al.html	Homo_sapiens	Homo_sapiens	human	NA	DEU	DEU	DEU	industrialized_human	metagenomic	alien-11-773-0	industrialized_human
CosteaPI_2017__alien-11-877-0	CosteaPI_2017	http://segatalab.cibio.unitn.it/data/Pasolli_et_al.html	Homo_sapiens	Homo_sapiens	human	NA	DEU	DEU	DEU	industrialized_human	metagenomic	alien-11-877-0	industrialized_human
CosteaPI_2017__alien-11-881-0	CosteaPI_2017	http://segatalab.cibio.unitn.it/data/Pasolli_et_al.html	Homo_sapiens	Homo_sapiens	human	NA	DEU	DEU	DEU	industrialized_human	metagenomic	alien-11-881-0	industrialized_human
CosteaPI_2017__alien-11-883-0	CosteaPI_2017	http://segatalab.cibio.unitn.it/data/Pasolli_et_al.html	Homo_sapiens	Homo_sapiens	human	NA	DEU	DEU	DEU	industrialized_human	metagenomic	alien-11-883-0	industrialized_human
CosteaPI_2017__alien-11-895-0	CosteaPI_2017	http://segatalab.cibio.unitn.it/data/Pasolli_et_al.html	Homo_sapiens	Homo_sapiens	human	NA	DEU	DEU	DEU	industrialized_human	metagenomic	alien-11-895-0	industrialized_human
CosteaPI_2017__alien-11-898-0	CosteaPI_2017	http://segatalab.cibio.unitn.it/data/Pasolli_et_al.html	Homo_sapiens	Homo_sapiens	human	NA	DEU	DEU	DEU	industrialized_human	metagenomic	alien-11-898-0	industrialized_human
CosteaPI_2017__alien-11-902-0	CosteaPI_2017	http://segatalab.cibio.unitn.it/data/Pasolli_et_al.html	Homo_sapiens	Homo_sapiens	human	NA	DEU	DEU	DEU	industrialized_human	metagenomic	alien-11-902-0	industrialized_human
CosteaPI_2017__alien-11-904-0	CosteaPI_2017	http://segatalab.cibio.unitn.it/data/Pasolli_et_al.html	Homo_sapiens	Homo_sapiens	human	NA	DEU	DEU	DEU	industrialized_human	metagenomic	alien-11-904-0	industrialized_human
CosteaPI_2017__alien-11-918-0	CosteaPI_2017	http://segatalab.cibio.unitn.it/data/Pasolli_et_al.html	Homo_sapiens	Homo_sapiens	human	NA	DEU	DEU	DEU	industrialized_human	metagenomic	alien-11-918-0	industrialized_human
CosteaPI_2017__alien2-11-0-0	CosteaPI_2017	http://segatalab.cibio.unitn.it/data/Pasolli_et_al.html	Homo_sapiens	Homo_sapiens	human	NA	DEU	DEU	DEU	industrialized_human	metagenomic	alien2-11-0-0	industrialized_human
CosteaPI_2017__alien3-11-0-0	CosteaPI_2017	http://segatalab.cibio.unitn.it/data/Pasolli_et_al.html	Homo_sapiens	Homo_sapiens	human	NA	DEU	DEU	DEU	industrialized_human	metagenomic	alien3-11-0-0	industrialized_human
CosteaPI_2017__alien4-11-0-0	CosteaPI_2017	http://segatalab.cibio.unitn.it/data/Pasolli_et_al.html	Homo_sapiens	Homo_sapiens	human	NA	DEU	DEU	DEU	industrialized_human	metagenomic	alien4-11-0-0	industrialized_human
CosteaPI_2017__bugkiller-11-0-0	CosteaPI_2017	http://segatalab.cibio.unitn.it/data/Pasolli_et_al.html	Homo_sapiens	Homo_sapiens	human	NA	DEU	DEU	DEU	industrialized_human	metagenomic	bugkiller-11-0-0	industrialized_human
CosteaPI_2017__bugkiller-11-2-0	CosteaPI_2017	http://segatalab.cibio.unitn.it/data/Pasolli_et_al.html	Homo_sapiens	Homo_sapiens	human	NA	DEU	DEU	DEU	industrialized_human	metagenomic	bugkiller-11-2-0	industrialized_human
CosteaPI_2017__bugkiller-11-392-1	CosteaPI_2017	http://segatalab.cibio.unitn.it/data/Pasolli_et_al.html	Homo_sapiens	Homo_sapiens	human	NA	DEU	DEU	DEU	industrialized_human	metagenomic	bugkiller-11-392-1	industrialized_human
CosteaPI_2017__bugkiller-11-392-2	CosteaPI_2017	http://segatalab.cibio.unitn.it/data/Pasolli_et_al.html	Homo_sapiens	Homo_sapiens	human	NA	DEU	DEU	DEU	industrialized_human	metagenomic	bugkiller-11-392-2	industrialized_human
CosteaPI_2017__bugkiller-11-392-3	CosteaPI_2017	http://segatalab.cibio.unitn.it/data/Pasolli_et_al.html	Homo_sapiens	Homo_sapiens	human	NA	DEU	DEU	DEU	industrialized_human	metagenomic	bugkiller-11-392-3	industrialized_human
CosteaPI_2017__bugkiller-11-60-0	CosteaPI_2017	http://segatalab.cibio.unitn.it/data/Pasolli_et_al.html	Homo_sapiens	Homo_sapiens	human	NA	DEU	DEU	DEU	industrialized_human	metagenomic	bugkiller-11-60-0	industrialized_human
CosteaPI_2017__bugkiller-11-600-0	CosteaPI_2017	http://segatalab.cibio.unitn.it/data/Pasolli_et_al.html	Homo_sapiens	Homo_sapiens	human	NA	DEU	DEU	DEU	industrialized_human	metagenomic	bugkiller-11-600-0	industrialized_human
CosteaPI_2017__bugkiller-11-7-0	CosteaPI_2017	http://segatalab.cibio.unitn.it/data/Pasolli_et_al.html	Homo_sapiens	Homo_sapiens	human	NA	DEU	DEU	DEU	industrialized_human	metagenomic	bugkiller-11-7-0	industrialized_human
CosteaPI_2017__bugkiller-11-773-0	CosteaPI_2017	http://segatalab.cibio.unitn.it/data/Pasolli_et_al.html	Homo_sapiens	Homo_sapiens	human	NA	DEU	DEU	DEU	industrialized_human	metagenomic	bugkiller-11-773-0	industrialized_human
CosteaPI_2017__bugkiller-11-918-0	CosteaPI_2017	http://segatalab.cibio.unitn.it/data/Pasolli_et_al.html	Homo_sapiens	Homo_sapiens	human	NA	DEU	DEU	DEU	industrialized_human	metagenomic	bugkiller-11-918-0	industrialized_human
CosteaPI_2017__daisy-11-0-0	CosteaPI_2017	http://segatalab.cibio.unitn.it/data/Pasolli_et_al.html	Homo_sapiens	Homo_sapiens	human	NA	DEU	DEU	DEU	industrialized_human	metagenomic	daisy-11-0-0	industrialized_human
CosteaPI_2017__daisy-11-2-0	CosteaPI_2017	http://segatalab.cibio.unitn.it/data/Pasolli_et_al.html	Homo_sapiens	Homo_sapiens	human	NA	DEU	DEU	DEU	industrialized_human	metagenomic	daisy-11-2-0	industrialized_human
CosteaPI_2017__daisy-11-386-0	CosteaPI_2017	http://segatalab.cibio.unitn.it/data/Pasolli_et_al.html	Homo_sapiens	Homo_sapiens	human	NA	DEU	DEU	DEU	industrialized_human	metagenomic	daisy-11-386-0	industrialized_human
CosteaPI_2017__daisy-11-388-0	CosteaPI_2017	http://segatalab.cibio.unitn.it/data/Pasolli_et_al.html	Homo_sapiens	Homo_sapiens	human	NA	DEU	DEU	DEU	industrialized_human	metagenomic	daisy-11-388-0	industrialized_human
CosteaPI_2017__daisy-11-389-0	CosteaPI_2017	http://segatalab.cibio.unitn.it/data/Pasolli_et_al.html	Homo_sapiens	Homo_sapiens	human	NA	DEU	DEU	DEU	industrialized_human	metagenomic	daisy-11-389-0	industrialized_human
CosteaPI_2017__daisy-11-390-0	CosteaPI_2017	http://segatalab.cibio.unitn.it/data/Pasolli_et_al.html	Homo_sapiens	Homo_sapiens	human	NA	DEU	DEU	DEU	industrialized_human	metagenomic	daisy-11-390-0	industrialized_human
CosteaPI_2017__daisy-11-392-0	CosteaPI_2017	http://segatalab.cibio.unitn.it/data/Pasolli_et_al.html	Homo_sapiens	Homo_sapiens	human	NA	DEU	DEU	DEU	industrialized_human	metagenomic	daisy-11-392-0	industrialized_human
CosteaPI_2017__daisy-11-403-0	CosteaPI_2017	http://segatalab.cibio.unitn.it/data/Pasolli_et_al.html	Homo_sapiens	Homo_sapiens	human	NA	DEU	DEU	DEU	industrialized_human	metagenomic	daisy-11-403-0	industrialized_human
CosteaPI_2017__daisy-11-60-0	CosteaPI_2017	http://segatalab.cibio.unitn.it/data/Pasolli_et_al.html	Homo_sapiens	Homo_sapiens	human	NA	DEU	DEU	DEU	industrialized_human	metagenomic	daisy-11-60-0	industrialized_human
CosteaPI_2017__daisy-11-7-0	CosteaPI_2017	http://segatalab.cibio.unitn.it/data/Pasolli_et_al.html	Homo_sapiens	Homo_sapiens	human	NA	DEU	DEU	DEU	industrialized_human	metagenomic	daisy-11-7-0	industrialized_human
CosteaPI_2017__donald1-11-0-0	CosteaPI_2017	http://segatalab.cibio.unitn.it/data/Pasolli_et_al.html	Homo_sapiens	Homo_sapiens	human	NA	DEU	DEU	DEU	industrialized_human	metagenomic	donald1-11-0-0	industrialized_human
CosteaPI_2017__donald1-11-30-0	CosteaPI_2017	http://segatalab.cibio.unitn.it/data/Pasolli_et_al.html	Homo_sapiens	Homo_sapiens	human	NA	DEU	DEU	DEU	industrialized_human	metagenomic	donald1-11-30-0	industrialized_human
CosteaPI_2017__donald1-11-7-0	CosteaPI_2017	http://segatalab.cibio.unitn.it/data/Pasolli_et_al.html	Homo_sapiens	Homo_sapiens	human	NA	DEU	DEU	DEU	industrialized_human	metagenomic	donald1-11-7-0	industrialized_human
CosteaPI_2017__donald2-11-0-0	CosteaPI_2017	http://segatalab.cibio.unitn.it/data/Pasolli_et_al.html	Homo_sapiens	Homo_sapiens	human	NA	DEU	DEU	DEU	industrialized_human	metagenomic	donald2-11-0-0	industrialized_human
CosteaPI_2017__donald2-11-30-0	CosteaPI_2017	http://segatalab.cibio.unitn.it/data/Pasolli_et_al.html	Homo_sapiens	Homo_sapiens	human	NA	DEU	DEU	DEU	industrialized_human	metagenomic	donald2-11-30-0	industrialized_human
CosteaPI_2017__donald2-11-7-0	CosteaPI_2017	http://segatalab.cibio.unitn.it/data/Pasolli_et_al.html	Homo_sapiens	Homo_sapiens	human	NA	DEU	DEU	DEU	industrialized_human	metagenomic	donald2-11-7-0	industrialized_human
CosteaPI_2017__donald3-11-0-0	CosteaPI_2017	http://segatalab.cibio.unitn.it/data/Pasolli_et_al.html	Homo_sapiens	Homo_sapiens	human	NA	DEU	DEU	DEU	industrialized_human	metagenomic	donald3-11-0-0	industrialized_human
CosteaPI_2017__donald3-11-30-0	CosteaPI_2017	http://segatalab.cibio.unitn.it/data/Pasolli_et_al.html	Homo_sapiens	Homo_sapiens	human	NA	DEU	DEU	DEU	industrialized_human	metagenomic	donald3-11-30-0	industrialized_human
CosteaPI_2017__donald3-11-7-0	CosteaPI_2017	http://segatalab.cibio.unitn.it/data/Pasolli_et_al.html	Homo_sapiens	Homo_sapiens	human	NA	DEU	DEU	DEU	industrialized_human	metagenomic	donald3-11-7-0	industrialized_human
CosteaPI_2017__donald4-11-0-0	CosteaPI_2017	http://segatalab.cibio.unitn.it/data/Pasolli_et_al.html	Homo_sapiens	Homo_sapiens	human	NA	DEU	DEU	DEU	industrialized_human	metagenomic	donald4-11-0-0	industrialized_human
CosteaPI_2017__donald4-11-30-0	CosteaPI_2017	http://segatalab.cibio.unitn.it/data/Pasolli_et_al.html	Homo_sapiens	Homo_sapiens	human	NA	DEU	DEU	DEU	industrialized_human	metagenomic	donald4-11-30-0	industrialized_human
CosteaPI_2017__donald4-11-7-0	CosteaPI_2017	http://segatalab.cibio.unitn.it/data/Pasolli_et_al.html	Homo_sapiens	Homo_sapiens	human	NA	DEU	DEU	DEU	industrialized_human	metagenomic	donald4-11-7-0	industrialized_human
CosteaPI_2017__donald5-11-0-0	CosteaPI_2017	http://segatalab.cibio.unitn.it/data/Pasolli_et_al.html	Homo_sapiens	Homo_sapiens	human	NA	DEU	DEU	DEU	industrialized_human	metagenomic	donald5-11-0-0	industrialized_human
CosteaPI_2017__donald5-11-30-0	CosteaPI_2017	http://segatalab.cibio.unitn.it/data/Pasolli_et_al.html	Homo_sapiens	Homo_sapiens	human	NA	DEU	DEU	DEU	industrialized_human	metagenomic	donald5-11-30-0	industrialized_human
CosteaPI_2017__donald5-11-7-0	CosteaPI_2017	http://segatalab.cibio.unitn.it/data/Pasolli_et_al.html	Homo_sapiens	Homo_sapiens	human	NA	DEU	DEU	DEU	industrialized_human	metagenomic	donald5-11-7-0	industrialized_human
CosteaPI_2017__halbarad-11-0-0	CosteaPI_2017	http://segatalab.cibio.unitn.it/data/Pasolli_et_al.html	Homo_sapiens	Homo_sapiens	human	NA	DEU	DEU	DEU	industrialized_human	metagenomic	halbarad-11-0-0	industrialized_human
CosteaPI_2017__halbarad-11-2-0	CosteaPI_2017	http://segatalab.cibio.unitn.it/data/Pasolli_et_al.html	Homo_sapiens	Homo_sapiens	human	NA	DEU	DEU	DEU	industrialized_human	metagenomic	halbarad-11-2-0	industrialized_human
CosteaPI_2017__halbarad-11-392-0	CosteaPI_2017	http://segatalab.cibio.unitn.it/data/Pasolli_et_al.html	Homo_sapiens	Homo_sapiens	human	NA	DEU	DEU	DEU	industrialized_human	metagenomic	halbarad-11-392-0	industrialized_human
CosteaPI_2017__halbarad-11-7-0	CosteaPI_2017	http://segatalab.cibio.unitn.it/data/Pasolli_et_al.html	Homo_sapiens	Homo_sapiens	human	NA	DEU	DEU	DEU	industrialized_human	metagenomic	halbarad-11-7-0	industrialized_human
CosteaPI_2017__halbarad-11-773-0	CosteaPI_2017	http://segatalab.cibio.unitn.it/data/Pasolli_et_al.html	Homo_sapiens	Homo_sapiens	human	NA	DEU	DEU	DEU	industrialized_human	metagenomic	halbarad-11-773-0	industrialized_human
CosteaPI_2017__mickey1-11-0-0	CosteaPI_2017	http://segatalab.cibio.unitn.it/data/Pasolli_et_al.html	Homo_sapiens	Homo_sapiens	human	NA	DEU	DEU	DEU	industrialized_human	metagenomic	mickey1-11-0-0	industrialized_human
CosteaPI_2017__mickey1-11-30-0	CosteaPI_2017	http://segatalab.cibio.unitn.it/data/Pasolli_et_al.html	Homo_sapiens	Homo_sapiens	human	NA	DEU	DEU	DEU	industrialized_human	metagenomic	mickey1-11-30-0	industrialized_human
CosteaPI_2017__mickey1-11-7-0	CosteaPI_2017	http://segatalab.cibio.unitn.it/data/Pasolli_et_al.html	Homo_sapiens	Homo_sapiens	human	NA	DEU	DEU	DEU	industrialized_human	metagenomic	mickey1-11-7-0	industrialized_human
CosteaPI_2017__mickey2-11-0-0	CosteaPI_2017	http://segatalab.cibio.unitn.it/data/Pasolli_et_al.html	Homo_sapiens	Homo_sapiens	human	NA	DEU	DEU	DEU	industrialized_human	metagenomic	mickey2-11-0-0	industrialized_human
CosteaPI_2017__mickey2-11-30-0	CosteaPI_2017	http://segatalab.cibio.unitn.it/data/Pasolli_et_al.html	Homo_sapiens	Homo_sapiens	human	NA	DEU	DEU	DEU	industrialized_human	metagenomic	mickey2-11-30-0	industrialized_human
CosteaPI_2017__mickey2-11-7-0	CosteaPI_2017	http://segatalab.cibio.unitn.it/data/Pasolli_et_al.html	Homo_sapiens	Homo_sapiens	human	NA	DEU	DEU	DEU	industrialized_human	metagenomic	mickey2-11-7-0	industrialized_human
CosteaPI_2017__mickey3-11-0-0	CosteaPI_2017	http://segatalab.cibio.unitn.it/data/Pasolli_et_al.html	Homo_sapiens	Homo_sapiens	human	NA	DEU	DEU	DEU	industrialized_human	metagenomic	mickey3-11-0-0	industrialized_human
CosteaPI_2017__mickey3-11-30-0	CosteaPI_2017	http://segatalab.cibio.unitn.it/data/Pasolli_et_al.html	Homo_sapiens	Homo_sapiens	human	NA	DEU	DEU	DEU	industrialized_human	metagenomic	mickey3-11-30-0	industrialized_human
CosteaPI_2017__mickey3-11-7-0	CosteaPI_2017	http://segatalab.cibio.unitn.it/data/Pasolli_et_al.html	Homo_sapiens	Homo_sapiens	human	NA	DEU	DEU	DEU	industrialized_human	metagenomic	mickey3-11-7-0	industrialized_human
CosteaPI_2017__mickey4-11-0-0	CosteaPI_2017	http://segatalab.cibio.unitn.it/data/Pasolli_et_al.html	Homo_sapiens	Homo_sapiens	human	NA	DEU	DEU	DEU	industrialized_human	metagenomic	mickey4-11-0-0	industrialized_human
CosteaPI_2017__mickey4-11-30-0	CosteaPI_2017	http://segatalab.cibio.unitn.it/data/Pasolli_et_al.html	Homo_sapiens	Homo_sapiens	human	NA	DEU	DEU	DEU	industrialized_human	metagenomic	mickey4-11-30-0	industrialized_human
CosteaPI_2017__mickey4-11-7-0	CosteaPI_2017	http://segatalab.cibio.unitn.it/data/Pasolli_et_al.html	Homo_sapiens	Homo_sapiens	human	NA	DEU	DEU	DEU	industrialized_human	metagenomic	mickey4-11-7-0	industrialized_human
CosteaPI_2017__mickey5-11-0-0	CosteaPI_2017	http://segatalab.cibio.unitn.it/data/Pasolli_et_al.html	Homo_sapiens	Homo_sapiens	human	NA	DEU	DEU	DEU	industrialized_human	metagenomic	mickey5-11-0-0	industrialized_human
CosteaPI_2017__mickey5-11-30-0	CosteaPI_2017	http://segatalab.cibio.unitn.it/data/Pasolli_et_al.html	Homo_sapiens	Homo_sapiens	human	NA	DEU	DEU	DEU	industrialized_human	metagenomic	mickey5-11-30-0	industrialized_human
CosteaPI_2017__mickey5-11-7-0	CosteaPI_2017	http://segatalab.cibio.unitn.it/data/Pasolli_et_al.html	Homo_sapiens	Homo_sapiens	human	NA	DEU	DEU	DEU	industrialized_human	metagenomic	mickey5-11-7-0	industrialized_human
CosteaPI_2017__peacemaker-11-0-0	CosteaPI_2017	http://segatalab.cibio.unitn.it/data/Pasolli_et_al.html	Homo_sapiens	Homo_sapiens	human	NA	DEU	DEU	DEU	industrialized_human	metagenomic	peacemaker-11-0-0	industrialized_human
CosteaPI_2017__peacemaker-11-2-0	CosteaPI_2017	http://segatalab.cibio.unitn.it/data/Pasolli_et_al.html	Homo_sapiens	Homo_sapiens	human	NA	DEU	DEU	DEU	industrialized_human	metagenomic	peacemaker-11-2-0	industrialized_human
CosteaPI_2017__peacemaker-11-392-1	CosteaPI_2017	http://segatalab.cibio.unitn.it/data/Pasolli_et_al.html	Homo_sapiens	Homo_sapiens	human	NA	DEU	DEU	DEU	industrialized_human	metagenomic	peacemaker-11-392-1	industrialized_human
CosteaPI_2017__peacemaker-11-392-2	CosteaPI_2017	http://segatalab.cibio.unitn.it/data/Pasolli_et_al.html	Homo_sapiens	Homo_sapiens	human	NA	DEU	DEU	DEU	industrialized_human	metagenomic	peacemaker-11-392-2	industrialized_human
CosteaPI_2017__peacemaker-11-392-3	CosteaPI_2017	http://segatalab.cibio.unitn.it/data/Pasolli_et_al.html	Homo_sapiens	Homo_sapiens	human	NA	DEU	DEU	DEU	industrialized_human	metagenomic	peacemaker-11-392-3	industrialized_human
CosteaPI_2017__peacemaker-11-60-0	CosteaPI_2017	http://segatalab.cibio.unitn.it/data/Pasolli_et_al.html	Homo_sapiens	Homo_sapiens	human	NA	DEU	DEU	DEU	industrialized_human	metagenomic	peacemaker-11-60-0	industrialized_human
CosteaPI_2017__peacemaker-11-600-0	CosteaPI_2017	http://segatalab.cibio.unitn.it/data/Pasolli_et_al.html	Homo_sapiens	Homo_sapiens	human	NA	DEU	DEU	DEU	industrialized_human	metagenomic	peacemaker-11-600-0	industrialized_human
CosteaPI_2017__peacemaker-11-7-0	CosteaPI_2017	http://segatalab.cibio.unitn.it/data/Pasolli_et_al.html	Homo_sapiens	Homo_sapiens	human	NA	DEU	DEU	DEU	industrialized_human	metagenomic	peacemaker-11-7-0	industrialized_human
CosteaPI_2017__peacemaker-11-773-0	CosteaPI_2017	http://segatalab.cibio.unitn.it/data/Pasolli_et_al.html	Homo_sapiens	Homo_sapiens	human	NA	DEU	DEU	DEU	industrialized_human	metagenomic	peacemaker-11-773-0	industrialized_human
CosteaPI_2017__peacemaker-11-918-0	CosteaPI_2017	http://segatalab.cibio.unitn.it/data/Pasolli_et_al.html	Homo_sapiens	Homo_sapiens	human	NA	DEU	DEU	DEU	industrialized_human	metagenomic	peacemaker-11-918-0	industrialized_human
CosteaPI_2017__peacemaker2-11-0-0	CosteaPI_2017	http://segatalab.cibio.unitn.it/data/Pasolli_et_al.html	Homo_sapiens	Homo_sapiens	human	NA	DEU	DEU	DEU	industrialized_human	metagenomic	peacemaker2-11-0-0	industrialized_human
CosteaPI_2017__peacemaker3-11-0-0	CosteaPI_2017	http://segatalab.cibio.unitn.it/data/Pasolli_et_al.html	Homo_sapiens	Homo_sapiens	human	NA	DEU	DEU	DEU	industrialized_human	metagenomic	peacemaker3-11-0-0	industrialized_human
CosteaPI_2017__peacemaker4-11-0-0	CosteaPI_2017	http://segatalab.cibio.unitn.it/data/Pasolli_et_al.html	Homo_sapiens	Homo_sapiens	human	NA	DEU	DEU	DEU	industrialized_human	metagenomic	peacemaker4-11-0-0	industrialized_human
CosteaPI_2017__pluto1-11-0-0	CosteaPI_2017	http://segatalab.cibio.unitn.it/data/Pasolli_et_al.html	Homo_sapiens	Homo_sapiens	human	NA	DEU	DEU	DEU	industrialized_human	metagenomic	pluto1-11-0-0	industrialized_human
CosteaPI_2017__pluto1-11-30-0	CosteaPI_2017	http://segatalab.cibio.unitn.it/data/Pasolli_et_al.html	Homo_sapiens	Homo_sapiens	human	NA	DEU	DEU	DEU	industrialized_human	metagenomic	pluto1-11-30-0	industrialized_human
CosteaPI_2017__pluto1-11-7-0	CosteaPI_2017	http://segatalab.cibio.unitn.it/data/Pasolli_et_al.html	Homo_sapiens	Homo_sapiens	human	NA	DEU	DEU	DEU	industrialized_human	metagenomic	pluto1-11-7-0	industrialized_human
CosteaPI_2017__pluto2-11-0-0	CosteaPI_2017	http://segatalab.cibio.unitn.it/data/Pasolli_et_al.html	Homo_sapiens	Homo_sapiens	human	NA	DEU	DEU	DEU	industrialized_human	metagenomic	pluto2-11-0-0	industrialized_human
CosteaPI_2017__pluto2-11-30-0	CosteaPI_2017	http://segatalab.cibio.unitn.it/data/Pasolli_et_al.html	Homo_sapiens	Homo_sapiens	human	NA	DEU	DEU	DEU	industrialized_human	metagenomic	pluto2-11-30-0	industrialized_human
CosteaPI_2017__pluto2-11-7-0	CosteaPI_2017	http://segatalab.cibio.unitn.it/data/Pasolli_et_al.html	Homo_sapiens	Homo_sapiens	human	NA	DEU	DEU	DEU	industrialized_human	metagenomic	pluto2-11-7-0	industrialized_human
CosteaPI_2017__pluto3-11-0-0	CosteaPI_2017	http://segatalab.cibio.unitn.it/data/Pasolli_et_al.html	Homo_sapiens	Homo_sapiens	human	NA	DEU	DEU	DEU	industrialized_human	metagenomic	pluto3-11-0-0	industrialized_human
CosteaPI_2017__pluto3-11-30-0	CosteaPI_2017	http://segatalab.cibio.unitn.it/data/Pasolli_et_al.html	Homo_sapiens	Homo_sapiens	human	NA	DEU	DEU	DEU	industrialized_human	metagenomic	pluto3-11-30-0	industrialized_human
CosteaPI_2017__pluto3-11-7-0	CosteaPI_2017	http://segatalab.cibio.unitn.it/data/Pasolli_et_al.html	Homo_sapiens	Homo_sapiens	human	NA	DEU	DEU	DEU	industrialized_human	metagenomic	pluto3-11-7-0	industrialized_human
CosteaPI_2017__pluto4-11-0-0	CosteaPI_2017	http://segatalab.cibio.unitn.it/data/Pasolli_et_al.html	Homo_sapiens	Homo_sapiens	human	NA	DEU	DEU	DEU	industrialized_human	metagenomic	pluto4-11-0-0	industrialized_human
CosteaPI_2017__pluto4-11-30-0	CosteaPI_2017	http://segatalab.cibio.unitn.it/data/Pasolli_et_al.html	Homo_sapiens	Homo_sapiens	human	NA	DEU	DEU	DEU	industrialized_human	metagenomic	pluto4-11-30-0	industrialized_human
CosteaPI_2017__pluto4-11-7-0	CosteaPI_2017	http://segatalab.cibio.unitn.it/data/Pasolli_et_al.html	Homo_sapiens	Homo_sapiens	human	NA	DEU	DEU	DEU	industrialized_human	metagenomic	pluto4-11-7-0	industrialized_human
CosteaPI_2017__scavenger-11-0-0	CosteaPI_2017	http://segatalab.cibio.unitn.it/data/Pasolli_et_al.html	Homo_sapiens	Homo_sapiens	human	NA	DEU	DEU	DEU	industrialized_human	metagenomic	scavenger-11-0-0	industrialized_human
CosteaPI_2017__scavenger-11-2-0	CosteaPI_2017	http://segatalab.cibio.unitn.it/data/Pasolli_et_al.html	Homo_sapiens	Homo_sapiens	human	NA	DEU	DEU	DEU	industrialized_human	metagenomic	scavenger-11-2-0	industrialized_human
CosteaPI_2017__scavenger-11-392-0	CosteaPI_2017	http://segatalab.cibio.unitn.it/data/Pasolli_et_al.html	Homo_sapiens	Homo_sapiens	human	NA	DEU	DEU	DEU	industrialized_human	metagenomic	scavenger-11-392-0	industrialized_human
CosteaPI_2017__scavenger-11-60-0	CosteaPI_2017	http://segatalab.cibio.unitn.it/data/Pasolli_et_al.html	Homo_sapiens	Homo_sapiens	human	NA	DEU	DEU	DEU	industrialized_human	metagenomic	scavenger-11-60-0	industrialized_human
CosteaPI_2017__scavenger-11-7-0	CosteaPI_2017	http://segatalab.cibio.unitn.it/data/Pasolli_et_al.html	Homo_sapiens	Homo_sapiens	human	NA	DEU	DEU	DEU	industrialized_human	metagenomic	scavenger-11-7-0	industrialized_human
CosteaPI_2017__scavenger-11-889-0	CosteaPI_2017	http://segatalab.cibio.unitn.it/data/Pasolli_et_al.html	Homo_sapiens	Homo_sapiens	human	NA	DEU	DEU	DEU	industrialized_human	metagenomic	scavenger-11-889-0	industrialized_human
CosteaPI_2017__thistle1-11-0-0	CosteaPI_2017	http://segatalab.cibio.unitn.it/data/Pasolli_et_al.html	Homo_sapiens	Homo_sapiens	human	NA	DEU	DEU	DEU	industrialized_human	metagenomic	thistle1-11-0-0	industrialized_human
CosteaPI_2017__thistle2-11-0-0	CosteaPI_2017	http://segatalab.cibio.unitn.it/data/Pasolli_et_al.html	Homo_sapiens	Homo_sapiens	human	NA	DEU	DEU	DEU	industrialized_human	metagenomic	thistle2-11-0-0	industrialized_human
CosteaPI_2017__thistle3-11-0-0	CosteaPI_2017	http://segatalab.cibio.unitn.it/data/Pasolli_et_al.html	Homo_sapiens	Homo_sapiens	human	NA	DEU	DEU	DEU	industrialized_human	metagenomic	thistle3-11-0-0	industrialized_human
CosteaPI_2017__thistle4-11-0-0	CosteaPI_2017	http://segatalab.cibio.unitn.it/data/Pasolli_et_al.html	Homo_sapiens	Homo_sapiens	human	NA	DEU	DEU	DEU	industrialized_human	metagenomic	thistle4-11-0-0	industrialized_human
CosteaPI_2017__tigress-11-0-0	CosteaPI_2017	http://segatalab.cibio.unitn.it/data/Pasolli_et_al.html	Homo_sapiens	Homo_sapiens	human	NA	DEU	DEU	DEU	industrialized_human	metagenomic	tigress-11-0-0	industrialized_human
CosteaPI_2017__tigress-11-2-0	CosteaPI_2017	http://segatalab.cibio.unitn.it/data/Pasolli_et_al.html	Homo_sapiens	Homo_sapiens	human	NA	DEU	DEU	DEU	industrialized_human	metagenomic	tigress-11-2-0	industrialized_human
CosteaPI_2017__tigress-11-392-0	CosteaPI_2017	http://segatalab.cibio.unitn.it/data/Pasolli_et_al.html	Homo_sapiens	Homo_sapiens	human	NA	DEU	DEU	DEU	industrialized_human	metagenomic	tigress-11-392-0	industrialized_human
CosteaPI_2017__tigress-11-60-0	CosteaPI_2017	http://segatalab.cibio.unitn.it/data/Pasolli_et_al.html	Homo_sapiens	Homo_sapiens	human	NA	DEU	DEU	DEU	industrialized_human	metagenomic	tigress-11-60-0	industrialized_human
CosteaPI_2017__tigress-11-7-0	CosteaPI_2017	http://segatalab.cibio.unitn.it/data/Pasolli_et_al.html	Homo_sapiens	Homo_sapiens	human	NA	DEU	DEU	DEU	industrialized_human	metagenomic	tigress-11-7-0	industrialized_human
DavidLA_2015__LD-Run1-02	DavidLA_2015	http://segatalab.cibio.unitn.it/data/Pasolli_et_al.html	Homo_sapiens	Homo_sapiens	human	NA	BGD	BGD	BGD	industrialized_human	metagenomic	LD-Run1-02	industrialized_human
DavidLA_2015__LD-Run1-03	DavidLA_2015	http://segatalab.cibio.unitn.it/data/Pasolli_et_al.html	Homo_sapiens	Homo_sapiens	human	NA	BGD	BGD	BGD	industrialized_human	metagenomic	LD-Run1-03	industrialized_human
DavidLA_2015__LD-Run1-05	DavidLA_2015	http://segatalab.cibio.unitn.it/data/Pasolli_et_al.html	Homo_sapiens	Homo_sapiens	human	NA	BGD	BGD	BGD	industrialized_human	metagenomic	LD-Run1-05	industrialized_human
DavidLA_2015__LD-Run1-06	DavidLA_2015	http://segatalab.cibio.unitn.it/data/Pasolli_et_al.html	Homo_sapiens	Homo_sapiens	human	NA	BGD	BGD	BGD	industrialized_human	metagenomic	LD-Run1-06	industrialized_human
DavidLA_2015__LD-Run1-08	DavidLA_2015	http://segatalab.cibio.unitn.it/data/Pasolli_et_al.html	Homo_sapiens	Homo_sapiens	human	NA	BGD	BGD	BGD	industrialized_human	metagenomic	LD-Run1-08	industrialized_human
DavidLA_2015__LD-Run1-09	DavidLA_2015	http://segatalab.cibio.unitn.it/data/Pasolli_et_al.html	Homo_sapiens	Homo_sapiens	human	NA	BGD	BGD	BGD	industrialized_human	metagenomic	LD-Run1-09	industrialized_human
DavidLA_2015__LD-Run1-11	DavidLA_2015	http://segatalab.cibio.unitn.it/data/Pasolli_et_al.html	Homo_sapiens	Homo_sapiens	human	NA	BGD	BGD	BGD	industrialized_human	metagenomic	LD-Run1-11	industrialized_human
DavidLA_2015__LD-Run1-12	DavidLA_2015	http://segatalab.cibio.unitn.it/data/Pasolli_et_al.html	Homo_sapiens	Homo_sapiens	human	NA	BGD	BGD	BGD	industrialized_human	metagenomic	LD-Run1-12	industrialized_human
DavidLA_2015__LD-Run2-01	DavidLA_2015	http://segatalab.cibio.unitn.it/data/Pasolli_et_al.html	Homo_sapiens	Homo_sapiens	human	NA	BGD	BGD	BGD	industrialized_human	metagenomic	LD-Run2-01	industrialized_human
DavidLA_2015__LD-Run2-02	DavidLA_2015	http://segatalab.cibio.unitn.it/data/Pasolli_et_al.html	Homo_sapiens	Homo_sapiens	human	NA	BGD	BGD	BGD	industrialized_human	metagenomic	LD-Run2-02	industrialized_human
DavidLA_2015__LD-Run2-11	DavidLA_2015	http://segatalab.cibio.unitn.it/data/Pasolli_et_al.html	Homo_sapiens	Homo_sapiens	human	NA	BGD	BGD	BGD	industrialized_human	metagenomic	LD-Run2-11	industrialized_human
DavidLA_2015__LD-Run2-12	DavidLA_2015	http://segatalab.cibio.unitn.it/data/Pasolli_et_al.html	Homo_sapiens	Homo_sapiens	human	NA	BGD	BGD	BGD	industrialized_human	metagenomic	LD-Run2-12	industrialized_human
DavidLA_2015__LD-Run2-13	DavidLA_2015	http://segatalab.cibio.unitn.it/data/Pasolli_et_al.html	Homo_sapiens	Homo_sapiens	human	NA	BGD	BGD	BGD	industrialized_human	metagenomic	LD-Run2-13	industrialized_human
DavidLA_2015__LD-Run2-16	DavidLA_2015	http://segatalab.cibio.unitn.it/data/Pasolli_et_al.html	Homo_sapiens	Homo_sapiens	human	NA	BGD	BGD	BGD	industrialized_human	metagenomic	LD-Run2-16	industrialized_human
DavidLA_2015__LD-Run2-18	DavidLA_2015	http://segatalab.cibio.unitn.it/data/Pasolli_et_al.html	Homo_sapiens	Homo_sapiens	human	NA	BGD	BGD	BGD	industrialized_human	metagenomic	LD-Run2-18	industrialized_human
DavidLA_2015__LD-Run2-19	DavidLA_2015	http://segatalab.cibio.unitn.it/data/Pasolli_et_al.html	Homo_sapiens	Homo_sapiens	human	NA	BGD	BGD	BGD	industrialized_human	metagenomic	LD-Run2-19	industrialized_human
DavidLA_2015__LD-Run2-20	DavidLA_2015	http://segatalab.cibio.unitn.it/data/Pasolli_et_al.html	Homo_sapiens	Homo_sapiens	human	NA	BGD	BGD	BGD	industrialized_human	metagenomic	LD-Run2-20	industrialized_human
DavidLA_2015__LD-Run2-21	DavidLA_2015	http://segatalab.cibio.unitn.it/data/Pasolli_et_al.html	Homo_sapiens	Homo_sapiens	human	NA	BGD	BGD	BGD	industrialized_human	metagenomic	LD-Run2-21	industrialized_human
DavidLA_2015__LD-Run2-22	DavidLA_2015	http://segatalab.cibio.unitn.it/data/Pasolli_et_al.html	Homo_sapiens	Homo_sapiens	human	NA	BGD	BGD	BGD	industrialized_human	metagenomic	LD-Run2-22	industrialized_human
DavidLA_2015__LD-Run2-23	DavidLA_2015	http://segatalab.cibio.unitn.it/data/Pasolli_et_al.html	Homo_sapiens	Homo_sapiens	human	NA	BGD	BGD	BGD	industrialized_human	metagenomic	LD-Run2-23	industrialized_human
DavidLA_2015__LD-Run2-24	DavidLA_2015	http://segatalab.cibio.unitn.it/data/Pasolli_et_al.html	Homo_sapiens	Homo_sapiens	human	NA	BGD	BGD	BGD	industrialized_human	metagenomic	LD-Run2-24	industrialized_human
DavidLA_2015__LD-Run2-27	DavidLA_2015	http://segatalab.cibio.unitn.it/data/Pasolli_et_al.html	Homo_sapiens	Homo_sapiens	human	NA	BGD	BGD	BGD	industrialized_human	metagenomic	LD-Run2-27	industrialized_human
DavidLA_2015__LD-Run2-28	DavidLA_2015	http://segatalab.cibio.unitn.it/data/Pasolli_et_al.html	Homo_sapiens	Homo_sapiens	human	NA	BGD	BGD	BGD	industrialized_human	metagenomic	LD-Run2-28	industrialized_human
DavidLA_2015__LD-Run2-29	DavidLA_2015	http://segatalab.cibio.unitn.it/data/Pasolli_et_al.html	Homo_sapiens	Homo_sapiens	human	NA	BGD	BGD	BGD	industrialized_human	metagenomic	LD-Run2-29	industrialized_human
DavidLA_2015__LD-Run2-32	DavidLA_2015	http://segatalab.cibio.unitn.it/data/Pasolli_et_al.html	Homo_sapiens	Homo_sapiens	human	NA	BGD	BGD	BGD	industrialized_human	metagenomic	LD-Run2-32	industrialized_human
DavidLA_2015__LD-Run2-34	DavidLA_2015	http://segatalab.cibio.unitn.it/data/Pasolli_et_al.html	Homo_sapiens	Homo_sapiens	human	NA	BGD	BGD	BGD	industrialized_human	metagenomic	LD-Run2-34	industrialized_human
DavidLA_2015__LD-Run2-35	DavidLA_2015	http://segatalab.cibio.unitn.it/data/Pasolli_et_al.html	Homo_sapiens	Homo_sapiens	human	NA	BGD	BGD	BGD	industrialized_human	metagenomic	LD-Run2-35	industrialized_human
DavidLA_2015__LD-Run2-36	DavidLA_2015	http://segatalab.cibio.unitn.it/data/Pasolli_et_al.html	Homo_sapiens	Homo_sapiens	human	NA	BGD	BGD	BGD	industrialized_human	metagenomic	LD-Run2-36	industrialized_human
DavidLA_2015__LD-Run2-37	DavidLA_2015	http://segatalab.cibio.unitn.it/data/Pasolli_et_al.html	Homo_sapiens	Homo_sapiens	human	NA	BGD	BGD	BGD	industrialized_human	metagenomic	LD-Run2-37	industrialized_human
FengQ_2015__SID31004	FengQ_2015	http://segatalab.cibio.unitn.it/data/Pasolli_et_al.html	Homo_sapiens	Homo_sapiens	human	NA	AUT	AUT	AUT	industrialized_human	metagenomic	SID31004	industrialized_human
FengQ_2015__SID31009	FengQ_2015	http://segatalab.cibio.unitn.it/data/Pasolli_et_al.html	Homo_sapiens	Homo_sapiens	human	NA	AUT	AUT	AUT	industrialized_human	metagenomic	SID31009	industrialized_human
FengQ_2015__SID31021	FengQ_2015	http://segatalab.cibio.unitn.it/data/Pasolli_et_al.html	Homo_sapiens	Homo_sapiens	human	NA	AUT	AUT	AUT	industrialized_human	metagenomic	SID31021	industrialized_human
FengQ_2015__SID31030	FengQ_2015	http://segatalab.cibio.unitn.it/data/Pasolli_et_al.html	Homo_sapiens	Homo_sapiens	human	NA	AUT	AUT	AUT	industrialized_human	metagenomic	SID31030	industrialized_human
FengQ_2015__SID31071	FengQ_2015	http://segatalab.cibio.unitn.it/data/Pasolli_et_al.html	Homo_sapiens	Homo_sapiens	human	NA	AUT	AUT	AUT	industrialized_human	metagenomic	SID31071	industrialized_human
FengQ_2015__SID31112	FengQ_2015	http://segatalab.cibio.unitn.it/data/Pasolli_et_al.html	Homo_sapiens	Homo_sapiens	human	NA	AUT	AUT	AUT	industrialized_human	metagenomic	SID31112	industrialized_human
FengQ_2015__SID31137	FengQ_2015	http://segatalab.cibio.unitn.it/data/Pasolli_et_al.html	Homo_sapiens	Homo_sapiens	human	NA	AUT	AUT	AUT	industrialized_human	metagenomic	SID31137	industrialized_human
FengQ_2015__SID31159	FengQ_2015	http://segatalab.cibio.unitn.it/data/Pasolli_et_al.html	Homo_sapiens	Homo_sapiens	human	NA	AUT	AUT	AUT	industrialized_human	metagenomic	SID31159	industrialized_human
FengQ_2015__SID31160	FengQ_2015	http://segatalab.cibio.unitn.it/data/Pasolli_et_al.html	Homo_sapiens	Homo_sapiens	human	NA	AUT	AUT	AUT	industrialized_human	metagenomic	SID31160	industrialized_human
FengQ_2015__SID31188	FengQ_2015	http://segatalab.cibio.unitn.it/data/Pasolli_et_al.html	Homo_sapiens	Homo_sapiens	human	NA	AUT	AUT	AUT	industrialized_human	metagenomic	SID31188	industrialized_human
FengQ_2015__SID31219	FengQ_2015	http://segatalab.cibio.unitn.it/data/Pasolli_et_al.html	Homo_sapiens	Homo_sapiens	human	NA	AUT	AUT	AUT	industrialized_human	metagenomic	SID31219	industrialized_human
FengQ_2015__SID31223	FengQ_2015	http://segatalab.cibio.unitn.it/data/Pasolli_et_al.html	Homo_sapiens	Homo_sapiens	human	NA	AUT	AUT	AUT	industrialized_human	metagenomic	SID31223	industrialized_human
FengQ_2015__SID31236	FengQ_2015	http://segatalab.cibio.unitn.it/data/Pasolli_et_al.html	Homo_sapiens	Homo_sapiens	human	NA	AUT	AUT	AUT	industrialized_human	metagenomic	SID31236	industrialized_human
FengQ_2015__SID31237	FengQ_2015	http://segatalab.cibio.unitn.it/data/Pasolli_et_al.html	Homo_sapiens	Homo_sapiens	human	NA	AUT	AUT	AUT	industrialized_human	metagenomic	SID31237	industrialized_human
FengQ_2015__SID31267	FengQ_2015	http://segatalab.cibio.unitn.it/data/Pasolli_et_al.html	Homo_sapiens	Homo_sapiens	human	NA	AUT	AUT	AUT	industrialized_human	metagenomic	SID31267	industrialized_human
FengQ_2015__SID31275	FengQ_2015	http://segatalab.cibio.unitn.it/data/Pasolli_et_al.html	Homo_sapiens	Homo_sapiens	human	NA	AUT	AUT	AUT	industrialized_human	metagenomic	SID31275	industrialized_human
FengQ_2015__SID31276	FengQ_2015	http://segatalab.cibio.unitn.it/data/Pasolli_et_al.html	Homo_sapiens	Homo_sapiens	human	NA	AUT	AUT	AUT	industrialized_human	metagenomic	SID31276	industrialized_human
FengQ_2015__SID31282	FengQ_2015	http://segatalab.cibio.unitn.it/data/Pasolli_et_al.html	Homo_sapiens	Homo_sapiens	human	NA	AUT	AUT	AUT	industrialized_human	metagenomic	SID31282	industrialized_human
FengQ_2015__SID31285	FengQ_2015	http://segatalab.cibio.unitn.it/data/Pasolli_et_al.html	Homo_sapiens	Homo_sapiens	human	NA	AUT	AUT	AUT	industrialized_human	metagenomic	SID31285	industrialized_human
FengQ_2015__SID31300	FengQ_2015	http://segatalab.cibio.unitn.it/data/Pasolli_et_al.html	Homo_sapiens	Homo_sapiens	human	NA	AUT	AUT	AUT	industrialized_human	metagenomic	SID31300	industrialized_human
FengQ_2015__SID31328	FengQ_2015	http://segatalab.cibio.unitn.it/data/Pasolli_et_al.html	Homo_sapiens	Homo_sapiens	human	NA	AUT	AUT	AUT	industrialized_human	metagenomic	SID31328	industrialized_human
FengQ_2015__SID31333	FengQ_2015	http://segatalab.cibio.unitn.it/data/Pasolli_et_al.html	Homo_sapiens	Homo_sapiens	human	NA	AUT	AUT	AUT	industrialized_human	metagenomic	SID31333	industrialized_human
FengQ_2015__SID31343	FengQ_2015	http://segatalab.cibio.unitn.it/data/Pasolli_et_al.html	Homo_sapiens	Homo_sapiens	human	NA	AUT	AUT	AUT	industrialized_human	metagenomic	SID31343	industrialized_human
FengQ_2015__SID31360	FengQ_2015	http://segatalab.cibio.unitn.it/data/Pasolli_et_al.html	Homo_sapiens	Homo_sapiens	human	NA	AUT	AUT	AUT	industrialized_human	metagenomic	SID31360	industrialized_human
FengQ_2015__SID31367	FengQ_2015	http://segatalab.cibio.unitn.it/data/Pasolli_et_al.html	Homo_sapiens	Homo_sapiens	human	NA	AUT	AUT	AUT	industrialized_human	metagenomic	SID31367	industrialized_human
FengQ_2015__SID31379	FengQ_2015	http://segatalab.cibio.unitn.it/data/Pasolli_et_al.html	Homo_sapiens	Homo_sapiens	human	NA	AUT	AUT	AUT	industrialized_human	metagenomic	SID31379	industrialized_human
FengQ_2015__SID31398	FengQ_2015	http://segatalab.cibio.unitn.it/data/Pasolli_et_al.html	Homo_sapiens	Homo_sapiens	human	NA	AUT	AUT	AUT	industrialized_human	metagenomic	SID31398	industrialized_human
FengQ_2015__SID31428	FengQ_2015	http://segatalab.cibio.unitn.it/data/Pasolli_et_al.html	Homo_sapiens	Homo_sapiens	human	NA	AUT	AUT	AUT	industrialized_human	metagenomic	SID31428	industrialized_human
FengQ_2015__SID31431	FengQ_2015	http://segatalab.cibio.unitn.it/data/Pasolli_et_al.html	Homo_sapiens	Homo_sapiens	human	NA	AUT	AUT	AUT	industrialized_human	metagenomic	SID31431	industrialized_human
FengQ_2015__SID31446	FengQ_2015	http://segatalab.cibio.unitn.it/data/Pasolli_et_al.html	Homo_sapiens	Homo_sapiens	human	NA	AUT	AUT	AUT	industrialized_human	metagenomic	SID31446	industrialized_human
FengQ_2015__SID31449	FengQ_2015	http://segatalab.cibio.unitn.it/data/Pasolli_et_al.html	Homo_sapiens	Homo_sapiens	human	NA	AUT	AUT	AUT	industrialized_human	metagenomic	SID31449	industrialized_human
FengQ_2015__SID31450	FengQ_2015	http://segatalab.cibio.unitn.it/data/Pasolli_et_al.html	Homo_sapiens	Homo_sapiens	human	NA	AUT	AUT	AUT	industrialized_human	metagenomic	SID31450	industrialized_human
FengQ_2015__SID31452	FengQ_2015	http://segatalab.cibio.unitn.it/data/Pasolli_et_al.html	Homo_sapiens	Homo_sapiens	human	NA	AUT	AUT	AUT	industrialized_human	metagenomic	SID31452	industrialized_human
FengQ_2015__SID31455	FengQ_2015	http://segatalab.cibio.unitn.it/data/Pasolli_et_al.html	Homo_sapiens	Homo_sapiens	human	NA	AUT	AUT	AUT	industrialized_human	metagenomic	SID31455	industrialized_human
FengQ_2015__SID31489	FengQ_2015	http://segatalab.cibio.unitn.it/data/Pasolli_et_al.html	Homo_sapiens	Homo_sapiens	human	NA	AUT	AUT	AUT	industrialized_human	metagenomic	SID31489	industrialized_human
FengQ_2015__SID31493	FengQ_2015	http://segatalab.cibio.unitn.it/data/Pasolli_et_al.html	Homo_sapiens	Homo_sapiens	human	NA	AUT	AUT	AUT	industrialized_human	metagenomic	SID31493	industrialized_human
FengQ_2015__SID31501	FengQ_2015	http://segatalab.cibio.unitn.it/data/Pasolli_et_al.html	Homo_sapiens	Homo_sapiens	human	NA	AUT	AUT	AUT	industrialized_human	metagenomic	SID31501	industrialized_human
FengQ_2015__SID31519	FengQ_2015	http://segatalab.cibio.unitn.it/data/Pasolli_et_al.html	Homo_sapiens	Homo_sapiens	human	NA	AUT	AUT	AUT	industrialized_human	metagenomic	SID31519	industrialized_human
FengQ_2015__SID31537	FengQ_2015	http://segatalab.cibio.unitn.it/data/Pasolli_et_al.html	Homo_sapiens	Homo_sapiens	human	NA	AUT	AUT	AUT	industrialized_human	metagenomic	SID31537	industrialized_human
FengQ_2015__SID31549	FengQ_2015	http://segatalab.cibio.unitn.it/data/Pasolli_et_al.html	Homo_sapiens	Homo_sapiens	human	NA	AUT	AUT	AUT	industrialized_human	metagenomic	SID31549	industrialized_human
FengQ_2015__SID31685	FengQ_2015	http://segatalab.cibio.unitn.it/data/Pasolli_et_al.html	Homo_sapiens	Homo_sapiens	human	NA	AUT	AUT	AUT	industrialized_human	metagenomic	SID31685	industrialized_human
FengQ_2015__SID31700	FengQ_2015	http://segatalab.cibio.unitn.it/data/Pasolli_et_al.html	Homo_sapiens	Homo_sapiens	human	NA	AUT	AUT	AUT	industrialized_human	metagenomic	SID31700	industrialized_human
FengQ_2015__SID31714	FengQ_2015	http://segatalab.cibio.unitn.it/data/Pasolli_et_al.html	Homo_sapiens	Homo_sapiens	human	NA	AUT	AUT	AUT	industrialized_human	metagenomic	SID31714	industrialized_human
FengQ_2015__SID31723	FengQ_2015	http://segatalab.cibio.unitn.it/data/Pasolli_et_al.html	Homo_sapiens	Homo_sapiens	human	NA	AUT	AUT	AUT	industrialized_human	metagenomic	SID31723	industrialized_human
FengQ_2015__SID31749	FengQ_2015	http://segatalab.cibio.unitn.it/data/Pasolli_et_al.html	Homo_sapiens	Homo_sapiens	human	NA	AUT	AUT	AUT	industrialized_human	metagenomic	SID31749	industrialized_human
FengQ_2015__SID31750	FengQ_2015	http://segatalab.cibio.unitn.it/data/Pasolli_et_al.html	Homo_sapiens	Homo_sapiens	human	NA	AUT	AUT	AUT	industrialized_human	metagenomic	SID31750	industrialized_human
FengQ_2015__SID31766	FengQ_2015	http://segatalab.cibio.unitn.it/data/Pasolli_et_al.html	Homo_sapiens	Homo_sapiens	human	NA	AUT	AUT	AUT	industrialized_human	metagenomic	SID31766	industrialized_human
FengQ_2015__SID31866	FengQ_2015	http://segatalab.cibio.unitn.it/data/Pasolli_et_al.html	Homo_sapiens	Homo_sapiens	human	NA	AUT	AUT	AUT	industrialized_human	metagenomic	SID31866	industrialized_human
FengQ_2015__SID31868	FengQ_2015	http://segatalab.cibio.unitn.it/data/Pasolli_et_al.html	Homo_sapiens	Homo_sapiens	human	NA	AUT	AUT	AUT	industrialized_human	metagenomic	SID31868	industrialized_human
FengQ_2015__SID31871	FengQ_2015	http://segatalab.cibio.unitn.it/data/Pasolli_et_al.html	Homo_sapiens	Homo_sapiens	human	NA	AUT	AUT	AUT	industrialized_human	metagenomic	SID31871	industrialized_human
FengQ_2015__SID31872	FengQ_2015	http://segatalab.cibio.unitn.it/data/Pasolli_et_al.html	Homo_sapiens	Homo_sapiens	human	NA	AUT	AUT	AUT	industrialized_human	metagenomic	SID31872	industrialized_human
FengQ_2015__SID31873	FengQ_2015	http://segatalab.cibio.unitn.it/data/Pasolli_et_al.html	Homo_sapiens	Homo_sapiens	human	NA	AUT	AUT	AUT	industrialized_human	metagenomic	SID31873	industrialized_human
FengQ_2015__SID31874	FengQ_2015	http://segatalab.cibio.unitn.it/data/Pasolli_et_al.html	Homo_sapiens	Homo_sapiens	human	NA	AUT	AUT	AUT	industrialized_human	metagenomic	SID31874	industrialized_human
FengQ_2015__SID31875	FengQ_2015	http://segatalab.cibio.unitn.it/data/Pasolli_et_al.html	Homo_sapiens	Homo_sapiens	human	NA	AUT	AUT	AUT	industrialized_human	metagenomic	SID31875	industrialized_human
FengQ_2015__SID31876	FengQ_2015	http://segatalab.cibio.unitn.it/data/Pasolli_et_al.html	Homo_sapiens	Homo_sapiens	human	NA	AUT	AUT	AUT	industrialized_human	metagenomic	SID31876	industrialized_human
FengQ_2015__SID31877	FengQ_2015	http://segatalab.cibio.unitn.it/data/Pasolli_et_al.html	Homo_sapiens	Homo_sapiens	human	NA	AUT	AUT	AUT	industrialized_human	metagenomic	SID31877	industrialized_human
FengQ_2015__SID31878	FengQ_2015	http://segatalab.cibio.unitn.it/data/Pasolli_et_al.html	Homo_sapiens	Homo_sapiens	human	NA	AUT	AUT	AUT	industrialized_human	metagenomic	SID31878	industrialized_human
FengQ_2015__SID31879	FengQ_2015	http://segatalab.cibio.unitn.it/data/Pasolli_et_al.html	Homo_sapiens	Homo_sapiens	human	NA	AUT	AUT	AUT	industrialized_human	metagenomic	SID31879	industrialized_human
FengQ_2015__SID31880	FengQ_2015	http://segatalab.cibio.unitn.it/data/Pasolli_et_al.html	Homo_sapiens	Homo_sapiens	human	NA	AUT	AUT	AUT	industrialized_human	metagenomic	SID31880	industrialized_human
FengQ_2015__SID31881	FengQ_2015	http://segatalab.cibio.unitn.it/data/Pasolli_et_al.html	Homo_sapiens	Homo_sapiens	human	NA	AUT	AUT	AUT	industrialized_human	metagenomic	SID31881	industrialized_human
FengQ_2015__SID31883	FengQ_2015	http://segatalab.cibio.unitn.it/data/Pasolli_et_al.html	Homo_sapiens	Homo_sapiens	human	NA	AUT	AUT	AUT	industrialized_human	metagenomic	SID31883	industrialized_human
FengQ_2015__SID31884	FengQ_2015	http://segatalab.cibio.unitn.it/data/Pasolli_et_al.html	Homo_sapiens	Homo_sapiens	human	NA	AUT	AUT	AUT	industrialized_human	metagenomic	SID31884	industrialized_human
FengQ_2015__SID530026	FengQ_2015	http://segatalab.cibio.unitn.it/data/Pasolli_et_al.html	Homo_sapiens	Homo_sapiens	human	NA	AUT	AUT	AUT	industrialized_human	metagenomic	SID530026	industrialized_human
FengQ_2015__SID530028	FengQ_2015	http://segatalab.cibio.unitn.it/data/Pasolli_et_al.html	Homo_sapiens	Homo_sapiens	human	NA	AUT	AUT	AUT	industrialized_human	metagenomic	SID530028	industrialized_human
FengQ_2015__SID530039	FengQ_2015	http://segatalab.cibio.unitn.it/data/Pasolli_et_al.html	Homo_sapiens	Homo_sapiens	human	NA	AUT	AUT	AUT	industrialized_human	metagenomic	SID530039	industrialized_human
FengQ_2015__SID530041	FengQ_2015	http://segatalab.cibio.unitn.it/data/Pasolli_et_al.html	Homo_sapiens	Homo_sapiens	human	NA	AUT	AUT	AUT	industrialized_human	metagenomic	SID530041	industrialized_human
FengQ_2015__SID530050	FengQ_2015	http://segatalab.cibio.unitn.it/data/Pasolli_et_al.html	Homo_sapiens	Homo_sapiens	human	NA	AUT	AUT	AUT	industrialized_human	metagenomic	SID530050	industrialized_human
FengQ_2015__SID530054	FengQ_2015	http://segatalab.cibio.unitn.it/data/Pasolli_et_al.html	Homo_sapiens	Homo_sapiens	human	NA	AUT	AUT	AUT	industrialized_human	metagenomic	SID530054	industrialized_human
FengQ_2015__SID530055	FengQ_2015	http://segatalab.cibio.unitn.it/data/Pasolli_et_al.html	Homo_sapiens	Homo_sapiens	human	NA	AUT	AUT	AUT	industrialized_human	metagenomic	SID530055	industrialized_human
FengQ_2015__SID530075	FengQ_2015	http://segatalab.cibio.unitn.it/data/Pasolli_et_al.html	Homo_sapiens	Homo_sapiens	human	NA	AUT	AUT	AUT	industrialized_human	metagenomic	SID530075	industrialized_human
FengQ_2015__SID530119	FengQ_2015	http://segatalab.cibio.unitn.it/data/Pasolli_et_al.html	Homo_sapiens	Homo_sapiens	human	NA	AUT	AUT	AUT	industrialized_human	metagenomic	SID530119	industrialized_human
FengQ_2015__SID530142	FengQ_2015	http://segatalab.cibio.unitn.it/data/Pasolli_et_al.html	Homo_sapiens	Homo_sapiens	human	NA	AUT	AUT	AUT	industrialized_human	metagenomic	SID530142	industrialized_human
FengQ_2015__SID530163	FengQ_2015	http://segatalab.cibio.unitn.it/data/Pasolli_et_al.html	Homo_sapiens	Homo_sapiens	human	NA	AUT	AUT	AUT	industrialized_human	metagenomic	SID530163	industrialized_human
FengQ_2015__SID530167	FengQ_2015	http://segatalab.cibio.unitn.it/data/Pasolli_et_al.html	Homo_sapiens	Homo_sapiens	human	NA	AUT	AUT	AUT	industrialized_human	metagenomic	SID530167	industrialized_human
FengQ_2015__SID530168	FengQ_2015	http://segatalab.cibio.unitn.it/data/Pasolli_et_al.html	Homo_sapiens	Homo_sapiens	human	NA	AUT	AUT	AUT	industrialized_human	metagenomic	SID530168	industrialized_human
FengQ_2015__SID530177	FengQ_2015	http://segatalab.cibio.unitn.it/data/Pasolli_et_al.html	Homo_sapiens	Homo_sapiens	human	NA	AUT	AUT	AUT	industrialized_human	metagenomic	SID530177	industrialized_human
FengQ_2015__SID530185	FengQ_2015	http://segatalab.cibio.unitn.it/data/Pasolli_et_al.html	Homo_sapiens	Homo_sapiens	human	NA	AUT	AUT	AUT	industrialized_human	metagenomic	SID530185	industrialized_human
FengQ_2015__SID530227	FengQ_2015	http://segatalab.cibio.unitn.it/data/Pasolli_et_al.html	Homo_sapiens	Homo_sapiens	human	NA	AUT	AUT	AUT	industrialized_human	metagenomic	SID530227	industrialized_human
FengQ_2015__SID530258	FengQ_2015	http://segatalab.cibio.unitn.it/data/Pasolli_et_al.html	Homo_sapiens	Homo_sapiens	human	NA	AUT	AUT	AUT	industrialized_human	metagenomic	SID530258	industrialized_human
FengQ_2015__SID530262	FengQ_2015	http://segatalab.cibio.unitn.it/data/Pasolli_et_al.html	Homo_sapiens	Homo_sapiens	human	NA	AUT	AUT	AUT	industrialized_human	metagenomic	SID530262	industrialized_human
FengQ_2015__SID530295	FengQ_2015	http://segatalab.cibio.unitn.it/data/Pasolli_et_al.html	Homo_sapiens	Homo_sapiens	human	NA	AUT	AUT	AUT	industrialized_human	metagenomic	SID530295	industrialized_human
FengQ_2015__SID530297	FengQ_2015	http://segatalab.cibio.unitn.it/data/Pasolli_et_al.html	Homo_sapiens	Homo_sapiens	human	NA	AUT	AUT	AUT	industrialized_human	metagenomic	SID530297	industrialized_human
FengQ_2015__SID530315	FengQ_2015	http://segatalab.cibio.unitn.it/data/Pasolli_et_al.html	Homo_sapiens	Homo_sapiens	human	NA	AUT	AUT	AUT	industrialized_human	metagenomic	SID530315	industrialized_human
FengQ_2015__SID530331	FengQ_2015	http://segatalab.cibio.unitn.it/data/Pasolli_et_al.html	Homo_sapiens	Homo_sapiens	human	NA	AUT	AUT	AUT	industrialized_human	metagenomic	SID530331	industrialized_human
FengQ_2015__SID530364	FengQ_2015	http://segatalab.cibio.unitn.it/data/Pasolli_et_al.html	Homo_sapiens	Homo_sapiens	human	NA	AUT	AUT	AUT	industrialized_human	metagenomic	SID530364	industrialized_human
FengQ_2015__SID530368	FengQ_2015	http://segatalab.cibio.unitn.it/data/Pasolli_et_al.html	Homo_sapiens	Homo_sapiens	human	NA	AUT	AUT	AUT	industrialized_human	metagenomic	SID530368	industrialized_human
FengQ_2015__SID530373	FengQ_2015	http://segatalab.cibio.unitn.it/data/Pasolli_et_al.html	Homo_sapiens	Homo_sapiens	human	NA	AUT	AUT	AUT	industrialized_human	metagenomic	SID530373	industrialized_human
FengQ_2015__SID530394	FengQ_2015	http://segatalab.cibio.unitn.it/data/Pasolli_et_al.html	Homo_sapiens	Homo_sapiens	human	NA	AUT	AUT	AUT	industrialized_human	metagenomic	SID530394	industrialized_human
FengQ_2015__SID530444	FengQ_2015	http://segatalab.cibio.unitn.it/data/Pasolli_et_al.html	Homo_sapiens	Homo_sapiens	human	NA	AUT	AUT	AUT	industrialized_human	metagenomic	SID530444	industrialized_human
FengQ_2015__SID530450	FengQ_2015	http://segatalab.cibio.unitn.it/data/Pasolli_et_al.html	Homo_sapiens	Homo_sapiens	human	NA	AUT	AUT	AUT	industrialized_human	metagenomic	SID530450	industrialized_human
FengQ_2015__SID530451	FengQ_2015	http://segatalab.cibio.unitn.it/data/Pasolli_et_al.html	Homo_sapiens	Homo_sapiens	human	NA	AUT	AUT	AUT	industrialized_human	metagenomic	SID530451	industrialized_human
FengQ_2015__SID530558	FengQ_2015	http://segatalab.cibio.unitn.it/data/Pasolli_et_al.html	Homo_sapiens	Homo_sapiens	human	NA	AUT	AUT	AUT	industrialized_human	metagenomic	SID530558	industrialized_human
FengQ_2015__SID530600	FengQ_2015	http://segatalab.cibio.unitn.it/data/Pasolli_et_al.html	Homo_sapiens	Homo_sapiens	human	NA	AUT	AUT	AUT	industrialized_human	metagenomic	SID530600	industrialized_human
FengQ_2015__SID530623	FengQ_2015	http://segatalab.cibio.unitn.it/data/Pasolli_et_al.html	Homo_sapiens	Homo_sapiens	human	NA	AUT	AUT	AUT	industrialized_human	metagenomic	SID530623	industrialized_human
FengQ_2015__SID530697	FengQ_2015	http://segatalab.cibio.unitn.it/data/Pasolli_et_al.html	Homo_sapiens	Homo_sapiens	human	NA	AUT	AUT	AUT	industrialized_human	metagenomic	SID530697	industrialized_human
FengQ_2015__SID530705	FengQ_2015	http://segatalab.cibio.unitn.it/data/Pasolli_et_al.html	Homo_sapiens	Homo_sapiens	human	NA	AUT	AUT	AUT	industrialized_human	metagenomic	SID530705	industrialized_human
FengQ_2015__SID530743	FengQ_2015	http://segatalab.cibio.unitn.it/data/Pasolli_et_al.html	Homo_sapiens	Homo_sapiens	human	NA	AUT	AUT	AUT	industrialized_human	metagenomic	SID530743	industrialized_human
FengQ_2015__SID530756	FengQ_2015	http://segatalab.cibio.unitn.it/data/Pasolli_et_al.html	Homo_sapiens	Homo_sapiens	human	NA	AUT	AUT	AUT	industrialized_human	metagenomic	SID530756	industrialized_human
FengQ_2015__SID530840	FengQ_2015	http://segatalab.cibio.unitn.it/data/Pasolli_et_al.html	Homo_sapiens	Homo_sapiens	human	NA	AUT	AUT	AUT	industrialized_human	metagenomic	SID530840	industrialized_human
FengQ_2015__SID530867	FengQ_2015	http://segatalab.cibio.unitn.it/data/Pasolli_et_al.html	Homo_sapiens	Homo_sapiens	human	NA	AUT	AUT	AUT	industrialized_human	metagenomic	SID530867	industrialized_human
FengQ_2015__SID530890	FengQ_2015	http://segatalab.cibio.unitn.it/data/Pasolli_et_al.html	Homo_sapiens	Homo_sapiens	human	NA	AUT	AUT	AUT	industrialized_human	metagenomic	SID530890	industrialized_human
FengQ_2015__SID531128	FengQ_2015	http://segatalab.cibio.unitn.it/data/Pasolli_et_al.html	Homo_sapiens	Homo_sapiens	human	NA	AUT	AUT	AUT	industrialized_human	metagenomic	SID531128	industrialized_human
FengQ_2015__SID531155	FengQ_2015	http://segatalab.cibio.unitn.it/data/Pasolli_et_al.html	Homo_sapiens	Homo_sapiens	human	NA	AUT	AUT	AUT	industrialized_human	metagenomic	SID531155	industrialized_human
FengQ_2015__SID531248	FengQ_2015	http://segatalab.cibio.unitn.it/data/Pasolli_et_al.html	Homo_sapiens	Homo_sapiens	human	NA	AUT	AUT	AUT	industrialized_human	metagenomic	SID531248	industrialized_human
FengQ_2015__SID531274	FengQ_2015	http://segatalab.cibio.unitn.it/data/Pasolli_et_al.html	Homo_sapiens	Homo_sapiens	human	NA	AUT	AUT	AUT	industrialized_human	metagenomic	SID531274	industrialized_human
FengQ_2015__SID531277	FengQ_2015	http://segatalab.cibio.unitn.it/data/Pasolli_et_al.html	Homo_sapiens	Homo_sapiens	human	NA	AUT	AUT	AUT	industrialized_human	metagenomic	SID531277	industrialized_human
FengQ_2015__SID531281	FengQ_2015	http://segatalab.cibio.unitn.it/data/Pasolli_et_al.html	Homo_sapiens	Homo_sapiens	human	NA	AUT	AUT	AUT	industrialized_human	metagenomic	SID531281	industrialized_human
FengQ_2015__SID531333	FengQ_2015	http://segatalab.cibio.unitn.it/data/Pasolli_et_al.html	Homo_sapiens	Homo_sapiens	human	NA	AUT	AUT	AUT	industrialized_human	metagenomic	SID531333	industrialized_human
FengQ_2015__SID531352	FengQ_2015	http://segatalab.cibio.unitn.it/data/Pasolli_et_al.html	Homo_sapiens	Homo_sapiens	human	NA	AUT	AUT	AUT	industrialized_human	metagenomic	SID531352	industrialized_human
FengQ_2015__SID531361	FengQ_2015	http://segatalab.cibio.unitn.it/data/Pasolli_et_al.html	Homo_sapiens	Homo_sapiens	human	NA	AUT	AUT	AUT	industrialized_human	metagenomic	SID531361	industrialized_human
FengQ_2015__SID531382	FengQ_2015	http://segatalab.cibio.unitn.it/data/Pasolli_et_al.html	Homo_sapiens	Homo_sapiens	human	NA	AUT	AUT	AUT	industrialized_human	metagenomic	SID531382	industrialized_human
FengQ_2015__SID531403	FengQ_2015	http://segatalab.cibio.unitn.it/data/Pasolli_et_al.html	Homo_sapiens	Homo_sapiens	human	NA	AUT	AUT	AUT	industrialized_human	metagenomic	SID531403	industrialized_human
FengQ_2015__SID531414	FengQ_2015	http://segatalab.cibio.unitn.it/data/Pasolli_et_al.html	Homo_sapiens	Homo_sapiens	human	NA	AUT	AUT	AUT	industrialized_human	metagenomic	SID531414	industrialized_human
FengQ_2015__SID531416	FengQ_2015	http://segatalab.cibio.unitn.it/data/Pasolli_et_al.html	Homo_sapiens	Homo_sapiens	human	NA	AUT	AUT	AUT	industrialized_human	metagenomic	SID531416	industrialized_human
FengQ_2015__SID531424	FengQ_2015	http://segatalab.cibio.unitn.it/data/Pasolli_et_al.html	Homo_sapiens	Homo_sapiens	human	NA	AUT	AUT	AUT	industrialized_human	metagenomic	SID531424	industrialized_human
FengQ_2015__SID531469	FengQ_2015	http://segatalab.cibio.unitn.it/data/Pasolli_et_al.html	Homo_sapiens	Homo_sapiens	human	NA	AUT	AUT	AUT	industrialized_human	metagenomic	SID531469	industrialized_human
FengQ_2015__SID531663	FengQ_2015	http://segatalab.cibio.unitn.it/data/Pasolli_et_al.html	Homo_sapiens	Homo_sapiens	human	NA	AUT	AUT	AUT	industrialized_human	metagenomic	SID531663	industrialized_human
FengQ_2015__SID531766	FengQ_2015	http://segatalab.cibio.unitn.it/data/Pasolli_et_al.html	Homo_sapiens	Homo_sapiens	human	NA	AUT	AUT	AUT	industrialized_human	metagenomic	SID531766	industrialized_human
FengQ_2015__SID531775	FengQ_2015	http://segatalab.cibio.unitn.it/data/Pasolli_et_al.html	Homo_sapiens	Homo_sapiens	human	NA	AUT	AUT	AUT	industrialized_human	metagenomic	SID531775	industrialized_human
FengQ_2015__SID532305	FengQ_2015	http://segatalab.cibio.unitn.it/data/Pasolli_et_al.html	Homo_sapiens	Homo_sapiens	human	NA	AUT	AUT	AUT	industrialized_human	metagenomic	SID532305	industrialized_human
FengQ_2015__SID532749	FengQ_2015	http://segatalab.cibio.unitn.it/data/Pasolli_et_al.html	Homo_sapiens	Homo_sapiens	human	NA	AUT	AUT	AUT	industrialized_human	metagenomic	SID532749	industrialized_human
FengQ_2015__SID532779	FengQ_2015	http://segatalab.cibio.unitn.it/data/Pasolli_et_al.html	Homo_sapiens	Homo_sapiens	human	NA	AUT	AUT	AUT	industrialized_human	metagenomic	SID532779	industrialized_human
FengQ_2015__SID532796	FengQ_2015	http://segatalab.cibio.unitn.it/data/Pasolli_et_al.html	Homo_sapiens	Homo_sapiens	human	NA	AUT	AUT	AUT	industrialized_human	metagenomic	SID532796	industrialized_human
FengQ_2015__SID532802	FengQ_2015	http://segatalab.cibio.unitn.it/data/Pasolli_et_al.html	Homo_sapiens	Homo_sapiens	human	NA	AUT	AUT	AUT	industrialized_human	metagenomic	SID532802	industrialized_human
FengQ_2015__SID532832	FengQ_2015	http://segatalab.cibio.unitn.it/data/Pasolli_et_al.html	Homo_sapiens	Homo_sapiens	human	NA	AUT	AUT	AUT	industrialized_human	metagenomic	SID532832	industrialized_human
FengQ_2015__SID532915	FengQ_2015	http://segatalab.cibio.unitn.it/data/Pasolli_et_al.html	Homo_sapiens	Homo_sapiens	human	NA	AUT	AUT	AUT	industrialized_human	metagenomic	SID532915	industrialized_human
FerrettiP_2018__CA_C10001IS2012FE_t3M15	FerrettiP_2018	http://segatalab.cibio.unitn.it/data/Pasolli_et_al.html	Homo_sapiens	Homo_sapiens	human	NA	ITA	ITA	ITA	industrialized_human	metagenomic	CA_C10001IS2012FE_t3M15	industrialized_human
FerrettiP_2018__CA_C10001MS2001SA_t0M15	FerrettiP_2018	http://segatalab.cibio.unitn.it/data/Pasolli_et_al.html	Homo_sapiens	Homo_sapiens	human	NA	ITA	ITA	ITA	industrialized_human	metagenomic	CA_C10001MS2001SA_t0M15	industrialized_human
FerrettiP_2018__CA_C10002IS2023FE_t2M15	FerrettiP_2018	http://segatalab.cibio.unitn.it/data/Pasolli_et_al.html	Homo_sapiens	Homo_sapiens	human	NA	ITA	ITA	ITA	industrialized_human	metagenomic	CA_C10002IS2023FE_t2M15	industrialized_human
FerrettiP_2018__CA_C10002IS2026FE_t3M15	FerrettiP_2018	http://segatalab.cibio.unitn.it/data/Pasolli_et_al.html	Homo_sapiens	Homo_sapiens	human	NA	ITA	ITA	ITA	industrialized_human	metagenomic	CA_C10002IS2026FE_t3M15	industrialized_human
FerrettiP_2018__CA_C10002IS2028FE_t4M15	FerrettiP_2018	http://segatalab.cibio.unitn.it/data/Pasolli_et_al.html	Homo_sapiens	Homo_sapiens	human	NA	ITA	ITA	ITA	industrialized_human	metagenomic	CA_C10002IS2028FE_t4M15	industrialized_human
FerrettiP_2018__CA_C10002MS2015SA_t0M15	FerrettiP_2018	http://segatalab.cibio.unitn.it/data/Pasolli_et_al.html	Homo_sapiens	Homo_sapiens	human	NA	ITA	ITA	ITA	industrialized_human	metagenomic	CA_C10002MS2015SA_t0M15	industrialized_human
FerrettiP_2018__CA_C10002MS2016FE_t0M15	FerrettiP_2018	http://segatalab.cibio.unitn.it/data/Pasolli_et_al.html	Homo_sapiens	Homo_sapiens	human	NA	ITA	ITA	ITA	industrialized_human	metagenomic	CA_C10002MS2016FE_t0M15	industrialized_human
FerrettiP_2018__CA_C10003MS2030FE_t0M15	FerrettiP_2018	http://segatalab.cibio.unitn.it/data/Pasolli_et_al.html	Homo_sapiens	Homo_sapiens	human	NA	ITA	ITA	ITA	industrialized_human	metagenomic	CA_C10003MS2030FE_t0M15	industrialized_human
FerrettiP_2018__CA_C10003MS2032SK_t0M15	FerrettiP_2018	http://segatalab.cibio.unitn.it/data/Pasolli_et_al.html	Homo_sapiens	Homo_sapiens	human	NA	ITA	ITA	ITA	industrialized_human	metagenomic	CA_C10003MS2032SK_t0M15	industrialized_human
FerrettiP_2018__CA_C10005IS2066FE_t1M15	FerrettiP_2018	http://segatalab.cibio.unitn.it/data/Pasolli_et_al.html	Homo_sapiens	Homo_sapiens	human	NA	ITA	ITA	ITA	industrialized_human	metagenomic	CA_C10005IS2066FE_t1M15	industrialized_human
FerrettiP_2018__CA_C10005IS2069FE_t2M15	FerrettiP_2018	http://segatalab.cibio.unitn.it/data/Pasolli_et_al.html	Homo_sapiens	Homo_sapiens	human	NA	ITA	ITA	ITA	industrialized_human	metagenomic	CA_C10005IS2069FE_t2M15	industrialized_human
FerrettiP_2018__CA_C10005IS2077FE_t4M15	FerrettiP_2018	http://segatalab.cibio.unitn.it/data/Pasolli_et_al.html	Homo_sapiens	Homo_sapiens	human	NA	ITA	ITA	ITA	industrialized_human	metagenomic	CA_C10005IS2077FE_t4M15	industrialized_human
FerrettiP_2018__CA_C10005IS2077FE_t5M15	FerrettiP_2018	http://segatalab.cibio.unitn.it/data/Pasolli_et_al.html	Homo_sapiens	Homo_sapiens	human	NA	ITA	ITA	ITA	industrialized_human	metagenomic	CA_C10005IS2077FE_t5M15	industrialized_human
FerrettiP_2018__CA_C10005MS2061SA_t0M15	FerrettiP_2018	http://segatalab.cibio.unitn.it/data/Pasolli_et_al.html	Homo_sapiens	Homo_sapiens	human	NA	ITA	ITA	ITA	industrialized_human	metagenomic	CA_C10005MS2061SA_t0M15	industrialized_human
FerrettiP_2018__CA_C10005MS2062FE_t0M15	FerrettiP_2018	http://segatalab.cibio.unitn.it/data/Pasolli_et_al.html	Homo_sapiens	Homo_sapiens	human	NA	ITA	ITA	ITA	industrialized_human	metagenomic	CA_C10005MS2062FE_t0M15	industrialized_human
FerrettiP_2018__CA_C10006IS2095FE_t4M15	FerrettiP_2018	http://segatalab.cibio.unitn.it/data/Pasolli_et_al.html	Homo_sapiens	Homo_sapiens	human	NA	ITA	ITA	ITA	industrialized_human	metagenomic	CA_C10006IS2095FE_t4M15	industrialized_human
FerrettiP_2018__CA_C10006IS2095FE_t5M16	FerrettiP_2018	http://segatalab.cibio.unitn.it/data/Pasolli_et_al.html	Homo_sapiens	Homo_sapiens	human	NA	ITA	ITA	ITA	industrialized_human	metagenomic	CA_C10006IS2095FE_t5M16	industrialized_human
FerrettiP_2018__CA_C10006MS2079SA_t0M15	FerrettiP_2018	http://segatalab.cibio.unitn.it/data/Pasolli_et_al.html	Homo_sapiens	Homo_sapiens	human	NA	ITA	ITA	ITA	industrialized_human	metagenomic	CA_C10006MS2079SA_t0M15	industrialized_human
FerrettiP_2018__CA_C10007IS2102FE_t1M15	FerrettiP_2018	http://segatalab.cibio.unitn.it/data/Pasolli_et_al.html	Homo_sapiens	Homo_sapiens	human	NA	ITA	ITA	ITA	industrialized_human	metagenomic	CA_C10007IS2102FE_t1M15	industrialized_human
FerrettiP_2018__CA_C10007IS2113FE_t5M16	FerrettiP_2018	http://segatalab.cibio.unitn.it/data/Pasolli_et_al.html	Homo_sapiens	Homo_sapiens	human	NA	ITA	ITA	ITA	industrialized_human	metagenomic	CA_C10007IS2113FE_t5M16	industrialized_human
FerrettiP_2018__CA_C10007MS2097SA_t0M15	FerrettiP_2018	http://segatalab.cibio.unitn.it/data/Pasolli_et_al.html	Homo_sapiens	Homo_sapiens	human	NA	ITA	ITA	ITA	industrialized_human	metagenomic	CA_C10007MS2097SA_t0M15	industrialized_human
FerrettiP_2018__CA_C10007MS2098FE_t0M15	FerrettiP_2018	http://segatalab.cibio.unitn.it/data/Pasolli_et_al.html	Homo_sapiens	Homo_sapiens	human	NA	ITA	ITA	ITA	industrialized_human	metagenomic	CA_C10007MS2098FE_t0M15	industrialized_human
FerrettiP_2018__CA_C10008IS2120FE_t1M15	FerrettiP_2018	http://segatalab.cibio.unitn.it/data/Pasolli_et_al.html	Homo_sapiens	Homo_sapiens	human	NA	ITA	ITA	ITA	industrialized_human	metagenomic	CA_C10008IS2120FE_t1M15	industrialized_human
FerrettiP_2018__CA_C10008MS2115SA_t0M15	FerrettiP_2018	http://segatalab.cibio.unitn.it/data/Pasolli_et_al.html	Homo_sapiens	Homo_sapiens	human	NA	ITA	ITA	ITA	industrialized_human	metagenomic	CA_C10008MS2115SA_t0M15	industrialized_human
FerrettiP_2018__CA_C10009IS2149FE_t4M15	FerrettiP_2018	http://segatalab.cibio.unitn.it/data/Pasolli_et_al.html	Homo_sapiens	Homo_sapiens	human	NA	ITA	ITA	ITA	industrialized_human	metagenomic	CA_C10009IS2149FE_t4M15	industrialized_human
FerrettiP_2018__CA_C10009MS2133SA_t0M15	FerrettiP_2018	http://segatalab.cibio.unitn.it/data/Pasolli_et_al.html	Homo_sapiens	Homo_sapiens	human	NA	ITA	ITA	ITA	industrialized_human	metagenomic	CA_C10009MS2133SA_t0M15	industrialized_human
FerrettiP_2018__CA_C10009MS2134FE_t0M15	FerrettiP_2018	http://segatalab.cibio.unitn.it/data/Pasolli_et_al.html	Homo_sapiens	Homo_sapiens	human	NA	ITA	ITA	ITA	industrialized_human	metagenomic	CA_C10009MS2134FE_t0M15	industrialized_human
FerrettiP_2018__CA_C10015IS2235FE_t3M15	FerrettiP_2018	http://segatalab.cibio.unitn.it/data/Pasolli_et_al.html	Homo_sapiens	Homo_sapiens	human	NA	ITA	ITA	ITA	industrialized_human	metagenomic	CA_C10015IS2235FE_t3M15	industrialized_human
FerrettiP_2018__CA_C10015IS2246FE_t1M15	FerrettiP_2018	http://segatalab.cibio.unitn.it/data/Pasolli_et_al.html	Homo_sapiens	Homo_sapiens	human	NA	ITA	ITA	ITA	industrialized_human	metagenomic	CA_C10015IS2246FE_t1M15	industrialized_human
FerrettiP_2018__CA_C10015IS2247SA_t1M15	FerrettiP_2018	http://segatalab.cibio.unitn.it/data/Pasolli_et_al.html	Homo_sapiens	Homo_sapiens	human	NA	ITA	ITA	ITA	industrialized_human	metagenomic	CA_C10015IS2247SA_t1M15	industrialized_human
FerrettiP_2018__CA_C10015IS2249FE_t2M15	FerrettiP_2018	http://segatalab.cibio.unitn.it/data/Pasolli_et_al.html	Homo_sapiens	Homo_sapiens	human	NA	ITA	ITA	ITA	industrialized_human	metagenomic	CA_C10015IS2249FE_t2M15	industrialized_human
FerrettiP_2018__CA_C10015MS2241SA_t0M15	FerrettiP_2018	http://segatalab.cibio.unitn.it/data/Pasolli_et_al.html	Homo_sapiens	Homo_sapiens	human	NA	ITA	ITA	ITA	industrialized_human	metagenomic	CA_C10015MS2241SA_t0M15	industrialized_human
FerrettiP_2018__CA_C10015MS2242FE_t0M15	FerrettiP_2018	http://segatalab.cibio.unitn.it/data/Pasolli_et_al.html	Homo_sapiens	Homo_sapiens	human	NA	ITA	ITA	ITA	industrialized_human	metagenomic	CA_C10015MS2242FE_t0M15	industrialized_human
FerrettiP_2018__CA_C10019IS2318FE_t1M15	FerrettiP_2018	http://segatalab.cibio.unitn.it/data/Pasolli_et_al.html	Homo_sapiens	Homo_sapiens	human	NA	ITA	ITA	ITA	industrialized_human	metagenomic	CA_C10019IS2318FE_t1M15	industrialized_human
FerrettiP_2018__CA_C10019IS2329FE_t5M16	FerrettiP_2018	http://segatalab.cibio.unitn.it/data/Pasolli_et_al.html	Homo_sapiens	Homo_sapiens	human	NA	ITA	ITA	ITA	industrialized_human	metagenomic	CA_C10019IS2329FE_t5M16	industrialized_human
FerrettiP_2018__CA_C10019MS2313SA_t0M15	FerrettiP_2018	http://segatalab.cibio.unitn.it/data/Pasolli_et_al.html	Homo_sapiens	Homo_sapiens	human	NA	ITA	ITA	ITA	industrialized_human	metagenomic	CA_C10019MS2313SA_t0M15	industrialized_human
FerrettiP_2018__CA_C10019MS2314FE_t0M16	FerrettiP_2018	http://segatalab.cibio.unitn.it/data/Pasolli_et_al.html	Homo_sapiens	Homo_sapiens	human	NA	ITA	ITA	ITA	industrialized_human	metagenomic	CA_C10019MS2314FE_t0M16	industrialized_human
FerrettiP_2018__CA_C10020IS2339FE_t2M15	FerrettiP_2018	http://segatalab.cibio.unitn.it/data/Pasolli_et_al.html	Homo_sapiens	Homo_sapiens	human	NA	ITA	ITA	ITA	industrialized_human	metagenomic	CA_C10020IS2339FE_t2M15	industrialized_human
FerrettiP_2018__CA_C10020MS2331SA_t0M15	FerrettiP_2018	http://segatalab.cibio.unitn.it/data/Pasolli_et_al.html	Homo_sapiens	Homo_sapiens	human	NA	ITA	ITA	ITA	industrialized_human	metagenomic	CA_C10020MS2331SA_t0M15	industrialized_human
FerrettiP_2018__CA_C10020MS2332FE_t0M15	FerrettiP_2018	http://segatalab.cibio.unitn.it/data/Pasolli_et_al.html	Homo_sapiens	Homo_sapiens	human	NA	ITA	ITA	ITA	industrialized_human	metagenomic	CA_C10020MS2332FE_t0M15	industrialized_human
FerrettiP_2018__CA_C10023IS2393FE_t2M15	FerrettiP_2018	http://segatalab.cibio.unitn.it/data/Pasolli_et_al.html	Homo_sapiens	Homo_sapiens	human	NA	ITA	ITA	ITA	industrialized_human	metagenomic	CA_C10023IS2393FE_t2M15	industrialized_human
FerrettiP_2018__CA_C10023IS2401FE_t4M16	FerrettiP_2018	http://segatalab.cibio.unitn.it/data/Pasolli_et_al.html	Homo_sapiens	Homo_sapiens	human	NA	ITA	ITA	ITA	industrialized_human	metagenomic	CA_C10023IS2401FE_t4M16	industrialized_human
FerrettiP_2018__CA_C10023IS2401FE_t5M16	FerrettiP_2018	http://segatalab.cibio.unitn.it/data/Pasolli_et_al.html	Homo_sapiens	Homo_sapiens	human	NA	ITA	ITA	ITA	industrialized_human	metagenomic	CA_C10023IS2401FE_t5M16	industrialized_human
FerrettiP_2018__CA_C10023MS2385SA_t0M15	FerrettiP_2018	http://segatalab.cibio.unitn.it/data/Pasolli_et_al.html	Homo_sapiens	Homo_sapiens	human	NA	ITA	ITA	ITA	industrialized_human	metagenomic	CA_C10023MS2385SA_t0M15	industrialized_human
FerrettiP_2018__CA_C10023MS2386FE_t0M15	FerrettiP_2018	http://segatalab.cibio.unitn.it/data/Pasolli_et_al.html	Homo_sapiens	Homo_sapiens	human	NA	ITA	ITA	ITA	industrialized_human	metagenomic	CA_C10023MS2386FE_t0M15	industrialized_human
FerrettiP_2018__CA_C10023MS2387VA_t0M15	FerrettiP_2018	http://segatalab.cibio.unitn.it/data/Pasolli_et_al.html	Homo_sapiens	Homo_sapiens	human	NA	ITA	ITA	ITA	industrialized_human	metagenomic	CA_C10023MS2387VA_t0M15	industrialized_human
FerrettiP_2018__CA_C10024IS2411FE_t2M15	FerrettiP_2018	http://segatalab.cibio.unitn.it/data/Pasolli_et_al.html	Homo_sapiens	Homo_sapiens	human	NA	ITA	ITA	ITA	industrialized_human	metagenomic	CA_C10024IS2411FE_t2M15	industrialized_human
FerrettiP_2018__CA_C10024IS2415FE_t3M15	FerrettiP_2018	http://segatalab.cibio.unitn.it/data/Pasolli_et_al.html	Homo_sapiens	Homo_sapiens	human	NA	ITA	ITA	ITA	industrialized_human	metagenomic	CA_C10024IS2415FE_t3M15	industrialized_human
FerrettiP_2018__CA_C10024IS2419FE_t4M15	FerrettiP_2018	http://segatalab.cibio.unitn.it/data/Pasolli_et_al.html	Homo_sapiens	Homo_sapiens	human	NA	ITA	ITA	ITA	industrialized_human	metagenomic	CA_C10024IS2419FE_t4M15	industrialized_human
FerrettiP_2018__CA_C10024IS2419FE_t5M16	FerrettiP_2018	http://segatalab.cibio.unitn.it/data/Pasolli_et_al.html	Homo_sapiens	Homo_sapiens	human	NA	ITA	ITA	ITA	industrialized_human	metagenomic	CA_C10024IS2419FE_t5M16	industrialized_human
FerrettiP_2018__CA_C10024MS2403SA_t0M15	FerrettiP_2018	http://segatalab.cibio.unitn.it/data/Pasolli_et_al.html	Homo_sapiens	Homo_sapiens	human	NA	ITA	ITA	ITA	industrialized_human	metagenomic	CA_C10024MS2403SA_t0M15	industrialized_human
FerrettiP_2018__CA_C10026IS2444FE_t1M15	FerrettiP_2018	http://segatalab.cibio.unitn.it/data/Pasolli_et_al.html	Homo_sapiens	Homo_sapiens	human	NA	ITA	ITA	ITA	industrialized_human	metagenomic	CA_C10026IS2444FE_t1M15	industrialized_human
FerrettiP_2018__CA_C10026IS2465FE_t4M16	FerrettiP_2018	http://segatalab.cibio.unitn.it/data/Pasolli_et_al.html	Homo_sapiens	Homo_sapiens	human	NA	ITA	ITA	ITA	industrialized_human	metagenomic	CA_C10026IS2465FE_t4M16	industrialized_human
FerrettiP_2018__CA_C10026MS2439SA_t0M15	FerrettiP_2018	http://segatalab.cibio.unitn.it/data/Pasolli_et_al.html	Homo_sapiens	Homo_sapiens	human	NA	ITA	ITA	ITA	industrialized_human	metagenomic	CA_C10026MS2439SA_t0M15	industrialized_human
FerrettiP_2018__CA_C10026MS2440FE_t0M15	FerrettiP_2018	http://segatalab.cibio.unitn.it/data/Pasolli_et_al.html	Homo_sapiens	Homo_sapiens	human	NA	ITA	ITA	ITA	industrialized_human	metagenomic	CA_C10026MS2440FE_t0M15	industrialized_human
FerrettiP_2018__CA_C10026MS2441VA_t0M15	FerrettiP_2018	http://segatalab.cibio.unitn.it/data/Pasolli_et_al.html	Homo_sapiens	Homo_sapiens	human	NA	ITA	ITA	ITA	industrialized_human	metagenomic	CA_C10026MS2441VA_t0M15	industrialized_human
FerrettiP_2018__CA_C10029IS2496FE_t1M15	FerrettiP_2018	http://segatalab.cibio.unitn.it/data/Pasolli_et_al.html	Homo_sapiens	Homo_sapiens	human	NA	ITA	ITA	ITA	industrialized_human	metagenomic	CA_C10029IS2496FE_t1M15	industrialized_human
FerrettiP_2018__CA_C10029IS2499FE_t2M15	FerrettiP_2018	http://segatalab.cibio.unitn.it/data/Pasolli_et_al.html	Homo_sapiens	Homo_sapiens	human	NA	ITA	ITA	ITA	industrialized_human	metagenomic	CA_C10029IS2499FE_t2M15	industrialized_human
FerrettiP_2018__CA_C10029IS2503FE_t3M15	FerrettiP_2018	http://segatalab.cibio.unitn.it/data/Pasolli_et_al.html	Homo_sapiens	Homo_sapiens	human	NA	ITA	ITA	ITA	industrialized_human	metagenomic	CA_C10029IS2503FE_t3M15	industrialized_human
FerrettiP_2018__CA_C10029MS2491SA_t0M15	FerrettiP_2018	http://segatalab.cibio.unitn.it/data/Pasolli_et_al.html	Homo_sapiens	Homo_sapiens	human	NA	ITA	ITA	ITA	industrialized_human	metagenomic	CA_C10029MS2491SA_t0M15	industrialized_human
FerrettiP_2018__CA_C10029MS2492FE_t0M15	FerrettiP_2018	http://segatalab.cibio.unitn.it/data/Pasolli_et_al.html	Homo_sapiens	Homo_sapiens	human	NA	ITA	ITA	ITA	industrialized_human	metagenomic	CA_C10029MS2492FE_t0M15	industrialized_human
FerrettiP_2018__CA_C10031IS2530FE_t1M15	FerrettiP_2018	http://segatalab.cibio.unitn.it/data/Pasolli_et_al.html	Homo_sapiens	Homo_sapiens	human	NA	ITA	ITA	ITA	industrialized_human	metagenomic	CA_C10031IS2530FE_t1M15	industrialized_human
FerrettiP_2018__CA_C10031IS2534SA_t2M15	FerrettiP_2018	http://segatalab.cibio.unitn.it/data/Pasolli_et_al.html	Homo_sapiens	Homo_sapiens	human	NA	ITA	ITA	ITA	industrialized_human	metagenomic	CA_C10031IS2534SA_t2M15	industrialized_human
FerrettiP_2018__CA_C10031MS2525SA_t0M15	FerrettiP_2018	http://segatalab.cibio.unitn.it/data/Pasolli_et_al.html	Homo_sapiens	Homo_sapiens	human	NA	ITA	ITA	ITA	industrialized_human	metagenomic	CA_C10031MS2525SA_t0M15	industrialized_human
FerrettiP_2018__CA_C10031MS2526FE_t0M15	FerrettiP_2018	http://segatalab.cibio.unitn.it/data/Pasolli_et_al.html	Homo_sapiens	Homo_sapiens	human	NA	ITA	ITA	ITA	industrialized_human	metagenomic	CA_C10031MS2526FE_t0M15	industrialized_human
FerrettiP_2018__CA_C10031MS2527VA_t0M15	FerrettiP_2018	http://segatalab.cibio.unitn.it/data/Pasolli_et_al.html	Homo_sapiens	Homo_sapiens	human	NA	ITA	ITA	ITA	industrialized_human	metagenomic	CA_C10031MS2527VA_t0M15	industrialized_human
FerrettiP_2018__CA_C10031MS2528SK_t0M15	FerrettiP_2018	http://segatalab.cibio.unitn.it/data/Pasolli_et_al.html	Homo_sapiens	Homo_sapiens	human	NA	ITA	ITA	ITA	industrialized_human	metagenomic	CA_C10031MS2528SK_t0M15	industrialized_human
FerrettiP_2018__CA_C10032MS2543SA_t0M15	FerrettiP_2018	http://segatalab.cibio.unitn.it/data/Pasolli_et_al.html	Homo_sapiens	Homo_sapiens	human	NA	ITA	ITA	ITA	industrialized_human	metagenomic	CA_C10032MS2543SA_t0M15	industrialized_human
FerrettiP_2018__CA_C10032MS2544FE_t0M15	FerrettiP_2018	http://segatalab.cibio.unitn.it/data/Pasolli_et_al.html	Homo_sapiens	Homo_sapiens	human	NA	ITA	ITA	ITA	industrialized_human	metagenomic	CA_C10032MS2544FE_t0M15	industrialized_human
FerrettiP_2018__CA_C10034IS2587FE_t2M15	FerrettiP_2018	http://segatalab.cibio.unitn.it/data/Pasolli_et_al.html	Homo_sapiens	Homo_sapiens	human	NA	ITA	ITA	ITA	industrialized_human	metagenomic	CA_C10034IS2587FE_t2M15	industrialized_human
FerrettiP_2018__CA_C10034MS2579SA_t0M15	FerrettiP_2018	http://segatalab.cibio.unitn.it/data/Pasolli_et_al.html	Homo_sapiens	Homo_sapiens	human	NA	ITA	ITA	ITA	industrialized_human	metagenomic	CA_C10034MS2579SA_t0M15	industrialized_human
FerrettiP_2018__CA_C10034MS2580FE_t0M15	FerrettiP_2018	http://segatalab.cibio.unitn.it/data/Pasolli_et_al.html	Homo_sapiens	Homo_sapiens	human	NA	ITA	ITA	ITA	industrialized_human	metagenomic	CA_C10034MS2580FE_t0M15	industrialized_human
FerrettiP_2018__CA_C10035IS2602FE_t1M15	FerrettiP_2018	http://segatalab.cibio.unitn.it/data/Pasolli_et_al.html	Homo_sapiens	Homo_sapiens	human	NA	ITA	ITA	ITA	industrialized_human	metagenomic	CA_C10035IS2602FE_t1M15	industrialized_human
FerrettiP_2018__CA_C10035IS2605FE_t2M15	FerrettiP_2018	http://segatalab.cibio.unitn.it/data/Pasolli_et_al.html	Homo_sapiens	Homo_sapiens	human	NA	ITA	ITA	ITA	industrialized_human	metagenomic	CA_C10035IS2605FE_t2M15	industrialized_human
FerrettiP_2018__CA_C10035IS2609FE_t3M16	FerrettiP_2018	http://segatalab.cibio.unitn.it/data/Pasolli_et_al.html	Homo_sapiens	Homo_sapiens	human	NA	ITA	ITA	ITA	industrialized_human	metagenomic	CA_C10035IS2609FE_t3M16	industrialized_human
FerrettiP_2018__CA_C10035IS2913FE_t4M16	FerrettiP_2018	http://segatalab.cibio.unitn.it/data/Pasolli_et_al.html	Homo_sapiens	Homo_sapiens	human	NA	ITA	ITA	ITA	industrialized_human	metagenomic	CA_C10035IS2913FE_t4M16	industrialized_human
FerrettiP_2018__CA_C10035MS2597SA_t0M15	FerrettiP_2018	http://segatalab.cibio.unitn.it/data/Pasolli_et_al.html	Homo_sapiens	Homo_sapiens	human	NA	ITA	ITA	ITA	industrialized_human	metagenomic	CA_C10035MS2597SA_t0M15	industrialized_human
FerrettiP_2018__CA_C10035MS2598FE_t0M15	FerrettiP_2018	http://segatalab.cibio.unitn.it/data/Pasolli_et_al.html	Homo_sapiens	Homo_sapiens	human	NA	ITA	ITA	ITA	industrialized_human	metagenomic	CA_C10035MS2598FE_t0M15	industrialized_human
FerrettiP_2018__CA_C10039IS2681FE_t3M16	FerrettiP_2018	http://segatalab.cibio.unitn.it/data/Pasolli_et_al.html	Homo_sapiens	Homo_sapiens	human	NA	ITA	ITA	ITA	industrialized_human	metagenomic	CA_C10039IS2681FE_t3M16	industrialized_human
FerrettiP_2018__CA_C10039MS2669SA_t0M15	FerrettiP_2018	http://segatalab.cibio.unitn.it/data/Pasolli_et_al.html	Homo_sapiens	Homo_sapiens	human	NA	ITA	ITA	ITA	industrialized_human	metagenomic	CA_C10039MS2669SA_t0M15	industrialized_human
FerrettiP_2018__CA_C10039MS2670FE_t0M16	FerrettiP_2018	http://segatalab.cibio.unitn.it/data/Pasolli_et_al.html	Homo_sapiens	Homo_sapiens	human	NA	ITA	ITA	ITA	industrialized_human	metagenomic	CA_C10039MS2670FE_t0M16	industrialized_human
FerrettiP_2018__CA_C10042IS2731FE_t2M16	FerrettiP_2018	http://segatalab.cibio.unitn.it/data/Pasolli_et_al.html	Homo_sapiens	Homo_sapiens	human	NA	ITA	ITA	ITA	industrialized_human	metagenomic	CA_C10042IS2731FE_t2M16	industrialized_human
FerrettiP_2018__CA_C10042IS2735FE_t3M16	FerrettiP_2018	http://segatalab.cibio.unitn.it/data/Pasolli_et_al.html	Homo_sapiens	Homo_sapiens	human	NA	ITA	ITA	ITA	industrialized_human	metagenomic	CA_C10042IS2735FE_t3M16	industrialized_human
FerrettiP_2018__CA_C10042IS2739FE_t4M16	FerrettiP_2018	http://segatalab.cibio.unitn.it/data/Pasolli_et_al.html	Homo_sapiens	Homo_sapiens	human	NA	ITA	ITA	ITA	industrialized_human	metagenomic	CA_C10042IS2739FE_t4M16	industrialized_human
FerrettiP_2018__CA_C10042IS2739FE_t5M16	FerrettiP_2018	http://segatalab.cibio.unitn.it/data/Pasolli_et_al.html	Homo_sapiens	Homo_sapiens	human	NA	ITA	ITA	ITA	industrialized_human	metagenomic	CA_C10042IS2739FE_t5M16	industrialized_human
FerrettiP_2018__CA_C10042MS2723SA_t0M16	FerrettiP_2018	http://segatalab.cibio.unitn.it/data/Pasolli_et_al.html	Homo_sapiens	Homo_sapiens	human	NA	ITA	ITA	ITA	industrialized_human	metagenomic	CA_C10042MS2723SA_t0M16	industrialized_human
FerrettiP_2018__CA_C10042MS2724FE_t0M16	FerrettiP_2018	http://segatalab.cibio.unitn.it/data/Pasolli_et_al.html	Homo_sapiens	Homo_sapiens	human	NA	ITA	ITA	ITA	industrialized_human	metagenomic	CA_C10042MS2724FE_t0M16	industrialized_human
FerrettiP_2018__CA_C10043MS2741SA_t0M16	FerrettiP_2018	http://segatalab.cibio.unitn.it/data/Pasolli_et_al.html	Homo_sapiens	Homo_sapiens	human	NA	ITA	ITA	ITA	industrialized_human	metagenomic	CA_C10043MS2741SA_t0M16	industrialized_human
FerrettiP_2018__CA_C10043MS2742FE_t0M16	FerrettiP_2018	http://segatalab.cibio.unitn.it/data/Pasolli_et_al.html	Homo_sapiens	Homo_sapiens	human	NA	ITA	ITA	ITA	industrialized_human	metagenomic	CA_C10043MS2742FE_t0M16	industrialized_human
FerrettiP_2018__CA_C10049IS2854FE_t1M16	FerrettiP_2018	http://segatalab.cibio.unitn.it/data/Pasolli_et_al.html	Homo_sapiens	Homo_sapiens	human	NA	ITA	ITA	ITA	industrialized_human	metagenomic	CA_C10049IS2854FE_t1M16	industrialized_human
FerrettiP_2018__CA_C10049MS2849SA_t0M16	FerrettiP_2018	http://segatalab.cibio.unitn.it/data/Pasolli_et_al.html	Homo_sapiens	Homo_sapiens	human	NA	ITA	ITA	ITA	industrialized_human	metagenomic	CA_C10049MS2849SA_t0M16	industrialized_human
FerrettiP_2018__CA_C10049MS2850FE_t0M16	FerrettiP_2018	http://segatalab.cibio.unitn.it/data/Pasolli_et_al.html	Homo_sapiens	Homo_sapiens	human	NA	ITA	ITA	ITA	industrialized_human	metagenomic	CA_C10049MS2850FE_t0M16	industrialized_human
FerrettiP_2018__CA_C10051MS2887VA_t0M15	FerrettiP_2018	http://segatalab.cibio.unitn.it/data/Pasolli_et_al.html	Homo_sapiens	Homo_sapiens	human	NA	ITA	ITA	ITA	industrialized_human	metagenomic	CA_C10051MS2887VA_t0M15	industrialized_human
FerrettiP_2018__CA_C10052IS2915FE_t3M16	FerrettiP_2018	http://segatalab.cibio.unitn.it/data/Pasolli_et_al.html	Homo_sapiens	Homo_sapiens	human	NA	ITA	ITA	ITA	industrialized_human	metagenomic	CA_C10052IS2915FE_t3M16	industrialized_human
FerrettiP_2018__CA_C10052MS2903SA_t0M16	FerrettiP_2018	http://segatalab.cibio.unitn.it/data/Pasolli_et_al.html	Homo_sapiens	Homo_sapiens	human	NA	ITA	ITA	ITA	industrialized_human	metagenomic	CA_C10052MS2903SA_t0M16	industrialized_human
FerrettiP_2018__CA_C10052MS2904FE_t0M16	FerrettiP_2018	http://segatalab.cibio.unitn.it/data/Pasolli_et_al.html	Homo_sapiens	Homo_sapiens	human	NA	ITA	ITA	ITA	industrialized_human	metagenomic	CA_C10052MS2904FE_t0M16	industrialized_human
FerrettiP_2018__CA_C10055IS2962FE_t1M16	FerrettiP_2018	http://segatalab.cibio.unitn.it/data/Pasolli_et_al.html	Homo_sapiens	Homo_sapiens	human	NA	ITA	ITA	ITA	industrialized_human	metagenomic	CA_C10055IS2962FE_t1M16	industrialized_human
FerrettiP_2018__CA_C10055IS2965FE_t2M16	FerrettiP_2018	http://segatalab.cibio.unitn.it/data/Pasolli_et_al.html	Homo_sapiens	Homo_sapiens	human	NA	ITA	ITA	ITA	industrialized_human	metagenomic	CA_C10055IS2965FE_t2M16	industrialized_human
FerrettiP_2018__CA_C10055MS2957SA_t0M16	FerrettiP_2018	http://segatalab.cibio.unitn.it/data/Pasolli_et_al.html	Homo_sapiens	Homo_sapiens	human	NA	ITA	ITA	ITA	industrialized_human	metagenomic	CA_C10055MS2957SA_t0M16	industrialized_human
FerrettiP_2018__CA_C10055MS2958FE_t0M16	FerrettiP_2018	http://segatalab.cibio.unitn.it/data/Pasolli_et_al.html	Homo_sapiens	Homo_sapiens	human	NA	ITA	ITA	ITA	industrialized_human	metagenomic	CA_C10055MS2958FE_t0M16	industrialized_human
GeversD_2014__SKBSTL001	GeversD_2014	http://segatalab.cibio.unitn.it/data/Pasolli_et_al.html	Homo_sapiens	Homo_sapiens	human	NA	USA	USA	USA	industrialized_human	metagenomic	SKBSTL001	industrialized_human
GeversD_2014__SKBSTL002	GeversD_2014	http://segatalab.cibio.unitn.it/data/Pasolli_et_al.html	Homo_sapiens	Homo_sapiens	human	NA	USA	USA	USA	industrialized_human	metagenomic	SKBSTL002	industrialized_human
GeversD_2014__SKBSTL004	GeversD_2014	http://segatalab.cibio.unitn.it/data/Pasolli_et_al.html	Homo_sapiens	Homo_sapiens	human	NA	USA	USA	USA	industrialized_human	metagenomic	SKBSTL004	industrialized_human
GeversD_2014__SKBSTL006	GeversD_2014	http://segatalab.cibio.unitn.it/data/Pasolli_et_al.html	Homo_sapiens	Homo_sapiens	human	NA	USA	USA	USA	industrialized_human	metagenomic	SKBSTL006	industrialized_human
GeversD_2014__SKBSTL007	GeversD_2014	http://segatalab.cibio.unitn.it/data/Pasolli_et_al.html	Homo_sapiens	Homo_sapiens	human	NA	USA	USA	USA	industrialized_human	metagenomic	SKBSTL007	industrialized_human
GeversD_2014__SKBSTL008	GeversD_2014	http://segatalab.cibio.unitn.it/data/Pasolli_et_al.html	Homo_sapiens	Homo_sapiens	human	NA	USA	USA	USA	industrialized_human	metagenomic	SKBSTL008	industrialized_human
GeversD_2014__SKBSTL009	GeversD_2014	http://segatalab.cibio.unitn.it/data/Pasolli_et_al.html	Homo_sapiens	Homo_sapiens	human	NA	USA	USA	USA	industrialized_human	metagenomic	SKBSTL009	industrialized_human
GeversD_2014__SKBSTL010	GeversD_2014	http://segatalab.cibio.unitn.it/data/Pasolli_et_al.html	Homo_sapiens	Homo_sapiens	human	NA	USA	USA	USA	industrialized_human	metagenomic	SKBSTL010	industrialized_human
GeversD_2014__SKBSTL012	GeversD_2014	http://segatalab.cibio.unitn.it/data/Pasolli_et_al.html	Homo_sapiens	Homo_sapiens	human	NA	USA	USA	USA	industrialized_human	metagenomic	SKBSTL012	industrialized_human
GeversD_2014__SKBSTL013	GeversD_2014	http://segatalab.cibio.unitn.it/data/Pasolli_et_al.html	Homo_sapiens	Homo_sapiens	human	NA	USA	USA	USA	industrialized_human	metagenomic	SKBSTL013	industrialized_human
GeversD_2014__SKBSTL014	GeversD_2014	http://segatalab.cibio.unitn.it/data/Pasolli_et_al.html	Homo_sapiens	Homo_sapiens	human	NA	USA	USA	USA	industrialized_human	metagenomic	SKBSTL014	industrialized_human
GeversD_2014__SKBSTL015	GeversD_2014	http://segatalab.cibio.unitn.it/data/Pasolli_et_al.html	Homo_sapiens	Homo_sapiens	human	NA	USA	USA	USA	industrialized_human	metagenomic	SKBSTL015	industrialized_human
GeversD_2014__SKBSTL016	GeversD_2014	http://segatalab.cibio.unitn.it/data/Pasolli_et_al.html	Homo_sapiens	Homo_sapiens	human	NA	USA	USA	USA	industrialized_human	metagenomic	SKBSTL016	industrialized_human
GeversD_2014__SKBSTL018	GeversD_2014	http://segatalab.cibio.unitn.it/data/Pasolli_et_al.html	Homo_sapiens	Homo_sapiens	human	NA	USA	USA	USA	industrialized_human	metagenomic	SKBSTL018	industrialized_human
GeversD_2014__SKBSTL019	GeversD_2014	http://segatalab.cibio.unitn.it/data/Pasolli_et_al.html	Homo_sapiens	Homo_sapiens	human	NA	USA	USA	USA	industrialized_human	metagenomic	SKBSTL019	industrialized_human
GeversD_2014__SKBSTL021	GeversD_2014	http://segatalab.cibio.unitn.it/data/Pasolli_et_al.html	Homo_sapiens	Homo_sapiens	human	NA	USA	USA	USA	industrialized_human	metagenomic	SKBSTL021	industrialized_human
GeversD_2014__SKBSTL023	GeversD_2014	http://segatalab.cibio.unitn.it/data/Pasolli_et_al.html	Homo_sapiens	Homo_sapiens	human	NA	USA	USA	USA	industrialized_human	metagenomic	SKBSTL023	industrialized_human
GeversD_2014__SKBSTL024	GeversD_2014	http://segatalab.cibio.unitn.it/data/Pasolli_et_al.html	Homo_sapiens	Homo_sapiens	human	NA	USA	USA	USA	industrialized_human	metagenomic	SKBSTL024	industrialized_human
GeversD_2014__SKBSTL025	GeversD_2014	http://segatalab.cibio.unitn.it/data/Pasolli_et_al.html	Homo_sapiens	Homo_sapiens	human	NA	USA	USA	USA	industrialized_human	metagenomic	SKBSTL025	industrialized_human
GeversD_2014__SKBSTL026	GeversD_2014	http://segatalab.cibio.unitn.it/data/Pasolli_et_al.html	Homo_sapiens	Homo_sapiens	human	NA	USA	USA	USA	industrialized_human	metagenomic	SKBSTL026	industrialized_human
GeversD_2014__SKBSTL027	GeversD_2014	http://segatalab.cibio.unitn.it/data/Pasolli_et_al.html	Homo_sapiens	Homo_sapiens	human	NA	USA	USA	USA	industrialized_human	metagenomic	SKBSTL027	industrialized_human
GeversD_2014__SKBSTL028	GeversD_2014	http://segatalab.cibio.unitn.it/data/Pasolli_et_al.html	Homo_sapiens	Homo_sapiens	human	NA	USA	USA	USA	industrialized_human	metagenomic	SKBSTL028	industrialized_human
GeversD_2014__SKBSTL031	GeversD_2014	http://segatalab.cibio.unitn.it/data/Pasolli_et_al.html	Homo_sapiens	Homo_sapiens	human	NA	USA	USA	USA	industrialized_human	metagenomic	SKBSTL031	industrialized_human
GeversD_2014__SKBSTL033	GeversD_2014	http://segatalab.cibio.unitn.it/data/Pasolli_et_al.html	Homo_sapiens	Homo_sapiens	human	NA	USA	USA	USA	industrialized_human	metagenomic	SKBSTL033	industrialized_human
GeversD_2014__SKBSTL034	GeversD_2014	http://segatalab.cibio.unitn.it/data/Pasolli_et_al.html	Homo_sapiens	Homo_sapiens	human	NA	USA	USA	USA	industrialized_human	metagenomic	SKBSTL034	industrialized_human
GeversD_2014__SKBSTL036	GeversD_2014	http://segatalab.cibio.unitn.it/data/Pasolli_et_al.html	Homo_sapiens	Homo_sapiens	human	NA	USA	USA	USA	industrialized_human	metagenomic	SKBSTL036	industrialized_human
GeversD_2014__SKBSTL038	GeversD_2014	http://segatalab.cibio.unitn.it/data/Pasolli_et_al.html	Homo_sapiens	Homo_sapiens	human	NA	USA	USA	USA	industrialized_human	metagenomic	SKBSTL038	industrialized_human
GeversD_2014__SKBSTL040	GeversD_2014	http://segatalab.cibio.unitn.it/data/Pasolli_et_al.html	Homo_sapiens	Homo_sapiens	human	NA	USA	USA	USA	industrialized_human	metagenomic	SKBSTL040	industrialized_human
GeversD_2014__SKBSTL041	GeversD_2014	http://segatalab.cibio.unitn.it/data/Pasolli_et_al.html	Homo_sapiens	Homo_sapiens	human	NA	USA	USA	USA	industrialized_human	metagenomic	SKBSTL041	industrialized_human
GeversD_2014__SKBSTL042	GeversD_2014	http://segatalab.cibio.unitn.it/data/Pasolli_et_al.html	Homo_sapiens	Homo_sapiens	human	NA	USA	USA	USA	industrialized_human	metagenomic	SKBSTL042	industrialized_human
GeversD_2014__SKBSTL043	GeversD_2014	http://segatalab.cibio.unitn.it/data/Pasolli_et_al.html	Homo_sapiens	Homo_sapiens	human	NA	USA	USA	USA	industrialized_human	metagenomic	SKBSTL043	industrialized_human
GeversD_2014__SKBSTL059	GeversD_2014	http://segatalab.cibio.unitn.it/data/Pasolli_et_al.html	Homo_sapiens	Homo_sapiens	human	NA	USA	USA	USA	industrialized_human	metagenomic	SKBSTL059	industrialized_human
GeversD_2014__SKBSTL060	GeversD_2014	http://segatalab.cibio.unitn.it/data/Pasolli_et_al.html	Homo_sapiens	Homo_sapiens	human	NA	USA	USA	USA	industrialized_human	metagenomic	SKBSTL060	industrialized_human
GeversD_2014__SKBSTL061	GeversD_2014	http://segatalab.cibio.unitn.it/data/Pasolli_et_al.html	Homo_sapiens	Homo_sapiens	human	NA	USA	USA	USA	industrialized_human	metagenomic	SKBSTL061	industrialized_human
GeversD_2014__SKBSTL062	GeversD_2014	http://segatalab.cibio.unitn.it/data/Pasolli_et_al.html	Homo_sapiens	Homo_sapiens	human	NA	USA	USA	USA	industrialized_human	metagenomic	SKBSTL062	industrialized_human
GeversD_2014__SKBSTL063	GeversD_2014	http://segatalab.cibio.unitn.it/data/Pasolli_et_al.html	Homo_sapiens	Homo_sapiens	human	NA	USA	USA	USA	industrialized_human	metagenomic	SKBSTL063	industrialized_human
GeversD_2014__SKBSTL064	GeversD_2014	http://segatalab.cibio.unitn.it/data/Pasolli_et_al.html	Homo_sapiens	Homo_sapiens	human	NA	USA	USA	USA	industrialized_human	metagenomic	SKBSTL064	industrialized_human
GeversD_2014__SKBSTL065	GeversD_2014	http://segatalab.cibio.unitn.it/data/Pasolli_et_al.html	Homo_sapiens	Homo_sapiens	human	NA	USA	USA	USA	industrialized_human	metagenomic	SKBSTL065	industrialized_human
GeversD_2014__SKBSTL066	GeversD_2014	http://segatalab.cibio.unitn.it/data/Pasolli_et_al.html	Homo_sapiens	Homo_sapiens	human	NA	USA	USA	USA	industrialized_human	metagenomic	SKBSTL066	industrialized_human
GeversD_2014__SKBSTL067	GeversD_2014	http://segatalab.cibio.unitn.it/data/Pasolli_et_al.html	Homo_sapiens	Homo_sapiens	human	NA	USA	USA	USA	industrialized_human	metagenomic	SKBSTL067	industrialized_human
GeversD_2014__SKBSTL068	GeversD_2014	http://segatalab.cibio.unitn.it/data/Pasolli_et_al.html	Homo_sapiens	Homo_sapiens	human	NA	USA	USA	USA	industrialized_human	metagenomic	SKBSTL068	industrialized_human
GeversD_2014__SKBSTL069	GeversD_2014	http://segatalab.cibio.unitn.it/data/Pasolli_et_al.html	Homo_sapiens	Homo_sapiens	human	NA	USA	USA	USA	industrialized_human	metagenomic	SKBSTL069	industrialized_human
GeversD_2014__SKSTL0001	GeversD_2014	http://segatalab.cibio.unitn.it/data/Pasolli_et_al.html	Homo_sapiens	Homo_sapiens	human	NA	USA	USA	USA	industrialized_human	metagenomic	SKSTL0001	industrialized_human
GeversD_2014__SKSTL0003	GeversD_2014	http://segatalab.cibio.unitn.it/data/Pasolli_et_al.html	Homo_sapiens	Homo_sapiens	human	NA	USA	USA	USA	industrialized_human	metagenomic	SKSTL0003	industrialized_human
GeversD_2014__SKSTL0004	GeversD_2014	http://segatalab.cibio.unitn.it/data/Pasolli_et_al.html	Homo_sapiens	Homo_sapiens	human	NA	USA	USA	USA	industrialized_human	metagenomic	SKSTL0004	industrialized_human
GeversD_2014__SKSTL0005	GeversD_2014	http://segatalab.cibio.unitn.it/data/Pasolli_et_al.html	Homo_sapiens	Homo_sapiens	human	NA	USA	USA	USA	industrialized_human	metagenomic	SKSTL0005	industrialized_human
GeversD_2014__SKSTL0006	GeversD_2014	http://segatalab.cibio.unitn.it/data/Pasolli_et_al.html	Homo_sapiens	Homo_sapiens	human	NA	USA	USA	USA	industrialized_human	metagenomic	SKSTL0006	industrialized_human
HMP_2012__SRS011061	HMP_2012	http://segatalab.cibio.unitn.it/data/Pasolli_et_al.html	Homo_sapiens	Homo_sapiens	human	NA	USA	USA	USA	industrialized_human	metagenomic	SRS011061	industrialized_human
HMP_2012__SRS011084	HMP_2012	http://segatalab.cibio.unitn.it/data/Pasolli_et_al.html	Homo_sapiens	Homo_sapiens	human	NA	USA	USA	USA	industrialized_human	metagenomic	SRS011084	industrialized_human
HMP_2012__SRS011086	HMP_2012	http://segatalab.cibio.unitn.it/data/Pasolli_et_al.html	Homo_sapiens	Homo_sapiens	human	NA	USA	USA	USA	industrialized_human	metagenomic	SRS011086	industrialized_human
HMP_2012__SRS011098	HMP_2012	http://segatalab.cibio.unitn.it/data/Pasolli_et_al.html	Homo_sapiens	Homo_sapiens	human	NA	USA	USA	USA	industrialized_human	metagenomic	SRS011098	industrialized_human
HMP_2012__SRS011105	HMP_2012	http://segatalab.cibio.unitn.it/data/Pasolli_et_al.html	Homo_sapiens	Homo_sapiens	human	NA	USA	USA	USA	industrialized_human	metagenomic	SRS011105	industrialized_human
HMP_2012__SRS011111	HMP_2012	http://segatalab.cibio.unitn.it/data/Pasolli_et_al.html	Homo_sapiens	Homo_sapiens	human	NA	USA	USA	USA	industrialized_human	metagenomic	SRS011111	industrialized_human
HMP_2012__SRS011115	HMP_2012	http://segatalab.cibio.unitn.it/data/Pasolli_et_al.html	Homo_sapiens	Homo_sapiens	human	NA	USA	USA	USA	industrialized_human	metagenomic	SRS011115	industrialized_human
HMP_2012__SRS011126	HMP_2012	http://segatalab.cibio.unitn.it/data/Pasolli_et_al.html	Homo_sapiens	Homo_sapiens	human	NA	USA	USA	USA	industrialized_human	metagenomic	SRS011126	industrialized_human
HMP_2012__SRS011134	HMP_2012	http://segatalab.cibio.unitn.it/data/Pasolli_et_al.html	Homo_sapiens	Homo_sapiens	human	NA	USA	USA	USA	industrialized_human	metagenomic	SRS011134	industrialized_human
HMP_2012__SRS011140	HMP_2012	http://segatalab.cibio.unitn.it/data/Pasolli_et_al.html	Homo_sapiens	Homo_sapiens	human	NA	USA	USA	USA	industrialized_human	metagenomic	SRS011140	industrialized_human
HMP_2012__SRS011152	HMP_2012	http://segatalab.cibio.unitn.it/data/Pasolli_et_al.html	Homo_sapiens	Homo_sapiens	human	NA	USA	USA	USA	industrialized_human	metagenomic	SRS011152	industrialized_human
HMP_2012__SRS011239	HMP_2012	http://segatalab.cibio.unitn.it/data/Pasolli_et_al.html	Homo_sapiens	Homo_sapiens	human	NA	USA	USA	USA	industrialized_human	metagenomic	SRS011239	industrialized_human
HMP_2012__SRS011243	HMP_2012	http://segatalab.cibio.unitn.it/data/Pasolli_et_al.html	Homo_sapiens	Homo_sapiens	human	NA	USA	USA	USA	industrialized_human	metagenomic	SRS011243	industrialized_human
HMP_2012__SRS011247	HMP_2012	http://segatalab.cibio.unitn.it/data/Pasolli_et_al.html	Homo_sapiens	Homo_sapiens	human	NA	USA	USA	USA	industrialized_human	metagenomic	SRS011247	industrialized_human
HMP_2012__SRS011255	HMP_2012	http://segatalab.cibio.unitn.it/data/Pasolli_et_al.html	Homo_sapiens	Homo_sapiens	human	NA	USA	USA	USA	industrialized_human	metagenomic	SRS011255	industrialized_human
HMP_2012__SRS011271	HMP_2012	http://segatalab.cibio.unitn.it/data/Pasolli_et_al.html	Homo_sapiens	Homo_sapiens	human	NA	USA	USA	USA	industrialized_human	metagenomic	SRS011271	industrialized_human
HMP_2012__SRS011302	HMP_2012	http://segatalab.cibio.unitn.it/data/Pasolli_et_al.html	Homo_sapiens	Homo_sapiens	human	NA	USA	USA	USA	industrialized_human	metagenomic	SRS011302	industrialized_human
HMP_2012__SRS011306	HMP_2012	http://segatalab.cibio.unitn.it/data/Pasolli_et_al.html	Homo_sapiens	Homo_sapiens	human	NA	USA	USA	USA	industrialized_human	metagenomic	SRS011306	industrialized_human
HMP_2012__SRS011310	HMP_2012	http://segatalab.cibio.unitn.it/data/Pasolli_et_al.html	Homo_sapiens	Homo_sapiens	human	NA	USA	USA	USA	industrialized_human	metagenomic	SRS011310	industrialized_human
HMP_2012__SRS011343	HMP_2012	http://segatalab.cibio.unitn.it/data/Pasolli_et_al.html	Homo_sapiens	Homo_sapiens	human	NA	USA	USA	USA	industrialized_human	metagenomic	SRS011343	industrialized_human
HMP_2012__SRS011405	HMP_2012	http://segatalab.cibio.unitn.it/data/Pasolli_et_al.html	Homo_sapiens	Homo_sapiens	human	NA	USA	USA	USA	industrialized_human	metagenomic	SRS011405	industrialized_human
HMP_2012__SRS011452	HMP_2012	http://segatalab.cibio.unitn.it/data/Pasolli_et_al.html	Homo_sapiens	Homo_sapiens	human	NA	USA	USA	USA	industrialized_human	metagenomic	SRS011452	industrialized_human
HMP_2012__SRS011529	HMP_2012	http://segatalab.cibio.unitn.it/data/Pasolli_et_al.html	Homo_sapiens	Homo_sapiens	human	NA	USA	USA	USA	industrialized_human	metagenomic	SRS011529	industrialized_human
HMP_2012__SRS011586	HMP_2012	http://segatalab.cibio.unitn.it/data/Pasolli_et_al.html	Homo_sapiens	Homo_sapiens	human	NA	USA	USA	USA	industrialized_human	metagenomic	SRS011586	industrialized_human
HMP_2012__SRS012273	HMP_2012	http://segatalab.cibio.unitn.it/data/Pasolli_et_al.html	Homo_sapiens	Homo_sapiens	human	NA	USA	USA	USA	industrialized_human	metagenomic	SRS012273	industrialized_human
HMP_2012__SRS012279	HMP_2012	http://segatalab.cibio.unitn.it/data/Pasolli_et_al.html	Homo_sapiens	Homo_sapiens	human	NA	USA	USA	USA	industrialized_human	metagenomic	SRS012279	industrialized_human
HMP_2012__SRS012285	HMP_2012	http://segatalab.cibio.unitn.it/data/Pasolli_et_al.html	Homo_sapiens	Homo_sapiens	human	NA	USA	USA	USA	industrialized_human	metagenomic	SRS012285	industrialized_human
HMP_2012__SRS012902	HMP_2012	http://segatalab.cibio.unitn.it/data/Pasolli_et_al.html	Homo_sapiens	Homo_sapiens	human	NA	USA	USA	USA	industrialized_human	metagenomic	SRS012902	industrialized_human
HMP_2012__SRS013158	HMP_2012	http://segatalab.cibio.unitn.it/data/Pasolli_et_al.html	Homo_sapiens	Homo_sapiens	human	NA	USA	USA	USA	industrialized_human	metagenomic	SRS013158	industrialized_human
HMP_2012__SRS013164	HMP_2012	http://segatalab.cibio.unitn.it/data/Pasolli_et_al.html	Homo_sapiens	Homo_sapiens	human	NA	USA	USA	USA	industrialized_human	metagenomic	SRS013164	industrialized_human
HMP_2012__SRS013170	HMP_2012	http://segatalab.cibio.unitn.it/data/Pasolli_et_al.html	Homo_sapiens	Homo_sapiens	human	NA	USA	USA	USA	industrialized_human	metagenomic	SRS013170	industrialized_human
HMP_2012__SRS013215	HMP_2012	http://segatalab.cibio.unitn.it/data/Pasolli_et_al.html	Homo_sapiens	Homo_sapiens	human	NA	USA	USA	USA	industrialized_human	metagenomic	SRS013215	industrialized_human
HMP_2012__SRS013234	HMP_2012	http://segatalab.cibio.unitn.it/data/Pasolli_et_al.html	Homo_sapiens	Homo_sapiens	human	NA	USA	USA	USA	industrialized_human	metagenomic	SRS013234	industrialized_human
HMP_2012__SRS013239	HMP_2012	http://segatalab.cibio.unitn.it/data/Pasolli_et_al.html	Homo_sapiens	Homo_sapiens	human	NA	USA	USA	USA	industrialized_human	metagenomic	SRS013239	industrialized_human
HMP_2012__SRS013252	HMP_2012	http://segatalab.cibio.unitn.it/data/Pasolli_et_al.html	Homo_sapiens	Homo_sapiens	human	NA	USA	USA	USA	industrialized_human	metagenomic	SRS013252	industrialized_human
HMP_2012__SRS013476	HMP_2012	http://segatalab.cibio.unitn.it/data/Pasolli_et_al.html	Homo_sapiens	Homo_sapiens	human	NA	USA	USA	USA	industrialized_human	metagenomic	SRS013476	industrialized_human
HMP_2012__SRS013502	HMP_2012	http://segatalab.cibio.unitn.it/data/Pasolli_et_al.html	Homo_sapiens	Homo_sapiens	human	NA	USA	USA	USA	industrialized_human	metagenomic	SRS013502	industrialized_human
HMP_2012__SRS013506	HMP_2012	http://segatalab.cibio.unitn.it/data/Pasolli_et_al.html	Homo_sapiens	Homo_sapiens	human	NA	USA	USA	USA	industrialized_human	metagenomic	SRS013506	industrialized_human
HMP_2012__SRS013521	HMP_2012	http://segatalab.cibio.unitn.it/data/Pasolli_et_al.html	Homo_sapiens	Homo_sapiens	human	NA	USA	USA	USA	industrialized_human	metagenomic	SRS013521	industrialized_human
HMP_2012__SRS013533	HMP_2012	http://segatalab.cibio.unitn.it/data/Pasolli_et_al.html	Homo_sapiens	Homo_sapiens	human	NA	USA	USA	USA	industrialized_human	metagenomic	SRS013533	industrialized_human
HMP_2012__SRS013542	HMP_2012	http://segatalab.cibio.unitn.it/data/Pasolli_et_al.html	Homo_sapiens	Homo_sapiens	human	NA	USA	USA	USA	industrialized_human	metagenomic	SRS013542	industrialized_human
HMP_2012__SRS013687	HMP_2012	http://segatalab.cibio.unitn.it/data/Pasolli_et_al.html	Homo_sapiens	Homo_sapiens	human	NA	USA	USA	USA	industrialized_human	metagenomic	SRS013687	industrialized_human
HMP_2012__SRS013705	HMP_2012	http://segatalab.cibio.unitn.it/data/Pasolli_et_al.html	Homo_sapiens	Homo_sapiens	human	NA	USA	USA	USA	industrialized_human	metagenomic	SRS013705	industrialized_human
HMP_2012__SRS013711	HMP_2012	http://segatalab.cibio.unitn.it/data/Pasolli_et_al.html	Homo_sapiens	Homo_sapiens	human	NA	USA	USA	USA	industrialized_human	metagenomic	SRS013711	industrialized_human
HMP_2012__SRS013723	HMP_2012	http://segatalab.cibio.unitn.it/data/Pasolli_et_al.html	Homo_sapiens	Homo_sapiens	human	NA	USA	USA	USA	industrialized_human	metagenomic	SRS013723	industrialized_human
HMP_2012__SRS013800	HMP_2012	http://segatalab.cibio.unitn.it/data/Pasolli_et_al.html	Homo_sapiens	Homo_sapiens	human	NA	USA	USA	USA	industrialized_human	metagenomic	SRS013800	industrialized_human
HMP_2012__SRS013818	HMP_2012	http://segatalab.cibio.unitn.it/data/Pasolli_et_al.html	Homo_sapiens	Homo_sapiens	human	NA	USA	USA	USA	industrialized_human	metagenomic	SRS013818	industrialized_human
HMP_2012__SRS013825	HMP_2012	http://segatalab.cibio.unitn.it/data/Pasolli_et_al.html	Homo_sapiens	Homo_sapiens	human	NA	USA	USA	USA	industrialized_human	metagenomic	SRS013825	industrialized_human
HMP_2012__SRS013836	HMP_2012	http://segatalab.cibio.unitn.it/data/Pasolli_et_al.html	Homo_sapiens	Homo_sapiens	human	NA	USA	USA	USA	industrialized_human	metagenomic	SRS013836	industrialized_human
HMP_2012__SRS013879	HMP_2012	http://segatalab.cibio.unitn.it/data/Pasolli_et_al.html	Homo_sapiens	Homo_sapiens	human	NA	USA	USA	USA	industrialized_human	metagenomic	SRS013879	industrialized_human
HMP_2012__SRS013881	HMP_2012	http://segatalab.cibio.unitn.it/data/Pasolli_et_al.html	Homo_sapiens	Homo_sapiens	human	NA	USA	USA	USA	industrialized_human	metagenomic	SRS013881	industrialized_human
HMP_2012__SRS013942	HMP_2012	http://segatalab.cibio.unitn.it/data/Pasolli_et_al.html	Homo_sapiens	Homo_sapiens	human	NA	USA	USA	USA	industrialized_human	metagenomic	SRS013942	industrialized_human
HMP_2012__SRS013945	HMP_2012	http://segatalab.cibio.unitn.it/data/Pasolli_et_al.html	Homo_sapiens	Homo_sapiens	human	NA	USA	USA	USA	industrialized_human	metagenomic	SRS013945	industrialized_human
HMP_2012__SRS013946	HMP_2012	http://segatalab.cibio.unitn.it/data/Pasolli_et_al.html	Homo_sapiens	Homo_sapiens	human	NA	USA	USA	USA	industrialized_human	metagenomic	SRS013946	industrialized_human
HMP_2012__SRS013947	HMP_2012	http://segatalab.cibio.unitn.it/data/Pasolli_et_al.html	Homo_sapiens	Homo_sapiens	human	NA	USA	USA	USA	industrialized_human	metagenomic	SRS013947	industrialized_human
HMP_2012__SRS013948	HMP_2012	http://segatalab.cibio.unitn.it/data/Pasolli_et_al.html	Homo_sapiens	Homo_sapiens	human	NA	USA	USA	USA	industrialized_human	metagenomic	SRS013948	industrialized_human
HMP_2012__SRS013949	HMP_2012	http://segatalab.cibio.unitn.it/data/Pasolli_et_al.html	Homo_sapiens	Homo_sapiens	human	NA	USA	USA	USA	industrialized_human	metagenomic	SRS013949	industrialized_human
HMP_2012__SRS013950	HMP_2012	http://segatalab.cibio.unitn.it/data/Pasolli_et_al.html	Homo_sapiens	Homo_sapiens	human	NA	USA	USA	USA	industrialized_human	metagenomic	SRS013950	industrialized_human
HMP_2012__SRS013951	HMP_2012	http://segatalab.cibio.unitn.it/data/Pasolli_et_al.html	Homo_sapiens	Homo_sapiens	human	NA	USA	USA	USA	industrialized_human	metagenomic	SRS013951	industrialized_human
HMP_2012__SRS014107	HMP_2012	http://segatalab.cibio.unitn.it/data/Pasolli_et_al.html	Homo_sapiens	Homo_sapiens	human	NA	USA	USA	USA	industrialized_human	metagenomic	SRS014107	industrialized_human
HMP_2012__SRS014124	HMP_2012	http://segatalab.cibio.unitn.it/data/Pasolli_et_al.html	Homo_sapiens	Homo_sapiens	human	NA	USA	USA	USA	industrialized_human	metagenomic	SRS014124	industrialized_human
HMP_2012__SRS014235	HMP_2012	http://segatalab.cibio.unitn.it/data/Pasolli_et_al.html	Homo_sapiens	Homo_sapiens	human	NA	USA	USA	USA	industrialized_human	metagenomic	SRS014235	industrialized_human
HMP_2012__SRS014271	HMP_2012	http://segatalab.cibio.unitn.it/data/Pasolli_et_al.html	Homo_sapiens	Homo_sapiens	human	NA	USA	USA	USA	industrialized_human	metagenomic	SRS014271	industrialized_human
HMP_2012__SRS014287	HMP_2012	http://segatalab.cibio.unitn.it/data/Pasolli_et_al.html	Homo_sapiens	Homo_sapiens	human	NA	USA	USA	USA	industrialized_human	metagenomic	SRS014287	industrialized_human
HMP_2012__SRS014313	HMP_2012	http://segatalab.cibio.unitn.it/data/Pasolli_et_al.html	Homo_sapiens	Homo_sapiens	human	NA	USA	USA	USA	industrialized_human	metagenomic	SRS014313	industrialized_human
HMP_2012__SRS014459	HMP_2012	http://segatalab.cibio.unitn.it/data/Pasolli_et_al.html	Homo_sapiens	Homo_sapiens	human	NA	USA	USA	USA	industrialized_human	metagenomic	SRS014459	industrialized_human
HMP_2012__SRS014470	HMP_2012	http://segatalab.cibio.unitn.it/data/Pasolli_et_al.html	Homo_sapiens	Homo_sapiens	human	NA	USA	USA	USA	industrialized_human	metagenomic	SRS014470	industrialized_human
HMP_2012__SRS014473	HMP_2012	http://segatalab.cibio.unitn.it/data/Pasolli_et_al.html	Homo_sapiens	Homo_sapiens	human	NA	USA	USA	USA	industrialized_human	metagenomic	SRS014473	industrialized_human
HMP_2012__SRS014474	HMP_2012	http://segatalab.cibio.unitn.it/data/Pasolli_et_al.html	Homo_sapiens	Homo_sapiens	human	NA	USA	USA	USA	industrialized_human	metagenomic	SRS014474	industrialized_human
HMP_2012__SRS014476	HMP_2012	http://segatalab.cibio.unitn.it/data/Pasolli_et_al.html	Homo_sapiens	Homo_sapiens	human	NA	USA	USA	USA	industrialized_human	metagenomic	SRS014476	industrialized_human
HMP_2012__SRS014477	HMP_2012	http://segatalab.cibio.unitn.it/data/Pasolli_et_al.html	Homo_sapiens	Homo_sapiens	human	NA	USA	USA	USA	industrialized_human	metagenomic	SRS014477	industrialized_human
HMP_2012__SRS014573	HMP_2012	http://segatalab.cibio.unitn.it/data/Pasolli_et_al.html	Homo_sapiens	Homo_sapiens	human	NA	USA	USA	USA	industrialized_human	metagenomic	SRS014573	industrialized_human
[truncated: 5,568 more rows]
