# Supplementary material for: Captivity and the co-diversification of great ape microbiomes
Source: Nat Commun. 2021 Sep 24;12:5632. doi: 10.1038/s41467-021-25732-y (PMC8463570; doi:10.1038/s41467-021-25732-y)
Supplement: Supplementary file 6 — Supplemental data 3 [file 41467_2021_25732_MOESM6_ESM.txt]

Supplemental data 3. Individual histories and dietary information for captive great apes provided by the Houston and Columbus Zoos
name	species	common name	DOB	age	sex	how long in captivity	fam history	location	antibiotic use	diet
Charlie	Pan troglodytes	Chimpanzee	est 1972	45	Male	since circa 1974	sire of Maizey and Annie	Columbus Zoo	All the chimps have been on antibiotics on multiple occasions. Often to treat large wounds, but occasionally for diarrhea. We have treated Balantidium and shigella outbreaks in the whole group and the occasional UTI. We have used doxycycline, Clavamox, paromomycin, enrofloxicin, and metronidazole at different times.	All chimpanzees are fed commericial feed with cultivated vegetables and fruits, and browse on the zoo's approved list in compliance with AZA.
Abe	Pan troglodytes	Chimpanzee	est 1973	44	Male	since circa 1974	sire of Sally and Willie	Columbus Zoo
Lucy	Pan troglodytes	Chimpanzee	27-Feb-72	45	Female	born in	mother of Maizey	Columbus Zoo
Lulu	Pan troglodytes	Chimpanzee	22-May-78	39	Female	born in	mother of Sally, Annie and Willie	Columbus Zoo
Maizey	Pan troglodytes	Chimpanzee	14-Feb-86	31	Female	born in	half-sister of Annie	Columbus Zoo
Sally	Pan troglodytes	Chimpanzee	10-Apr-86	31	Female	born in	sister of Willie and half-sister of Annie	Columbus Zoo
Annie	Pan troglodytes	Chimpanzee	3-Jun-87	20	Female	born in	half-sister of Maizey, Sally and Willie	Columbus Zoo
Scooter	Pan troglodytes	Chimpanzee	7-Feb-92	25	Male	born in	no relation	Columbus Zoo
Chaos	Pan troglodytes	Chimpanzee	18-Feb-96	21	Male	born in	no relation	Columbus Zoo
Tanzee	Pan troglodytes	Chimpanzee	3-Jan-98	19	Female	born in	no relation	Columbus Zoo
Sierra	Pan troglodytes	Chimpanzee	3-Dec-99	18	Female	born in	no relation	Columbus Zoo
Kenya	Pan troglodytes	Chimpanzee	28-Aug-01	16	Female	born in	no relation	Columbus Zoo
Kira	Pan troglodytes	Chimpanzee	4-Sep-03	14	Female	born in	no relation	Columbus Zoo
Willie	Pan troglodytes	Chimpanzee	23-Apr-04	13	Male	born in	brother to Sally and half-brother to Annie	Columbus Zoo
Cheyenne	Pongo pygmaeus x abelii	Orangutan hybrid	13-May-72	45	Female	born in	no relation but foster mother to Aurora	Columbus Zoo	All the orangutans have been on antibiotics on multiple occasions, though less often than other apes since they don't engage in fighting like other species. We have treated for Balantidium outbreaks and the occasional UTI. We have used doxycycline, Clavamox, paromomycin, enrofloxicin, and metronidazole at different times.	All orangutans are fed commericial feed with cultivated vegetables and fruits, and browse on the zoo's approved list in compliance with AZA.
Rudi	Pongo pygmaeus x abelii	Orangutan hybrid	8-Dec-77	40	Male	born in	no relation	Columbus Zoo
Kelly	Pongo pygmaeus	Bornean orangutan	22-Sep-80	37	Female	born in	mother to Aurora, but did not raise	Columbus Zoo
Pumpkin	Pongo pygmaeus	Bornean orangutan	8-Sep-85	32	Male	born in	no relation	Columbus Zoo
Aurora	Pongo pygmaeus	Bornean orangutan	2-Mar-11	6	Female	born in	daughter of Kelly, raised by Cheyenne	Columbus Zoo
Binti	Gorilla gorilla gorilla	Western lowland gorilla	2-Oct-74	43	Female	born in	no relation	Columbus Zoo	All the gorillas have been on antibiotics on multiple occasions. Often to treat large wounds, but occasionally for diarrhea. We have treated Balantidium outbreaks in the whole group. We have used doxycycline, Clavamox, paromomycin, enrofloxicin, and metronidazole at different times.	All orangutans are fed commericial feed with cultivated vegetables and fruits, and browse on the zoo's approved list in compliance with AZA.
Chaka	Gorilla gorilla gorilla	Western lowland gorilla	22-Jul-84	33	Male	born in	no relation	Columbus Zoo
Angel	Gorilla gorilla gorilla	Western lowland gorilla	31-Jul-87	30	Female	born in	no relation	Columbus Zoo
Holli	Gorilla gorilla gorilla	Western lowland gorilla	10-Nov-89	28	Female	born in	no relation	Columbus Zoo
Mike	Gorilla gorilla gorilla	Western lowland gorilla	24-Dec-91	26	Male	born in	no relation	Columbus Zoo
Ajari	Gorilla gorilla gorilla	Western lowland gorilla	30-Oct-00	17	Male	born in	no relation	Columbus Zoo
Henry	Gorilla gorilla gorilla	Western lowland gorilla	23-May-10	7	Male	born in	no relation	Columbus Zoo
T.J.	Gorilla gorilla gorilla	Western lowland gorilla	15-Jan-12	5	Male	born in	no relation	Columbus Zoo
Leom	Gorilla gorilla gorilla	Western lowland gorilla	14-Feb-13	4	Male	born in	no relation	Columbus Zoo		All gorillas are fed commericial feed with cultivated vegetables and fruits, and browse on the zoo's approved list in compliance with AZA.
Mo ana	Gorilla gorilla gorilla	Western lowland gorilla	20-Oct-01	15	Female	born in	NA	Houston Zoo
Dotty	Gorilla gorilla gorilla	Western lowland gorilla	17-Apr-04	13	Female	born in	NA	Houston Zoo
Oliver	Gorilla gorilla gorilla	Western lowland gorilla	7-Oct-88	28	Male	born in	NA	Houston Zoo
Nadami	Gorilla gorilla gorilla	Western lowland gorilla	29-Sep-10	6	Female	born in	NA	Houston Zoo
Kinyani	Gorilla gorilla gorilla	Western lowland gorilla	16-Mar-83	34	Female	born in	NA	Houston Zoo
Tabibu	Gorilla gorilla gorilla	Western lowland gorilla	30-Apr-92	25	Female	born in	NA	Houston Zoo
Kamoli	Gorilla gorilla gorilla	Western lowland gorilla	23-May-13	4	Male	born in	NA	Houston Zoo
Sue	Gorilla gorilla gorilla	Western lowland gorilla	27-Sep-04	12	Female	born in	NA	Houston Zoo
Kamina	Gorilla gorilla gorilla	Western lowland gorilla	16-Aug-14	3	Female	born in	NA	Houston Zoo
JJ	Gorilla gorilla gorilla	Western lowland gorilla	28-Sep-16	10 months	Male	born in	NA	Houston Zoo
Kitembe	Gorilla gorilla gorilla	Western lowland gorilla	13-Mar-97	20	Male	born in	NA	Houston Zoo
Toni	Gorilla gorilla gorilla	Western lowland gorilla	28-Dec-71	45	Female	born in	NA	Houston Zoo
Macombo II	Gorilla gorilla gorilla	Western lowland gorilla	26-Oct-83	33	Male	born in	NA	Houston Zoo
Cassie	Gorilla gorilla gorilla	Western lowland gorilla	16-Aug-93	24	Female	born in	NA	Houston Zoo
Nia	Gorilla gorilla gorilla	Western lowland gorilla	21-Dec-93	23	Female	born in	NA	Houston Zoo
Kambera�	Gorilla gorilla gorilla	Western lowland gorilla	19-Feb-99	18	Female	born in	NA	Houston Zoo
Unga	Pan paniscus	Bonobo	2-Feb-93	24	Female	born in	NA	Houston Zoo		All bonobos are fed commericial feed with cultivated vegetables and fruits, and browse on the zoo's approved list in compliance with AZA.
Gander	Pan paniscus	Bonobo	29-Dec-03	13	Male	born in	NA	Houston Zoo
Maiko	Pan paniscus	Bonobo	3-Jul-84	34	Male	born in	NA	Houston Zoo
Ana Neema	Pan paniscus	Bonobo	15-Feb-92	25	Female	born in	NA	Houston Zoo
Bila Isia	Pan paniscus	Bonobo	14-Aug-01	16	Male	born in	NA	Houston Zoo
Jerry	Pan paniscus	Bonobo	27-Aug-08	8	Male	born in	NA	Houston Zoo
Mary Rose	Pan paniscus	Bonobo	1-Mar-10	7	Female	born in	NA	Houston Zoo
Wilber	Pan paniscus	Bonobo	28-Dec-10	6	Male	born in	NA	Houston Zoo
Elema	Pan paniscus	Bonobo	17-Jul-12	5	Female	born in	NA	Houston Zoo
Sukari	Pan paniscus	Bonobo	2-Aug-05	12	Female	born in	NA	Houston Zoo
Amelia	Pan paniscus	Bonobo	14-Sep-14	2	Female	born in	NA	Houston Zoo
Max II	Pan paniscus	Bonobo	8-Nov-15	1	Male	born in	NA	Houston Zoo
Bertie	Pan paniscus	Bonobo	9-Dec-16	8 months	Female	born in	NA	Houston Zoo
Jimmy	Pan paniscus	Bonobo	19-Dec-79	37 (est)	Male	Wild	NA	Houston Zoo
Toby	Pan paniscus	Bonobo	19-Jun-79	48 (est)	Male	Wild	NA	Houston Zoo
Susie	Pan paniscus	Bonobo	18-Jun-82	40 (est)	Female	Wild	NA	Houston Zoo
Lady	Pan paniscus	Bonobo	18-Jun-82	35 (est)	Female	Wild	NA	Houston Zoo
Donnie	Pan paniscus	Bonobo	28-Dec-93	23	Male	born in	NA	Houston Zoo
Dumplin	Pongo pygmaeus pygmaeus	Northwest Bornean orangutan	21-Jul-74	43	Female	born in	NA	Houston Zoo		All orangutan are fed commericial feed with cultivated vegetables and fruits, and browse on the zoo's approved list in compliance with AZA.
Sulango	Pongo pygmaeus pygmaeus	Northwest Bornean orangutan	19-Jun-93	24	Male	born in	NA	Houston Zoo
