# Supplementary material for: Captivity and the co-diversification of great ape microbiomes
Source: Nat Commun. 2021 Sep 24;12:5632. doi: 10.1038/s41467-021-25732-y (PMC8463570; doi:10.1038/s41467-021-25732-y)
Supplement: Supplementary file 7 — Supplemental data 4 [file 41467_2021_25732_MOESM7_ESM.txt]

Supplemental data 4. 16S and gyrB forward and reverse primers
V4_515F	GTGYCAGCMGCCGCGGTAA
V4_806R	GGACTACNVGGGTWTCTAAT
F_Bt_330_350	CGGAGGTAARTTCGAYAAAGG
R_Bt_918_938	GCRTATTTYTTCARHGTACGG
