# Supplementary material for: Captivity and the co-diversification of great ape microbiomes
Source: Nat Commun. 2021 Sep 24;12:5632. doi: 10.1038/s41467-021-25732-y (PMC8463570; doi:10.1038/s41467-021-25732-y)
Supplement: Supplementary file 9 — Supplemental data 6 [file 41467_2021_25732_MOESM9_ESM.txt]

Supplemental data 6. Mean relative abundances of bacterial genera and results of Kruskal-Wallis rank sum tests among captive apes and wild apes
comparison	Genus	group1	group2	group1_n	group2_n	group1_mean	group2_mean	df	statistic	p	p_adj_bonferroni
cp_wd.kruskal	Acinetobacter	captive_ape	wild_ape	77	377	0	0.0721	1	82.4	0	0
bonobo.kruskal	Acinetobacter	captive_bonobo	wild_bonobo	9	69	0	0.0129	1	22.4	0	0.002
chimp.kruskal	Acinetobacter	captive_chimp	wild_chimp	25	132	0	1.00E-04	1	0.1	0.813	1
gorilla.kruskal	Acinetobacter	captive_gorilla	wild_gorilla	21	176	0	0.1494	1	53.2	0	0
cp_wd.kruskal	Bifidobacterium	captive_ape	wild_ape	77	377	3.00E-04	0.0268	1	137.2	0	0
bonobo.kruskal	Bifidobacterium	captive_bonobo	wild_bonobo	9	69	2.00E-04	0.0092	1	18.6	0	0.013
chimp.kruskal	Bifidobacterium	captive_chimp	wild_chimp	25	132	0	0.0234	1	55.9	0	0
gorilla.kruskal	Bifidobacterium	captive_gorilla	wild_gorilla	21	176	3.00E-04	0.0363	1	33.3	0	0
cp_wd.kruskal	Escherichia/Shigella	captive_ape	wild_ape	77	377	6.00E-04	0.0018	1	9.5	0.002	1
bonobo.kruskal	Escherichia/Shigella	captive_bonobo	wild_bonobo	9	69	0	0.002	1	2.1	0.151	1
chimp.kruskal	Escherichia/Shigella	captive_chimp	wild_chimp	25	132	1.00E-04	8.00E-04	1	1.8	0.182	1
gorilla.kruskal	Escherichia/Shigella	captive_gorilla	wild_gorilla	21	176	0	0.0025	1	26.9	0	0
cp_wd.kruskal	Prevotella_9	captive_ape	wild_ape	77	377	0.0992	0.0099	1	143.3	0	0
bonobo.kruskal	Prevotella_9	captive_bonobo	wild_bonobo	9	69	0.0733	0.016	1	22.7	0	0.002
chimp.kruskal	Prevotella_9	captive_chimp	wild_chimp	25	132	0.1779	0.0186	1	60.6	0	0
gorilla.kruskal	Prevotella_9	captive_gorilla	wild_gorilla	21	176	0.057	0.0011	1	61	0	0
cp_wd.kruskal	Coriobacteriaceae_UCG-003	captive_ape	wild_ape	77	377	3.00E-04	0.0478	1	50.7	0	0
bonobo.kruskal	Coriobacteriaceae_UCG-003	captive_bonobo	wild_bonobo	9	69	0	0.0438	1	23.6	0	0.001
chimp.kruskal	Coriobacteriaceae_UCG-003	captive_chimp	wild_chimp	25	132	8.00E-04	0.1134	1	58.6	0	0
gorilla.kruskal	Coriobacteriaceae_UCG-003	captive_gorilla	wild_gorilla	21	176	0	3.00E-04	1	2.1	0.149	1
cp_wd.kruskal	Sarcina	captive_ape	wild_ape	77	377	0.0102	0.0101	1	5	0.026	1
bonobo.kruskal	Sarcina	captive_bonobo	wild_bonobo	9	69	0.0013	0.0067	1	0.9	0.351	1
chimp.kruskal	Sarcina	captive_chimp	wild_chimp	25	132	0.0041	0.0114	1	0.9	0.34	1
gorilla.kruskal	Sarcina	captive_gorilla	wild_gorilla	21	176	0.0202	0.0104	1	8.2	0.004	1
cp_wd.kruskal	Flexilinea	captive_ape	wild_ape	77	377	0	0.0428	1	136.9	0	0
bonobo.kruskal	Flexilinea	captive_bonobo	wild_bonobo	9	69	0	0.0325	1	20.4	0	0.005
chimp.kruskal	Flexilinea	captive_chimp	wild_chimp	25	132	0	0.0012	1	26.1	0	0
gorilla.kruskal	Flexilinea	captive_gorilla	wild_gorilla	21	176	0	0.0781	1	53.7	0	0
cp_wd.kruskal	Ruminobacter	captive_ape	wild_ape	77	377	0.008	0	1	249.7	0	0
bonobo.kruskal	Ruminobacter	captive_bonobo	wild_bonobo	9	69	0.0118	0	1	76.6	0	0
chimp.kruskal	Ruminobacter	captive_chimp	wild_chimp	25	132	0.0015	0	1	69	0	0
gorilla.kruskal	Ruminobacter	captive_gorilla	wild_gorilla	21	176	0.0196	0	1	135.1	0	0
cp_wd.kruskal	Bacteroides	captive_ape	wild_ape	77	377	0.0032	8.00E-04	1	119	0	0
bonobo.kruskal	Bacteroides	captive_bonobo	wild_bonobo	9	69	5.00E-04	0	1	38.7	0	0
chimp.kruskal	Bacteroides	captive_chimp	wild_chimp	25	132	0.0028	0.0023	1	11.1	0.001	0.708
gorilla.kruskal	Bacteroides	captive_gorilla	wild_gorilla	21	176	0.002	0	1	81.3	0	0
cp_wd.kruskal	Akkermansia	captive_ape	wild_ape	77	377	1.00E-04	9.00E-04	1	1	0.31	1
bonobo.kruskal	Akkermansia	captive_bonobo	wild_bonobo	9	69	0	0	NA	NA	NA	NA
chimp.kruskal	Akkermansia	captive_chimp	wild_chimp	25	132	0	0.0026	1	3.1	0.078	1
gorilla.kruskal	Akkermansia	captive_gorilla	wild_gorilla	21	176	0	0	NA	NA	NA	NA
cp_wd.kruskal	Clostridium_sensu_stricto_1	captive_ape	wild_ape	77	377	0.0069	0.004	1	16.7	0	0.035
bonobo.kruskal	Clostridium_sensu_stricto_1	captive_bonobo	wild_bonobo	9	69	0.0083	1.00E-04	1	48	0	0
chimp.kruskal	Clostridium_sensu_stricto_1	captive_chimp	wild_chimp	25	132	0.0103	0.0026	1	12.9	0	0.262
gorilla.kruskal	Clostridium_sensu_stricto_1	captive_gorilla	wild_gorilla	21	176	2.00E-04	0.0065	1	4.1	0.044	1
cp_wd.kruskal	Lactobacillus	captive_ape	wild_ape	77	377	0.008	0.0054	1	0.8	0.364	1
bonobo.kruskal	Lactobacillus	captive_bonobo	wild_bonobo	9	69	0.0056	3.00E-04	1	8	0.005	1
chimp.kruskal	Lactobacillus	captive_chimp	wild_chimp	25	132	0.0194	2.00E-04	1	36.1	0	0
gorilla.kruskal	Lactobacillus	captive_gorilla	wild_gorilla	21	176	0.0024	0.0112	1	3.6	0.057	1
cp_wd.kruskal	Treponema_2	captive_ape	wild_ape	77	377	0.0839	0.0113	1	126.1	0	0
bonobo.kruskal	Treponema_2	captive_bonobo	wild_bonobo	9	69	0.1298	8.00E-04	1	25.9	0	0
chimp.kruskal	Treponema_2	captive_chimp	wild_chimp	25	132	0.0805	0.0142	1	47.5	0	0
gorilla.kruskal	Treponema_2	captive_gorilla	wild_gorilla	21	176	0.0842	0.0133	1	38.8	0	0
cp_wd.kruskal	Clostridium_sensu_stricto_6	captive_ape	wild_ape	77	377	0	8.00E-04	1	9.7	0.002	1
bonobo.kruskal	Clostridium_sensu_stricto_6	captive_bonobo	wild_bonobo	9	69	0	0	NA	NA	NA	NA
chimp.kruskal	Clostridium_sensu_stricto_6	captive_chimp	wild_chimp	25	132	1.00E-04	0	1	32.7	0	0
gorilla.kruskal	Clostridium_sensu_stricto_6	captive_gorilla	wild_gorilla	21	176	0	0.0017	1	1	0.32	1
cp_wd.kruskal	Succinivibrionaceae_UCG-001	captive_ape	wild_ape	77	377	0.0102	0	1	55.1	0	0
bonobo.kruskal	Succinivibrionaceae_UCG-001	captive_bonobo	wild_bonobo	9	69	1.00E-04	0	1	7.7	0.006	1
chimp.kruskal	Succinivibrionaceae_UCG-001	captive_chimp	wild_chimp	25	132	0	0	NA	NA	NA	NA
gorilla.kruskal	Succinivibrionaceae_UCG-001	captive_gorilla	wild_gorilla	21	176	0.0374	0	1	78.6	0	0
cp_wd.kruskal	Prevotella_2	captive_ape	wild_ape	77	377	0.0117	0	1	387.4	0	0
bonobo.kruskal	Prevotella_2	captive_bonobo	wild_bonobo	9	69	0.0144	0	1	76.6	0	0
chimp.kruskal	Prevotella_2	captive_chimp	wild_chimp	25	132	0.0189	0	1	129.4	0	0
gorilla.kruskal	Prevotella_2	captive_gorilla	wild_gorilla	21	176	0.0052	0	1	174.7	0	0
cp_wd.kruskal	Staphylococcus	captive_ape	wild_ape	77	377	0	0.0209	1	110.5	0	0
bonobo.kruskal	Staphylococcus	captive_bonobo	wild_bonobo	9	69	0	0.0094	1	13.5	0	0.195
chimp.kruskal	Staphylococcus	captive_chimp	wild_chimp	25	132	0	0.0052	1	26.7	0	0
gorilla.kruskal	Staphylococcus	captive_gorilla	wild_gorilla	21	176	0	0.0372	1	39.2	0	0
cp_wd.kruskal	Brevundimonas	captive_ape	wild_ape	77	377	0	0.0117	1	41.4	0	0
bonobo.kruskal	Brevundimonas	captive_bonobo	wild_bonobo	9	69	0	0.0025	1	4	0.044	1
chimp.kruskal	Brevundimonas	captive_chimp	wild_chimp	25	132	0	0	NA	NA	NA	NA
gorilla.kruskal	Brevundimonas	captive_gorilla	wild_gorilla	21	176	0	0.0241	1	28.5	0	0
cp_wd.kruskal	Faecalibacterium	captive_ape	wild_ape	77	377	0.0231	0.005	1	134.7	0	0
bonobo.kruskal	Faecalibacterium	captive_bonobo	wild_bonobo	9	69	0.0306	0.0082	1	17.4	0	0.024
chimp.kruskal	Faecalibacterium	captive_chimp	wild_chimp	25	132	0.0197	0.0093	1	25.7	0	0
gorilla.kruskal	Faecalibacterium	captive_gorilla	wild_gorilla	21	176	0.0224	6.00E-04	1	70.3	0	0
cp_wd.kruskal	Succinivibrio	captive_ape	wild_ape	77	377	0.0083	8.00E-04	1	108.1	0	0
bonobo.kruskal	Succinivibrio	captive_bonobo	wild_bonobo	9	69	0.0034	0.0021	1	1.4	0.243	1
chimp.kruskal	Succinivibrio	captive_chimp	wild_chimp	25	132	0.0146	0.0011	1	49	0	0
gorilla.kruskal	Succinivibrio	captive_gorilla	wild_gorilla	21	176	0.0072	0	1	150.3	0	0
cp_wd.kruskal	Blautia	captive_ape	wild_ape	77	377	0.009	0.0126	1	0.6	0.45	1
bonobo.kruskal	Blautia	captive_bonobo	wild_bonobo	9	69	0.0037	0.0146	1	10.1	0.001	1
chimp.kruskal	Blautia	captive_chimp	wild_chimp	25	132	0.0128	0.017	1	0.1	0.757	1
gorilla.kruskal	Blautia	captive_gorilla	wild_gorilla	21	176	0.0046	0.0084	1	0.5	0.459	1
cp_wd.kruskal	Rikenellaceae_RC9_gut_group	captive_ape	wild_ape	77	377	0.0224	0.0246	1	3.2	0.074	1
bonobo.kruskal	Rikenellaceae_RC9_gut_group	captive_bonobo	wild_bonobo	9	69	0.0155	0.0064	1	11.4	0.001	0.585
chimp.kruskal	Rikenellaceae_RC9_gut_group	captive_chimp	wild_chimp	25	132	0.0093	0.0339	1	16.8	0	0.034
gorilla.kruskal	Rikenellaceae_RC9_gut_group	captive_gorilla	wild_gorilla	21	176	0.0256	0.0248	1	4.3	0.038	1
cp_wd.kruskal	Ruminococcus_2	captive_ape	wild_ape	77	377	0.0088	0.0018	1	10.2	0.001	1
bonobo.kruskal	Ruminococcus_2	captive_bonobo	wild_bonobo	9	69	0.0019	0.0047	1	0.4	0.51	1
chimp.kruskal	Ruminococcus_2	captive_chimp	wild_chimp	25	132	9.00E-04	0.0026	1	2.4	0.122	1
gorilla.kruskal	Ruminococcus_2	captive_gorilla	wild_gorilla	21	176	0.0296	0	1	106.3	0	0
cp_wd.kruskal	Fusobacterium	captive_ape	wild_ape	77	377	0	0	1	0.4	0.522	1
bonobo.kruskal	Fusobacterium	captive_bonobo	wild_bonobo	9	69	0	0	NA	NA	NA	NA
chimp.kruskal	Fusobacterium	captive_chimp	wild_chimp	25	132	0	0	1	0.4	0.537	1
gorilla.kruskal	Fusobacterium	captive_gorilla	wild_gorilla	21	176	0	0	NA	NA	NA	NA
cp_wd.kruskal	Prevotella_7	captive_ape	wild_ape	77	377	0.014	0.0299	1	10.5	0.001	0.949
bonobo.kruskal	Prevotella_7	captive_bonobo	wild_bonobo	9	69	0.0107	0.0408	1	12.8	0	0.283
chimp.kruskal	Prevotella_7	captive_chimp	wild_chimp	25	132	0.0111	0.0321	1	7.6	0.006	1
gorilla.kruskal	Prevotella_7	captive_gorilla	wild_gorilla	21	176	0.0174	0.024	1	0.1	0.74	1
cp_wd.kruskal	Anaerostipes	captive_ape	wild_ape	77	377	0.002	0.0067	1	7.5	0.006	1
bonobo.kruskal	Anaerostipes	captive_bonobo	wild_bonobo	9	69	0.006	0.0064	1	1.5	0.214	1
chimp.kruskal	Anaerostipes	captive_chimp	wild_chimp	25	132	0.0015	0.0051	1	3.7	0.056	1
gorilla.kruskal	Anaerostipes	captive_gorilla	wild_gorilla	21	176	0.0022	0.0081	1	0	0.903	1
cp_wd.kruskal	Cerasicoccus	captive_ape	wild_ape	77	377	0.0094	0.005	1	11.7	0.001	0.515
bonobo.kruskal	Cerasicoccus	captive_bonobo	wild_bonobo	9	69	0.022	0.0115	1	9	0.003	1
chimp.kruskal	Cerasicoccus	captive_chimp	wild_chimp	25	132	0.003	0.0083	1	13.8	0	0.16
gorilla.kruskal	Cerasicoccus	captive_gorilla	wild_gorilla	21	176	0.0038	1.00E-04	1	45.8	0	0
cp_wd.kruskal	Alistipes	captive_ape	wild_ape	77	377	0	0	1	1	0.31	1
bonobo.kruskal	Alistipes	captive_bonobo	wild_bonobo	9	69	0	0	NA	NA	NA	NA
chimp.kruskal	Alistipes	captive_chimp	wild_chimp	25	132	0	1.00E-04	1	0.6	0.448	1
gorilla.kruskal	Alistipes	captive_gorilla	wild_gorilla	21	176	0	0	1	0.2	0.624	1
cp_wd.kruskal	Flavobacterium	captive_ape	wild_ape	77	377	0	0.0091	1	34.7	0	0
bonobo.kruskal	Flavobacterium	captive_bonobo	wild_bonobo	9	69	0	0.0014	1	2.9	0.086	1
chimp.kruskal	Flavobacterium	captive_chimp	wild_chimp	25	132	0	0	1	0.2	0.663	1
gorilla.kruskal	Flavobacterium	captive_gorilla	wild_gorilla	21	176	0	0.0189	1	23.2	0	0.001
cp_wd.kruskal	Christensenellaceae_R-7_group	captive_ape	wild_ape	77	377	0.016	0.0137	1	12.7	0	0.293
bonobo.kruskal	Christensenellaceae_R-7_group	captive_bonobo	wild_bonobo	9	69	0.0166	0.0084	1	10.7	0.001	0.868
chimp.kruskal	Christensenellaceae_R-7_group	captive_chimp	wild_chimp	25	132	0.011	0.0179	1	2	0.161	1
gorilla.kruskal	Christensenellaceae_R-7_group	captive_gorilla	wild_gorilla	21	176	0.0176	0.0126	1	7.2	0.007	1
cp_wd.kruskal	Kurthia	captive_ape	wild_ape	77	377	0	0.0134	1	40.4	0	0
bonobo.kruskal	Kurthia	captive_bonobo	wild_bonobo	9	69	0	0.0012	1	4.8	0.029	1
chimp.kruskal	Kurthia	captive_chimp	wild_chimp	25	132	1.00E-04	0	1	5.7	0.016	1
gorilla.kruskal	Kurthia	captive_gorilla	wild_gorilla	21	176	0	0.0282	1	30.5	0	0
cp_wd.kruskal	Ruminococcaceae_UCG-001	captive_ape	wild_ape	77	377	5.00E-04	2.00E-04	1	2.7	0.103	1
bonobo.kruskal	Ruminococcaceae_UCG-001	captive_bonobo	wild_bonobo	9	69	0	0	NA	NA	NA	NA
chimp.kruskal	Ruminococcaceae_UCG-001	captive_chimp	wild_chimp	25	132	0	5.00E-04	1	2.9	0.089	1
gorilla.kruskal	Ruminococcaceae_UCG-001	captive_gorilla	wild_gorilla	21	176	0.0017	0	1	34	0	0
cp_wd.kruskal	Aerococcus	captive_ape	wild_ape	77	377	0	0.0022	1	10.1	0.001	1
bonobo.kruskal	Aerococcus	captive_bonobo	wild_bonobo	9	69	0	0	NA	NA	NA	NA
chimp.kruskal	Aerococcus	captive_chimp	wild_chimp	25	132	0	0	1	0.2	0.663	1
gorilla.kruskal	Aerococcus	captive_gorilla	wild_gorilla	21	176	0	0.0047	1	6.6	0.01	1
cp_wd.kruskal	Agathobacter	captive_ape	wild_ape	77	377	0.0057	0.0022	1	28.4	0	0
bonobo.kruskal	Agathobacter	captive_bonobo	wild_bonobo	9	69	0.0033	0.0062	1	1.6	0.208	1
chimp.kruskal	Agathobacter	captive_chimp	wild_chimp	25	132	0.0061	0.0021	1	17.9	0	0.019
gorilla.kruskal	Agathobacter	captive_gorilla	wild_gorilla	21	176	0.0076	8.00E-04	1	31.1	0	0
cp_wd.kruskal	Pediococcus	captive_ape	wild_ape	77	377	0	0	NA	NA	NA	NA
bonobo.kruskal	Pediococcus	captive_bonobo	wild_bonobo	9	69	0	0	NA	NA	NA	NA
chimp.kruskal	Pediococcus	captive_chimp	wild_chimp	25	132	0	0	NA	NA	NA	NA
gorilla.kruskal	Pediococcus	captive_gorilla	wild_gorilla	21	176	0	0	NA	NA	NA	NA
cp_wd.kruskal	Ruminococcus_1	captive_ape	wild_ape	77	377	0.0278	0.0034	1	153.8	0	0
bonobo.kruskal	Ruminococcus_1	captive_bonobo	wild_bonobo	9	69	0.0294	0.0023	1	23.7	0	0.001
chimp.kruskal	Ruminococcus_1	captive_chimp	wild_chimp	25	132	0.0207	0.0066	1	28.5	0	0
gorilla.kruskal	Ruminococcus_1	captive_gorilla	wild_gorilla	21	176	0.0192	0.0016	1	59.3	0	0
cp_wd.kruskal	Ruminococcaceae_UCG-014	captive_ape	wild_ape	77	377	0.0266	0.0046	1	120.6	0	0
bonobo.kruskal	Ruminococcaceae_UCG-014	captive_bonobo	wild_bonobo	9	69	0.0266	0.0043	1	21.7	0	0.003
chimp.kruskal	Ruminococcaceae_UCG-014	captive_chimp	wild_chimp	25	132	0.0155	0.0051	1	25.8	0	0
gorilla.kruskal	Ruminococcaceae_UCG-014	captive_gorilla	wild_gorilla	21	176	0.0282	0.0043	1	44.4	0	0
cp_wd.kruskal	DNF00809	captive_ape	wild_ape	77	377	0	0.0038	1	48.6	0	0
bonobo.kruskal	DNF00809	captive_bonobo	wild_bonobo	9	69	0	0	NA	NA	NA	NA
chimp.kruskal	DNF00809	captive_chimp	wild_chimp	25	132	0	0	NA	NA	NA	NA
gorilla.kruskal	DNF00809	captive_gorilla	wild_gorilla	21	176	0	0.0082	1	48.3	0	0
cp_wd.kruskal	Mogibacterium	captive_ape	wild_ape	77	377	3.00E-04	0.0093	1	147.8	0	0
bonobo.kruskal	Mogibacterium	captive_bonobo	wild_bonobo	9	69	1.00E-04	0.005	1	20.4	0	0.005
chimp.kruskal	Mogibacterium	captive_chimp	wild_chimp	25	132	3.00E-04	0.0073	1	42.1	0	0
gorilla.kruskal	Mogibacterium	captive_gorilla	wild_gorilla	21	176	1.00E-04	0.0126	1	53	0	0
cp_wd.kruskal	Ruminococcaceae_UCG-002	captive_ape	wild_ape	77	377	0.0212	0.0051	1	114.5	0	0
bonobo.kruskal	Ruminococcaceae_UCG-002	captive_bonobo	wild_bonobo	9	69	0.0161	0.0084	1	6.2	0.013	1
chimp.kruskal	Ruminococcaceae_UCG-002	captive_chimp	wild_chimp	25	132	0.0129	0.0096	1	8.2	0.004	1
gorilla.kruskal	Ruminococcaceae_UCG-002	captive_gorilla	wild_gorilla	21	176	0.0178	4.00E-04	1	71.8	0	0
cp_wd.kruskal	Streptococcus	captive_ape	wild_ape	77	377	0.0127	0.0016	1	4.2	0.04	1
bonobo.kruskal	Streptococcus	captive_bonobo	wild_bonobo	9	69	0	3.00E-04	1	1.1	0.285	1
chimp.kruskal	Streptococcus	captive_chimp	wild_chimp	25	132	0.039	8.00E-04	1	22.5	0	0.002
gorilla.kruskal	Streptococcus	captive_gorilla	wild_gorilla	21	176	0	0.0028	1	24	0	0.001
cp_wd.kruskal	Enterococcus	captive_ape	wild_ape	77	377	1.00E-04	2.00E-04	1	0.2	0.667	1
bonobo.kruskal	Enterococcus	captive_bonobo	wild_bonobo	9	69	0	1.00E-04	1	0.4	0.526	1
chimp.kruskal	Enterococcus	captive_chimp	wild_chimp	25	132	0	0	1	2.2	0.136	1
gorilla.kruskal	Enterococcus	captive_gorilla	wild_gorilla	21	176	0	3.00E-04	1	2.2	0.138	1
cp_wd.kruskal	Lachnospiraceae_NK3A20_group	captive_ape	wild_ape	77	377	0.0036	0.0124	1	40.7	0	0
bonobo.kruskal	Lachnospiraceae_NK3A20_group	captive_bonobo	wild_bonobo	9	69	0.001	0.0265	1	22.2	0	0.002
chimp.kruskal	Lachnospiraceae_NK3A20_group	captive_chimp	wild_chimp	25	132	0.0018	0.0082	1	9.3	0.002	1
gorilla.kruskal	Lachnospiraceae_NK3A20_group	captive_gorilla	wild_gorilla	21	176	0.0038	0.01	1	10.3	0.001	1
cp_wd.kruskal	Saccharofermentans	captive_ape	wild_ape	77	377	0.0059	0	1	190.6	0	0
bonobo.kruskal	Saccharofermentans	captive_bonobo	wild_bonobo	9	69	0.0022	0	1	40.4	0	0
chimp.kruskal	Saccharofermentans	captive_chimp	wild_chimp	25	132	0.0058	0	1	86.7	0	0
gorilla.kruskal	Saccharofermentans	captive_gorilla	wild_gorilla	21	176	0.0139	0	1	144.9	0	0
cp_wd.kruskal	Lactococcus	captive_ape	wild_ape	77	377	0	3.00E-04	1	19.1	0	0.01
bonobo.kruskal	Lactococcus	captive_bonobo	wild_bonobo	9	69	0	6.00E-04	1	2.5	0.11	1
chimp.kruskal	Lactococcus	captive_chimp	wild_chimp	25	132	0	1.00E-04	1	3.9	0.048	1
gorilla.kruskal	Lactococcus	captive_gorilla	wild_gorilla	21	176	0	3.00E-04	1	6.4	0.011	1
cp_wd.kruskal	Dialister	captive_ape	wild_ape	77	377	0.0049	0.0262	1	75.6	0	0
bonobo.kruskal	Dialister	captive_bonobo	wild_bonobo	9	69	0.0024	0.0576	1	21.8	0	0.002
chimp.kruskal	Dialister	captive_chimp	wild_chimp	25	132	0.0012	0.0193	1	46.4	0	0
gorilla.kruskal	Dialister	captive_gorilla	wild_gorilla	21	176	0.006	0.0191	1	9.4	0.002	1
cp_wd.kruskal	Subdoligranulum	captive_ape	wild_ape	77	377	0.0103	0.0073	1	24.2	0	0.001
bonobo.kruskal	Subdoligranulum	captive_bonobo	wild_bonobo	9	69	0.0077	0.0084	1	0.5	0.496	1
chimp.kruskal	Subdoligranulum	captive_chimp	wild_chimp	25	132	0.0175	0.0091	1	14.6	0	0.108
gorilla.kruskal	Subdoligranulum	captive_gorilla	wild_gorilla	21	176	0.0064	0.0055	1	18	0	0.018
cp_wd.kruskal	Rhodococcus	captive_ape	wild_ape	77	377	0	4.00E-04	1	2.7	0.099	1
bonobo.kruskal	Rhodococcus	captive_bonobo	wild_bonobo	9	69	0	0.0021	1	0.3	0.607	1
chimp.kruskal	Rhodococcus	captive_chimp	wild_chimp	25	132	0	0	1	0.2	0.663	1
gorilla.kruskal	Rhodococcus	captive_gorilla	wild_gorilla	21	176	0	1.00E-04	1	1.2	0.264	1
cp_wd.kruskal	Methanobrevibacter	captive_ape	wild_ape	77	377	0.0055	0.0101	1	34.6	0	0
bonobo.kruskal	Methanobrevibacter	captive_bonobo	wild_bonobo	9	69	0.0018	0.014	1	9.4	0.002	1
chimp.kruskal	Methanobrevibacter	captive_chimp	wild_chimp	25	132	0.0019	0.0144	1	29.5	0	0
gorilla.kruskal	Methanobrevibacter	captive_gorilla	wild_gorilla	21	176	0.0045	0.0053	1	13.2	0	0.223
cp_wd.kruskal	Catenibacterium	captive_ape	wild_ape	77	377	0.0061	0	1	316.5	0	0
bonobo.kruskal	Catenibacterium	captive_bonobo	wild_bonobo	9	69	0.0111	0	1	76.6	0	0
chimp.kruskal	Catenibacterium	captive_chimp	wild_chimp	25	132	0.0069	0	1	112.8	0	0
gorilla.kruskal	Catenibacterium	captive_gorilla	wild_gorilla	21	176	0.0074	0	1	135.1	0	0
cp_wd.kruskal	Oribacterium	captive_ape	wild_ape	77	377	0.0032	0.0174	1	4.9	0.028	1
bonobo.kruskal	Oribacterium	captive_bonobo	wild_bonobo	9	69	0.0019	0.0483	1	14.1	0	0.14
chimp.kruskal	Oribacterium	captive_chimp	wild_chimp	25	132	0.0032	0.0188	1	10.5	0.001	0.965
gorilla.kruskal	Oribacterium	captive_gorilla	wild_gorilla	21	176	0.0024	0.0042	1	1.6	0.207	1
cp_wd.kruskal	Stenotrophomonas	captive_ape	wild_ape	77	377	0	0.0081	1	38	0	0
bonobo.kruskal	Stenotrophomonas	captive_bonobo	wild_bonobo	9	69	0	0.0024	1	3.4	0.066	1
chimp.kruskal	Stenotrophomonas	captive_chimp	wild_chimp	25	132	0	0	1	0.4	0.537	1
gorilla.kruskal	Stenotrophomonas	captive_gorilla	wild_gorilla	21	176	0	0.0163	1	25.4	0	0
cp_wd.kruskal	Lachnospiraceae_ND3007_group	captive_ape	wild_ape	77	377	0.0041	0.0087	1	1.7	0.187	1
bonobo.kruskal	Lachnospiraceae_ND3007_group	captive_bonobo	wild_bonobo	9	69	0.0035	0.0135	1	3.6	0.056	1
chimp.kruskal	Lachnospiraceae_ND3007_group	captive_chimp	wild_chimp	25	132	0.0058	0.0072	1	4.9	0.027	1
gorilla.kruskal	Lachnospiraceae_ND3007_group	captive_gorilla	wild_gorilla	21	176	0.0037	0.008	1	9.3	0.002	1
cp_wd.kruskal	Chishuiella	captive_ape	wild_ape	77	377	0	0.0111	1	45.3	0	0
bonobo.kruskal	Chishuiella	captive_bonobo	wild_bonobo	9	69	0	8.00E-04	1	3.6	0.058	1
chimp.kruskal	Chishuiella	captive_chimp	wild_chimp	25	132	0	0	NA	NA	NA	NA
gorilla.kruskal	Chishuiella	captive_gorilla	wild_gorilla	21	176	0	0.0234	1	33.6	0	0
cp_wd.kruskal	Holdemanella	captive_ape	wild_ape	77	377	0.005	0.0055	1	12.2	0	0.385
bonobo.kruskal	Holdemanella	captive_bonobo	wild_bonobo	9	69	0.0036	0.0195	1	15	0	0.087
chimp.kruskal	Holdemanella	captive_chimp	wild_chimp	25	132	0.0052	0.0039	1	3.4	0.066	1
gorilla.kruskal	Holdemanella	captive_gorilla	wild_gorilla	21	176	0.0045	0.0013	1	17.2	0	0.027
cp_wd.kruskal	Erysipelotrichaceae_UCG-003	captive_ape	wild_ape	77	377	0.0024	0.0033	1	0	0.866	1
bonobo.kruskal	Erysipelotrichaceae_UCG-003	captive_bonobo	wild_bonobo	9	69	0.0048	0.0042	1	1.2	0.273	1
chimp.kruskal	Erysipelotrichaceae_UCG-003	captive_chimp	wild_chimp	25	132	0.0016	0.0055	1	14.9	0	0.091
gorilla.kruskal	Erysipelotrichaceae_UCG-003	captive_gorilla	wild_gorilla	21	176	0.0037	0.0013	1	17.5	0	0.023
cp_wd.kruskal	Romboutsia	captive_ape	wild_ape	77	377	1.00E-04	0	1	39.8	0	0
bonobo.kruskal	Romboutsia	captive_bonobo	wild_bonobo	9	69	0	0	NA	NA	NA	NA
chimp.kruskal	Romboutsia	captive_chimp	wild_chimp	25	132	2.00E-04	0	1	32.7	0	0
gorilla.kruskal	Romboutsia	captive_gorilla	wild_gorilla	21	176	0	0	NA	NA	NA	NA
cp_wd.kruskal	Prevotellaceae_UCG-001	captive_ape	wild_ape	77	377	0.0039	0.0061	1	3	0.084	1
bonobo.kruskal	Prevotellaceae_UCG-001	captive_bonobo	wild_bonobo	9	69	0.0095	0.0152	1	3.7	0.055	1
chimp.kruskal	Prevotellaceae_UCG-001	captive_chimp	wild_chimp	25	132	0.0055	0.0094	1	3.8	0.051	1
gorilla.kruskal	Prevotellaceae_UCG-001	captive_gorilla	wild_gorilla	21	176	0.0019	0	1	149.1	0	0
cp_wd.kruskal	Chryseobacterium	captive_ape	wild_ape	77	377	0	0.0014	1	15.1	0	0.084
bonobo.kruskal	Chryseobacterium	captive_bonobo	wild_bonobo	9	69	0	0	1	0.1	0.718	1
chimp.kruskal	Chryseobacterium	captive_chimp	wild_chimp	25	132	0	0	NA	NA	NA	NA
gorilla.kruskal	Chryseobacterium	captive_gorilla	wild_gorilla	21	176	0	0.003	1	10.5	0.001	0.973
cp_wd.kruskal	Collinsella	captive_ape	wild_ape	77	377	2.00E-04	0.0042	1	100.9	0	0
bonobo.kruskal	Collinsella	captive_bonobo	wild_bonobo	9	69	0	0.0076	1	23.6	0	0.001
chimp.kruskal	Collinsella	captive_chimp	wild_chimp	25	132	2.00E-04	0.0069	1	53.3	0	0
gorilla.kruskal	Collinsella	captive_gorilla	wild_gorilla	21	176	1.00E-04	9.00E-04	1	19.4	0	0.009
cp_wd.kruskal	Erysipelotrichaceae_UCG-004	captive_ape	wild_ape	77	377	0.0076	0.0111	1	27.4	0	0
bonobo.kruskal	Erysipelotrichaceae_UCG-004	captive_bonobo	wild_bonobo	9	69	0.003	0.0112	1	9.7	0.002	1
chimp.kruskal	Erysipelotrichaceae_UCG-004	captive_chimp	wild_chimp	25	132	0	0.0229	1	58.9	0	0
gorilla.kruskal	Erysipelotrichaceae_UCG-004	captive_gorilla	wild_gorilla	21	176	0.0153	0.0023	1	12.2	0	0.388
cp_wd.kruskal	XBB1006	captive_ape	wild_ape	77	377	0	4.00E-04	1	3.8	0.051	1
bonobo.kruskal	XBB1006	captive_bonobo	wild_bonobo	9	69	0	0	1	0.3	0.607	1
chimp.kruskal	XBB1006	captive_chimp	wild_chimp	25	132	0	2.00E-04	1	2.2	0.136	1
gorilla.kruskal	XBB1006	captive_gorilla	wild_gorilla	21	176	0	6.00E-04	1	0.6	0.435	1
cp_wd.kruskal	Senegalimassilia	captive_ape	wild_ape	77	377	1.00E-04	0.0155	1	185	0	0
bonobo.kruskal	Senegalimassilia	captive_bonobo	wild_bonobo	9	69	0	0.0132	1	23.6	0	0.001
chimp.kruskal	Senegalimassilia	captive_chimp	wild_chimp	25	132	3.00E-04	0.0096	1	57.7	0	0
gorilla.kruskal	Senegalimassilia	captive_gorilla	wild_gorilla	21	176	0	0.0209	1	55.4	0	0
cp_wd.kruskal	Tetragenococcus	captive_ape	wild_ape	77	377	0	3.00E-04	1	2.7	0.099	1
bonobo.kruskal	Tetragenococcus	captive_bonobo	wild_bonobo	9	69	0	0	NA	NA	NA	NA
chimp.kruskal	Tetragenococcus	captive_chimp	wild_chimp	25	132	0	9.00E-04	1	2.7	0.103	1
gorilla.kruskal	Tetragenococcus	captive_gorilla	wild_gorilla	21	176	0	0	NA	NA	NA	NA
cp_wd.kruskal	Megamonas	captive_ape	wild_ape	77	377	0	0	NA	NA	NA	NA
bonobo.kruskal	Megamonas	captive_bonobo	wild_bonobo	9	69	0	0	NA	NA	NA	NA
chimp.kruskal	Megamonas	captive_chimp	wild_chimp	25	132	0	0	NA	NA	NA	NA
gorilla.kruskal	Megamonas	captive_gorilla	wild_gorilla	21	176	0	0	NA	NA	NA	NA
cp_wd.kruskal	Nocardioides	captive_ape	wild_ape	77	377	0	0.003	1	23.7	0	0.001
bonobo.kruskal	Nocardioides	captive_bonobo	wild_bonobo	9	69	0	6.00E-04	1	0.3	0.607	1
chimp.kruskal	Nocardioides	captive_chimp	wild_chimp	25	132	0	0	NA	NA	NA	NA
gorilla.kruskal	Nocardioides	captive_gorilla	wild_gorilla	21	176	0	0.0062	1	18	0	0.017
cp_wd.kruskal	Phascolarctobacterium	captive_ape	wild_ape	77	377	0.0179	0.0042	1	71.6	0	0
bonobo.kruskal	Phascolarctobacterium	captive_bonobo	wild_bonobo	9	69	0.009	0.0022	1	20	0	0.006
chimp.kruskal	Phascolarctobacterium	captive_chimp	wild_chimp	25	132	0.0388	0.0084	1	43.1	0	0
gorilla.kruskal	Phascolarctobacterium	captive_gorilla	wild_gorilla	21	176	0.0082	0.0018	1	36	0	0
cp_wd.kruskal	Anaerovibrio	captive_ape	wild_ape	77	377	0.0016	0.0039	1	0.3	0.58	1
bonobo.kruskal	Anaerovibrio	captive_bonobo	wild_bonobo	9	69	7.00E-04	0.0124	1	16.4	0	0.041
chimp.kruskal	Anaerovibrio	captive_chimp	wild_chimp	25	132	0.0028	0.0037	1	0.1	0.768	1
gorilla.kruskal	Anaerovibrio	captive_gorilla	wild_gorilla	21	176	0.0011	7.00E-04	1	8.7	0.003	1
cp_wd.kruskal	Megasphaera	captive_ape	wild_ape	77	377	0.0021	0	1	101.1	0	0
bonobo.kruskal	Megasphaera	captive_bonobo	wild_bonobo	9	69	0	0	NA	NA	NA	NA
chimp.kruskal	Megasphaera	captive_chimp	wild_chimp	25	132	0.0059	0	1	58.4	0	0
gorilla.kruskal	Megasphaera	captive_gorilla	wild_gorilla	21	176	0	0	1	0.1	0.73	1
cp_wd.kruskal	Prevotella_1	captive_ape	wild_ape	77	377	0.0125	0.0021	1	134.4	0	0
bonobo.kruskal	Prevotella_1	captive_bonobo	wild_bonobo	9	69	0.0199	7.00E-04	1	28.3	0	0
chimp.kruskal	Prevotella_1	captive_chimp	wild_chimp	25	132	0.0159	0.0056	1	18.7	0	0.012
gorilla.kruskal	Prevotella_1	captive_gorilla	wild_gorilla	21	176	0.0069	0	1	184.9	0	0
cp_wd.kruskal	Solobacterium	captive_ape	wild_ape	77	377	0.0025	0.0082	1	26.3	0	0
bonobo.kruskal	Solobacterium	captive_bonobo	wild_bonobo	9	69	0.0019	0.0138	1	16.6	0	0.037
chimp.kruskal	Solobacterium	captive_chimp	wild_chimp	25	132	0.0025	0.0069	1	8.3	0.004	1
gorilla.kruskal	Solobacterium	captive_gorilla	wild_gorilla	21	176	0.0025	0.0071	1	1.7	0.194	1
cp_wd.kruskal	Acetitomaculum	captive_ape	wild_ape	77	377	0	0.0019	1	62.9	0	0
bonobo.kruskal	Acetitomaculum	captive_bonobo	wild_bonobo	9	69	0	1.00E-04	1	0.8	0.361	1
chimp.kruskal	Acetitomaculum	captive_chimp	wild_chimp	25	132	0	0.0024	1	25.6	0	0
gorilla.kruskal	Acetitomaculum	captive_gorilla	wild_gorilla	21	176	0	0.0022	1	24	0	0.001
cp_wd.kruskal	Catenisphaera	captive_ape	wild_ape	77	377	0	0.0058	1	167.9	0	0
bonobo.kruskal	Catenisphaera	captive_bonobo	wild_bonobo	9	69	0	0.01	1	23.6	0	0.001
chimp.kruskal	Catenisphaera	captive_chimp	wild_chimp	25	132	0	0.0076	1	54.1	0	0
gorilla.kruskal	Catenisphaera	captive_gorilla	wild_gorilla	21	176	0	0.0028	1	46.6	0	0
cp_wd.kruskal	Ruminococcaceae_UCG-005	captive_ape	wild_ape	77	377	0.0479	0.0074	1	165.6	0	0
bonobo.kruskal	Ruminococcaceae_UCG-005	captive_bonobo	wild_bonobo	9	69	0.0686	0.0036	1	23.6	0	0.001
chimp.kruskal	Ruminococcaceae_UCG-005	captive_chimp	wild_chimp	25	132	0.0373	0.0136	1	40.7	0	0
gorilla.kruskal	Ruminococcaceae_UCG-005	captive_gorilla	wild_gorilla	21	176	0.06	0.0044	1	54.5	0	0
cp_wd.kruskal	CAG-873	captive_ape	wild_ape	77	377	0.0026	0	1	237.2	0	0
bonobo.kruskal	CAG-873	captive_bonobo	wild_bonobo	9	69	3.00E-04	0	1	23.6	0	0.001
chimp.kruskal	CAG-873	captive_chimp	wild_chimp	25	132	9.00E-04	0	1	106.1	0	0
gorilla.kruskal	CAG-873	captive_gorilla	wild_gorilla	21	176	0.0035	0	1	115.9	0	0
cp_wd.kruskal	Lysinibacillus	captive_ape	wild_ape	77	377	0	0.0047	1	29.2	0	0
bonobo.kruskal	Lysinibacillus	captive_bonobo	wild_bonobo	9	69	0	6.00E-04	1	0.7	0.407	1
chimp.kruskal	Lysinibacillus	captive_chimp	wild_chimp	25	132	0	0	1	0.2	0.663	1
gorilla.kruskal	Lysinibacillus	captive_gorilla	wild_gorilla	21	176	0	0.0098	1	22.2	0	0.002
cp_wd.kruskal	Alloprevotella	captive_ape	wild_ape	77	377	0.0052	0.0058	1	0.2	0.69	1
bonobo.kruskal	Alloprevotella	captive_bonobo	wild_bonobo	9	69	0.0053	0.0136	1	5.8	0.016	1
chimp.kruskal	Alloprevotella	captive_chimp	wild_chimp	25	132	0.0083	0.0082	1	0.6	0.447	1
gorilla.kruskal	Alloprevotella	captive_gorilla	wild_gorilla	21	176	0.0031	9.00E-04	1	4.4	0.035	1
cp_wd.kruskal	Peptoclostridium	captive_ape	wild_ape	77	377	0	0	NA	NA	NA	NA
bonobo.kruskal	Peptoclostridium	captive_bonobo	wild_bonobo	9	69	0	0	NA	NA	NA	NA
chimp.kruskal	Peptoclostridium	captive_chimp	wild_chimp	25	132	0	0	NA	NA	NA	NA
gorilla.kruskal	Peptoclostridium	captive_gorilla	wild_gorilla	21	176	0	0	NA	NA	NA	NA
cp_wd.kruskal	Klebsiella	captive_ape	wild_ape	77	377	0	5.00E-04	1	11	0.001	0.728
bonobo.kruskal	Klebsiella	captive_bonobo	wild_bonobo	9	69	0	3.00E-04	1	1.1	0.285	1
chimp.kruskal	Klebsiella	captive_chimp	wild_chimp	25	132	1.00E-04	0	1	0.2	0.635	1
gorilla.kruskal	Klebsiella	captive_gorilla	wild_gorilla	21	176	1.00E-04	8.00E-04	1	4.2	0.041	1
cp_wd.kruskal	Ruminiclostridium_5	captive_ape	wild_ape	77	377	3.00E-04	0.0071	1	87.2	0	0
bonobo.kruskal	Ruminiclostridium_5	captive_bonobo	wild_bonobo	9	69	0	0.0104	1	21	0	0.004
chimp.kruskal	Ruminiclostridium_5	captive_chimp	wild_chimp	25	132	2.00E-04	0.0123	1	49.1	0	0
gorilla.kruskal	Ruminiclostridium_5	captive_gorilla	wild_gorilla	21	176	2.00E-04	0.0019	1	17.5	0	0.023
cp_wd.kruskal	Anaeroplasma	captive_ape	wild_ape	77	377	0.0031	0	1	163.3	0	0
bonobo.kruskal	Anaeroplasma	captive_bonobo	wild_bonobo	9	69	0.0187	0	1	64.4	0	0
chimp.kruskal	Anaeroplasma	captive_chimp	wild_chimp	25	132	4.00E-04	0	1	51.6	0	0
gorilla.kruskal	Anaeroplasma	captive_gorilla	wild_gorilla	21	176	0.0027	0	1	115.9	0	0
cp_wd.kruskal	Lachnospira	captive_ape	wild_ape	77	377	0.0044	8.00E-04	1	73.2	0	0
bonobo.kruskal	Lachnospira	captive_bonobo	wild_bonobo	9	69	0.0032	0.0023	1	0.6	0.457	1
chimp.kruskal	Lachnospira	captive_chimp	wild_chimp	25	132	0.0031	0.001	1	15.5	0	0.067
gorilla.kruskal	Lachnospira	captive_gorilla	wild_gorilla	21	176	0.0029	1.00E-04	1	75.4	0	0
cp_wd.kruskal	Corynebacterium	captive_ape	wild_ape	77	377	0	0.0018	1	30.5	0	0
bonobo.kruskal	Corynebacterium	captive_bonobo	wild_bonobo	9	69	0	0	1	0.8	0.361	1
chimp.kruskal	Corynebacterium	captive_chimp	wild_chimp	25	132	0	0	1	0.7	0.396	1
gorilla.kruskal	Corynebacterium	captive_gorilla	wild_gorilla	21	176	0	0.0039	1	25.4	0	0
cp_wd.kruskal	Fusicatenibacter	captive_ape	wild_ape	77	377	0.0034	7.00E-04	1	41.6	0	0
bonobo.kruskal	Fusicatenibacter	captive_bonobo	wild_bonobo	9	69	0.0065	0.0012	1	18.1	0	0.017
chimp.kruskal	Fusicatenibacter	captive_chimp	wild_chimp	25	132	0.0042	0.0014	1	28	0	0
gorilla.kruskal	Fusicatenibacter	captive_gorilla	wild_gorilla	21	176	0.0023	1.00E-04	1	55.6	0	0
cp_wd.kruskal	Comamonas	captive_ape	wild_ape	77	377	0	0.0065	1	30.9	0	0
bonobo.kruskal	Comamonas	captive_bonobo	wild_bonobo	9	69	0	8.00E-04	1	1.5	0.226	1
chimp.kruskal	Comamonas	captive_chimp	wild_chimp	25	132	0	0	NA	NA	NA	NA
gorilla.kruskal	Comamonas	captive_gorilla	wild_gorilla	21	176	0	0.0137	1	22.5	0	0.002
cp_wd.kruskal	Candidatus_Methanogranum	captive_ape	wild_ape	77	377	0.0012	0.0056	1	10.6	0.001	0.892
bonobo.kruskal	Candidatus_Methanogranum	captive_bonobo	wild_bonobo	9	69	9.00E-04	0.0014	1	3.7	0.056	1
chimp.kruskal	Candidatus_Methanogranum	captive_chimp	wild_chimp	25	132	8.00E-04	0.015	1	53.6	0	0
gorilla.kruskal	Candidatus_Methanogranum	captive_gorilla	wild_gorilla	21	176	0.0024	1.00E-04	1	15.2	0	0.078
cp_wd.kruskal	Paraprevotella	captive_ape	wild_ape	77	377	0	0	NA	NA	NA	NA
bonobo.kruskal	Paraprevotella	captive_bonobo	wild_bonobo	9	69	0	0	NA	NA	NA	NA
chimp.kruskal	Paraprevotella	captive_chimp	wild_chimp	25	132	0	0	NA	NA	NA	NA
gorilla.kruskal	Paraprevotella	captive_gorilla	wild_gorilla	21	176	0	0	NA	NA	NA	NA
cp_wd.kruskal	Ruminococcaceae_UCG-008	captive_ape	wild_ape	77	377	0.0095	0.0096	1	12.2	0	0.381
bonobo.kruskal	Ruminococcaceae_UCG-008	captive_bonobo	wild_bonobo	9	69	0.0106	0.0065	1	4.5	0.035	1
chimp.kruskal	Ruminococcaceae_UCG-008	captive_chimp	wild_chimp	25	132	0.0104	0.0193	1	3.4	0.066	1
gorilla.kruskal	Ruminococcaceae_UCG-008	captive_gorilla	wild_gorilla	21	176	0.005	0.0036	1	14.2	0	0.133
cp_wd.kruskal	Veillonella	captive_ape	wild_ape	77	377	0	0	1	6.5	0.011	1
bonobo.kruskal	Veillonella	captive_bonobo	wild_bonobo	9	69	0	0	1	0.3	0.607	1
chimp.kruskal	Veillonella	captive_chimp	wild_chimp	25	132	0	0	1	1.8	0.18	1
gorilla.kruskal	Veillonella	captive_gorilla	wild_gorilla	21	176	0	0	1	2.5	0.115	1
cp_wd.kruskal	Allorhizobium-Neorhizobium-Pararhizobium-Rhizobium	captive_ape	wild_ape	77	377	0	0.0026	1	23.1	0	0.001
bonobo.kruskal	Allorhizobium-Neorhizobium-Pararhizobium-Rhizobium	captive_bonobo	wild_bonobo	9	69	0	3.00E-04	1	0.1	0.718	1
chimp.kruskal	Allorhizobium-Neorhizobium-Pararhizobium-Rhizobium	captive_chimp	wild_chimp	25	132	0	0	NA	NA	NA	NA
gorilla.kruskal	Allorhizobium-Neorhizobium-Pararhizobium-Rhizobium	captive_gorilla	wild_gorilla	21	176	0	0.0055	1	17.7	0	0.02
cp_wd.kruskal	Lachnospiraceae_UCG-009	captive_ape	wild_ape	77	377	0	0.0013	1	28.8	0	0
bonobo.kruskal	Lachnospiraceae_UCG-009	captive_bonobo	wild_bonobo	9	69	0	0	NA	NA	NA	NA
chimp.kruskal	Lachnospiraceae_UCG-009	captive_chimp	wild_chimp	25	132	0	0	NA	NA	NA	NA
gorilla.kruskal	Lachnospiraceae_UCG-009	captive_gorilla	wild_gorilla	21	176	0	0.0027	1	23.9	0	0.001
cp_wd.kruskal	Pseudomonas	captive_ape	wild_ape	77	377	0	0.0015	1	25.3	0	0
bonobo.kruskal	Pseudomonas	captive_bonobo	wild_bonobo	9	69	0	5.00E-04	1	1.3	0.254	1
chimp.kruskal	Pseudomonas	captive_chimp	wild_chimp	25	132	0	0	1	0.6	0.448	1
gorilla.kruskal	Pseudomonas	captive_gorilla	wild_gorilla	21	176	0	0.0031	1	16.6	0	0.038
cp_wd.kruskal	Fibrobacter	captive_ape	wild_ape	77	377	6.00E-04	0.0027	1	27.3	0	0
bonobo.kruskal	Fibrobacter	captive_bonobo	wild_bonobo	9	69	1.00E-04	0.0018	1	1.3	0.261	1
chimp.kruskal	Fibrobacter	captive_chimp	wild_chimp	25	132	4.00E-04	0.0043	1	37.9	0	0
gorilla.kruskal	Fibrobacter	captive_gorilla	wild_gorilla	21	176	4.00E-04	0.002	1	4.3	0.039	1
cp_wd.kruskal	Lachnospiraceae_UCG-002	captive_ape	wild_ape	77	377	0	0.0019	1	93.2	0	0
bonobo.kruskal	Lachnospiraceae_UCG-002	captive_bonobo	wild_bonobo	9	69	0	0.002	1	18.6	0	0.013
chimp.kruskal	Lachnospiraceae_UCG-002	captive_chimp	wild_chimp	25	132	0	4.00E-04	1	9.8	0.002	1
gorilla.kruskal	Lachnospiraceae_UCG-002	captive_gorilla	wild_gorilla	21	176	0	0.003	1	41.3	0	0
cp_wd.kruskal	Barnesiella	captive_ape	wild_ape	77	377	0	0	1	1.6	0.211	1
bonobo.kruskal	Barnesiella	captive_bonobo	wild_bonobo	9	69	0	0	NA	NA	NA	NA
chimp.kruskal	Barnesiella	captive_chimp	wild_chimp	25	132	0	0	1	5.3	0.022	1
gorilla.kruskal	Barnesiella	captive_gorilla	wild_gorilla	21	176	0	0	1	0.1	0.73	1
cp_wd.kruskal	Libanicoccus	captive_ape	wild_ape	77	377	0	0.0032	1	119.6	0	0
bonobo.kruskal	Libanicoccus	captive_bonobo	wild_bonobo	9	69	0	0	NA	NA	NA	NA
chimp.kruskal	Libanicoccus	captive_chimp	wild_chimp	25	132	0	0.0047	1	59.3	0	0
gorilla.kruskal	Libanicoccus	captive_gorilla	wild_gorilla	21	176	0	0.0034	1	48.3	0	0
cp_wd.kruskal	Dorea	captive_ape	wild_ape	77	377	0.0034	0.0067	1	0	0.979	1
bonobo.kruskal	Dorea	captive_bonobo	wild_bonobo	9	69	0.0035	0.0147	1	7.8	0.005	1
chimp.kruskal	Dorea	captive_chimp	wild_chimp	25	132	0.0028	0.0102	1	27.2	0	0
gorilla.kruskal	Dorea	captive_gorilla	wild_gorilla	21	176	0.002	9.00E-04	1	13.2	0	0.228
cp_wd.kruskal	Parabacteroides	captive_ape	wild_ape	77	377	0.0014	0.0015	1	4.8	0.028	1
bonobo.kruskal	Parabacteroides	captive_bonobo	wild_bonobo	9	69	6.00E-04	0.0029	1	8.7	0.003	1
chimp.kruskal	Parabacteroides	captive_chimp	wild_chimp	25	132	6.00E-04	0.0025	1	23.9	0	0.001
gorilla.kruskal	Parabacteroides	captive_gorilla	wild_gorilla	21	176	3.00E-04	1.00E-04	1	0.8	0.376	1
cp_wd.kruskal	Ruminiclostridium_6	captive_ape	wild_ape	77	377	0.0121	6.00E-04	1	221.3	0	0
bonobo.kruskal	Ruminiclostridium_6	captive_bonobo	wild_bonobo	9	69	0.0053	0	1	69.9	0	0
chimp.kruskal	Ruminiclostridium_6	captive_chimp	wild_chimp	25	132	0.0047	0.0018	1	30.8	0	0
gorilla.kruskal	Ruminiclostridium_6	captive_gorilla	wild_gorilla	21	176	0.0108	0	1	157	0	0
cp_wd.kruskal	Sphingopyxis	captive_ape	wild_ape	77	377	0	0.0026	1	15.1	0	0.084
bonobo.kruskal	Sphingopyxis	captive_bonobo	wild_bonobo	9	69	0	5.00E-04	1	0.1	0.718	1
chimp.kruskal	Sphingopyxis	captive_chimp	wild_chimp	25	132	0	0	NA	NA	NA	NA
gorilla.kruskal	Sphingopyxis	captive_gorilla	wild_gorilla	21	176	0	0.0054	1	10.5	0.001	0.973
cp_wd.kruskal	Lachnospiraceae_NK4A136_group	captive_ape	wild_ape	77	377	0.0096	8.00E-04	1	151.6	0	0
bonobo.kruskal	Lachnospiraceae_NK4A136_group	captive_bonobo	wild_bonobo	9	69	0.0079	0.0019	1	15.5	0	0.065
chimp.kruskal	Lachnospiraceae_NK4A136_group	captive_chimp	wild_chimp	25	132	0.0096	0.0013	1	52.8	0	0
gorilla.kruskal	Lachnospiraceae_NK4A136_group	captive_gorilla	wild_gorilla	21	176	0.0097	0	1	162.4	0	0
cp_wd.kruskal	Dietzia	captive_ape	wild_ape	77	377	0	8.00E-04	1	11.9	0.001	0.449
bonobo.kruskal	Dietzia	captive_bonobo	wild_bonobo	9	69	0	1.00E-04	1	0.1	0.718	1
chimp.kruskal	Dietzia	captive_chimp	wild_chimp	25	132	0	0	NA	NA	NA	NA
gorilla.kruskal	Dietzia	captive_gorilla	wild_gorilla	21	176	0	0.0016	1	7.9	0.005	1
cp_wd.kruskal	Devosia	captive_ape	wild_ape	77	377	0	0.0019	1	19	0	0.011
bonobo.kruskal	Devosia	captive_bonobo	wild_bonobo	9	69	0	2.00E-04	1	0.3	0.607	1
chimp.kruskal	Devosia	captive_chimp	wild_chimp	25	132	0	0	NA	NA	NA	NA
gorilla.kruskal	Devosia	captive_gorilla	wild_gorilla	21	176	0	0.0039	1	13.6	0	0.183
cp_wd.kruskal	Roseburia	captive_ape	wild_ape	77	377	0.0025	0.0012	1	14.7	0	0.103
bonobo.kruskal	Roseburia	captive_bonobo	wild_bonobo	9	69	0.0015	0.0021	1	0.4	0.527	1
chimp.kruskal	Roseburia	captive_chimp	wild_chimp	25	132	0.0038	0.0012	1	17.7	0	0.021
gorilla.kruskal	Roseburia	captive_gorilla	wild_gorilla	21	176	0.0019	8.00E-04	1	11.4	0.001	0.582
cp_wd.kruskal	Coprococcus_2	captive_ape	wild_ape	77	377	7.00E-04	5.00E-04	1	4.2	0.039	1
bonobo.kruskal	Coprococcus_2	captive_bonobo	wild_bonobo	9	69	5.00E-04	0.0012	1	2.6	0.108	1
chimp.kruskal	Coprococcus_2	captive_chimp	wild_chimp	25	132	5.00E-04	8.00E-04	1	0	0.907	1
gorilla.kruskal	Coprococcus_2	captive_gorilla	wild_gorilla	21	176	8.00E-04	0	1	62.5	0	0
cp_wd.kruskal	Elusimicrobium	captive_ape	wild_ape	77	377	0.0015	1.00E-04	1	153	0	0
bonobo.kruskal	Elusimicrobium	captive_bonobo	wild_bonobo	9	69	0.0035	0	1	67.2	0	0
chimp.kruskal	Elusimicrobium	captive_chimp	wild_chimp	25	132	0.0011	2.00E-04	1	38.1	0	0
gorilla.kruskal	Elusimicrobium	captive_gorilla	wild_gorilla	21	176	0.0019	1.00E-04	1	70.9	0	0
cp_wd.kruskal	Sphaerochaeta	captive_ape	wild_ape	77	377	0	0.0115	1	153.8	0	0
bonobo.kruskal	Sphaerochaeta	captive_bonobo	wild_bonobo	9	69	0	0.0272	1	23.6	0	0.001
chimp.kruskal	Sphaerochaeta	captive_chimp	wild_chimp	25	132	0	0.0141	1	57.9	0	0
gorilla.kruskal	Sphaerochaeta	captive_gorilla	wild_gorilla	21	176	0	0.0034	1	34.2	0	0
cp_wd.kruskal	Novosphingobium	captive_ape	wild_ape	77	377	0	8.00E-04	1	14	0	0.147
bonobo.kruskal	Novosphingobium	captive_bonobo	wild_bonobo	9	69	0	4.00E-04	1	0.4	0.526	1
chimp.kruskal	Novosphingobium	captive_chimp	wild_chimp	25	132	0	0	1	0.2	0.663	1
gorilla.kruskal	Novosphingobium	captive_gorilla	wild_gorilla	21	176	0	0.0016	1	9	0.003	1
cp_wd.kruskal	Weissella	captive_ape	wild_ape	77	377	0.0012	5.00E-04	1	17.1	0	0.029
bonobo.kruskal	Weissella	captive_bonobo	wild_bonobo	9	69	0	0	1	0.3	0.607	1
chimp.kruskal	Weissella	captive_chimp	wild_chimp	25	132	0.0037	0	1	86.7	0	0
gorilla.kruskal	Weissella	captive_gorilla	wild_gorilla	21	176	0	0.0011	1	2.6	0.105	1
cp_wd.kruskal	Olsenella	captive_ape	wild_ape	77	377	0	0.0058	1	87.8	0	0
bonobo.kruskal	Olsenella	captive_bonobo	wild_bonobo	9	69	0	0.0087	1	23.6	0	0.001
chimp.kruskal	Olsenella	captive_chimp	wild_chimp	25	132	1.00E-04	0.011	1	51.6	0	0
gorilla.kruskal	Olsenella	captive_gorilla	wild_gorilla	21	176	0	8.00E-04	1	8.3	0.004	1
cp_wd.kruskal	Ruminococcaceae_NK4A214_group	captive_ape	wild_ape	77	377	0.0146	0.0116	1	5.9	0.015	1
bonobo.kruskal	Ruminococcaceae_NK4A214_group	captive_bonobo	wild_bonobo	9	69	0.0089	0.0083	1	0.3	0.595	1
chimp.kruskal	Ruminococcaceae_NK4A214_group	captive_chimp	wild_chimp	25	132	0.0107	0.0149	1	3.6	0.056	1
gorilla.kruskal	Ruminococcaceae_NK4A214_group	captive_gorilla	wild_gorilla	21	176	0.0228	0.0106	1	17.6	0	0.022
cp_wd.kruskal	Intestinibacter	captive_ape	wild_ape	77	377	0.0014	4.00E-04	1	23.8	0	0.001
bonobo.kruskal	Intestinibacter	captive_bonobo	wild_bonobo	9	69	7.00E-04	1.00E-04	1	13.7	0	0.174
chimp.kruskal	Intestinibacter	captive_chimp	wild_chimp	25	132	9.00E-04	7.00E-04	1	3	0.083	1
gorilla.kruskal	Intestinibacter	captive_gorilla	wild_gorilla	21	176	0	4.00E-04	1	1.2	0.264	1
cp_wd.kruskal	Rummeliibacillus	captive_ape	wild_ape	77	377	1.00E-04	5.00E-04	1	6.6	0.01	1
bonobo.kruskal	Rummeliibacillus	captive_bonobo	wild_bonobo	9	69	0	0.0011	1	0.7	0.407	1
chimp.kruskal	Rummeliibacillus	captive_chimp	wild_chimp	25	132	2.00E-04	0	1	5.3	0.022	1
gorilla.kruskal	Rummeliibacillus	captive_gorilla	wild_gorilla	21	176	0	7.00E-04	1	5	0.025	1
cp_wd.kruskal	Cellvibrio	captive_ape	wild_ape	77	377	0	0.0013	1	12.2	0	0.392
bonobo.kruskal	Cellvibrio	captive_bonobo	wild_bonobo	9	69	0	2.00E-04	1	0.5	0.461	1
chimp.kruskal	Cellvibrio	captive_chimp	wild_chimp	25	132	0	0	NA	NA	NA	NA
gorilla.kruskal	Cellvibrio	captive_gorilla	wild_gorilla	21	176	0	0.0028	1	7.5	0.006	1
cp_wd.kruskal	Acidaminococcus	captive_ape	wild_ape	77	377	0	0	1	5.3	0.022	1
bonobo.kruskal	Acidaminococcus	captive_bonobo	wild_bonobo	9	69	0	0	NA	NA	NA	NA
chimp.kruskal	Acidaminococcus	captive_chimp	wild_chimp	25	132	0	0	1	0.2	0.663	1
gorilla.kruskal	Acidaminococcus	captive_gorilla	wild_gorilla	21	176	1.00E-04	0	1	8.4	0.004	1
cp_wd.kruskal	Mitsuokella	captive_ape	wild_ape	77	377	1.00E-04	0	1	14.8	0	0.099
bonobo.kruskal	Mitsuokella	captive_bonobo	wild_bonobo	9	69	0	0	NA	NA	NA	NA
chimp.kruskal	Mitsuokella	captive_chimp	wild_chimp	25	132	0	0	NA	NA	NA	NA
gorilla.kruskal	Mitsuokella	captive_gorilla	wild_gorilla	21	176	1.00E-04	0	1	16.8	0	0.033
cp_wd.kruskal	Sphingobacterium	captive_ape	wild_ape	77	377	0	0.0058	1	29.8	0	0
bonobo.kruskal	Sphingobacterium	captive_bonobo	wild_bonobo	9	69	0	0.0016	1	1.5	0.226	1
chimp.kruskal	Sphingobacterium	captive_chimp	wild_chimp	25	132	0	0	NA	NA	NA	NA
gorilla.kruskal	Sphingobacterium	captive_gorilla	wild_gorilla	21	176	0	0.0118	1	21.5	0	0.003
cp_wd.kruskal	CAG-352	captive_ape	wild_ape	77	377	4.00E-04	0	1	25	0	0
bonobo.kruskal	CAG-352	captive_bonobo	wild_bonobo	9	69	0	0	NA	NA	NA	NA
chimp.kruskal	CAG-352	captive_chimp	wild_chimp	25	132	0	0	1	0.6	0.448	1
gorilla.kruskal	CAG-352	captive_gorilla	wild_gorilla	21	176	0.0015	0	1	69.5	0	0
cp_wd.kruskal	Sutterella	captive_ape	wild_ape	77	377	0.0099	0.0037	1	26.4	0	0
bonobo.kruskal	Sutterella	captive_bonobo	wild_bonobo	9	69	0.0151	0.008	1	4.7	0.03	1
chimp.kruskal	Sutterella	captive_chimp	wild_chimp	25	132	0.0133	0.0057	1	2.9	0.087	1
gorilla.kruskal	Sutterella	captive_gorilla	wild_gorilla	21	176	0.0104	5.00E-04	1	21.6	0	0.003
cp_wd.kruskal	Erysipelothrix	captive_ape	wild_ape	77	377	0	8.00E-04	1	16.4	0	0.041
bonobo.kruskal	Erysipelothrix	captive_bonobo	wild_bonobo	9	69	0	0	NA	NA	NA	NA
chimp.kruskal	Erysipelothrix	captive_chimp	wild_chimp	25	132	0	0	NA	NA	NA	NA
gorilla.kruskal	Erysipelothrix	captive_gorilla	wild_gorilla	21	176	0	0.0018	1	11.9	0.001	0.461
cp_wd.kruskal	Erysipelatoclostridium	captive_ape	wild_ape	77	377	0	1.00E-04	1	6.5	0.011	1
bonobo.kruskal	Erysipelatoclostridium	captive_bonobo	wild_bonobo	9	69	0	0	1	0.1	0.718	1
chimp.kruskal	Erysipelatoclostridium	captive_chimp	wild_chimp	25	132	0	3.00E-04	1	6.6	0.01	1
gorilla.kruskal	Erysipelatoclostridium	captive_gorilla	wild_gorilla	21	176	0	0	NA	NA	NA	NA
cp_wd.kruskal	Lachnoclostridium	captive_ape	wild_ape	77	377	5.00E-04	0.0026	1	12.1	0.001	0.405
bonobo.kruskal	Lachnoclostridium	captive_bonobo	wild_bonobo	9	69	1.00E-04	0.0075	1	14.1	0	0.14
chimp.kruskal	Lachnoclostridium	captive_chimp	wild_chimp	25	132	2.00E-04	0.0035	1	39.8	0	0
gorilla.kruskal	Lachnoclostridium	captive_gorilla	wild_gorilla	21	176	1.00E-04	1.00E-04	1	6.1	0.013	1
cp_wd.kruskal	Prevotellaceae_NK3B31_group	captive_ape	wild_ape	77	377	0.002	8.00E-04	1	47	0	0
bonobo.kruskal	Prevotellaceae_NK3B31_group	captive_bonobo	wild_bonobo	9	69	0.0012	0.0019	1	0.2	0.633	1
chimp.kruskal	Prevotellaceae_NK3B31_group	captive_chimp	wild_chimp	25	132	0.0021	0.0013	1	16.8	0	0.033
gorilla.kruskal	Prevotellaceae_NK3B31_group	captive_gorilla	wild_gorilla	21	176	0.0015	0	1	144.9	0	0
cp_wd.kruskal	Tyzzerella_4	captive_ape	wild_ape	77	377	0	0	NA	NA	NA	NA
bonobo.kruskal	Tyzzerella_4	captive_bonobo	wild_bonobo	9	69	0	0	NA	NA	NA	NA
chimp.kruskal	Tyzzerella_4	captive_chimp	wild_chimp	25	132	0	0	NA	NA	NA	NA
gorilla.kruskal	Tyzzerella_4	captive_gorilla	wild_gorilla	21	176	0	0	NA	NA	NA	NA
cp_wd.kruskal	Gemmobacter	captive_ape	wild_ape	77	377	0	0.002	1	22.5	0	0.002
bonobo.kruskal	Gemmobacter	captive_bonobo	wild_bonobo	9	69	0	3.00E-04	1	0.4	0.526	1
chimp.kruskal	Gemmobacter	captive_chimp	wild_chimp	25	132	0	0	NA	NA	NA	NA
gorilla.kruskal	Gemmobacter	captive_gorilla	wild_gorilla	21	176	0	0.0042	1	16.6	0	0.038
cp_wd.kruskal	Solibacillus	captive_ape	wild_ape	77	377	0	0.0032	1	27.9	0	0
bonobo.kruskal	Solibacillus	captive_bonobo	wild_bonobo	9	69	0	2.00E-04	1	0.7	0.407	1
chimp.kruskal	Solibacillus	captive_chimp	wild_chimp	25	132	0	0	1	0.4	0.537	1
gorilla.kruskal	Solibacillus	captive_gorilla	wild_gorilla	21	176	0	0.0067	1	20.5	0	0.005
cp_wd.kruskal	Tissierella	captive_ape	wild_ape	77	377	0	2.00E-04	1	2.9	0.086	1
bonobo.kruskal	Tissierella	captive_bonobo	wild_bonobo	9	69	0	0	NA	NA	NA	NA
chimp.kruskal	Tissierella	captive_chimp	wild_chimp	25	132	0	0	NA	NA	NA	NA
gorilla.kruskal	Tissierella	captive_gorilla	wild_gorilla	21	176	0	4.00E-04	1	1.8	0.181	1
cp_wd.kruskal	Parasutterella	captive_ape	wild_ape	77	377	6.00E-04	0	1	44.9	0	0
bonobo.kruskal	Parasutterella	captive_bonobo	wild_bonobo	9	69	0.0041	0	1	31.9	0	0
chimp.kruskal	Parasutterella	captive_chimp	wild_chimp	25	132	1.00E-04	0	1	21.5	0	0.003
gorilla.kruskal	Parasutterella	captive_gorilla	wild_gorilla	21	176	3.00E-04	0	1	8.4	0.004	1
cp_wd.kruskal	Butyrivibrio	captive_ape	wild_ape	77	377	3.00E-04	0	1	29.8	0	0
bonobo.kruskal	Butyrivibrio	captive_bonobo	wild_bonobo	9	69	0	0	NA	NA	NA	NA
chimp.kruskal	Butyrivibrio	captive_chimp	wild_chimp	25	132	0	0	1	0.3	0.598	1
gorilla.kruskal	Butyrivibrio	captive_gorilla	wild_gorilla	21	176	9.00E-04	0	1	60.5	0	0
cp_wd.kruskal	Desulfovibrio	captive_ape	wild_ape	77	377	0.0078	0.0033	1	24.6	0	0.001
bonobo.kruskal	Desulfovibrio	captive_bonobo	wild_bonobo	9	69	0.0099	0.0056	1	6.2	0.013	1
chimp.kruskal	Desulfovibrio	captive_chimp	wild_chimp	25	132	0.0044	0.0028	1	0.1	0.75	1
gorilla.kruskal	Desulfovibrio	captive_gorilla	wild_gorilla	21	176	0.0089	0.0027	1	27.7	0	0
cp_wd.kruskal	Turicibacter	captive_ape	wild_ape	77	377	0	0	1	19.7	0	0.007
bonobo.kruskal	Turicibacter	captive_bonobo	wild_bonobo	9	69	0	0	NA	NA	NA	NA
chimp.kruskal	Turicibacter	captive_chimp	wild_chimp	25	132	0	0	1	5.3	0.022	1
gorilla.kruskal	Turicibacter	captive_gorilla	wild_gorilla	21	176	0	0	NA	NA	NA	NA
cp_wd.kruskal	Lachnospiraceae_AC2044_group	captive_ape	wild_ape	77	377	0.0041	5.00E-04	1	68.1	0	0
bonobo.kruskal	Lachnospiraceae_AC2044_group	captive_bonobo	wild_bonobo	9	69	0.004	1.00E-04	1	36.1	0	0
chimp.kruskal	Lachnospiraceae_AC2044_group	captive_chimp	wild_chimp	25	132	0.0017	5.00E-04	1	23.9	0	0.001
gorilla.kruskal	Lachnospiraceae_AC2044_group	captive_gorilla	wild_gorilla	21	176	0.0016	5.00E-04	1	3.9	0.049	1
cp_wd.kruskal	Butyricicoccus	captive_ape	wild_ape	77	377	5.00E-04	0.0026	1	12.3	0	0.358
bonobo.kruskal	Butyricicoccus	captive_bonobo	wild_bonobo	9	69	3.00E-04	0.0049	1	11.4	0.001	0.605
chimp.kruskal	Butyricicoccus	captive_chimp	wild_chimp	25	132	3.00E-04	0.0045	1	40.1	0	0
gorilla.kruskal	Butyricicoccus	captive_gorilla	wild_gorilla	21	176	3.00E-04	3.00E-04	1	7.3	0.007	1
cp_wd.kruskal	Sphingorhabdus	captive_ape	wild_ape	77	377	0	2.00E-04	1	3.8	0.051	1
bonobo.kruskal	Sphingorhabdus	captive_bonobo	wild_bonobo	9	69	0	0	NA	NA	NA	NA
chimp.kruskal	Sphingorhabdus	captive_chimp	wild_chimp	25	132	0	0	NA	NA	NA	NA
gorilla.kruskal	Sphingorhabdus	captive_gorilla	wild_gorilla	21	176	0	5.00E-04	1	2.3	0.126	1
cp_wd.kruskal	Oscillospira	captive_ape	wild_ape	77	377	0.0016	0	1	190.3	0	0
bonobo.kruskal	Oscillospira	captive_bonobo	wild_bonobo	9	69	0.0036	0	1	76.6	0	0
chimp.kruskal	Oscillospira	captive_chimp	wild_chimp	25	132	8.00E-04	0	1	46.9	0	0
gorilla.kruskal	Oscillospira	captive_gorilla	wild_gorilla	21	176	0.0016	0	1	106.4	0	0
cp_wd.kruskal	Cellulosilyticum	captive_ape	wild_ape	77	377	8.00E-04	1.00E-04	1	81.1	0	0
bonobo.kruskal	Cellulosilyticum	captive_bonobo	wild_bonobo	9	69	1.00E-04	0	1	15.5	0	0.065
chimp.kruskal	Cellulosilyticum	captive_chimp	wild_chimp	25	132	2.00E-04	3.00E-04	1	25.3	0	0
gorilla.kruskal	Cellulosilyticum	captive_gorilla	wild_gorilla	21	176	0	0	NA	NA	NA	NA
cp_wd.kruskal	Family_XIII_AD3011_group	captive_ape	wild_ape	77	377	4.00E-04	0.0052	1	126.8	0	0
bonobo.kruskal	Family_XIII_AD3011_group	captive_bonobo	wild_bonobo	9	69	1.00E-04	0.0038	1	21.4	0	0.003
chimp.kruskal	Family_XIII_AD3011_group	captive_chimp	wild_chimp	25	132	6.00E-04	0.0042	1	35.7	0	0
gorilla.kruskal	Family_XIII_AD3011_group	captive_gorilla	wild_gorilla	21	176	2.00E-04	0.0065	1	44.9	0	0
cp_wd.kruskal	Terrisporobacter	captive_ape	wild_ape	77	377	0.0027	0	1	189.7	0	0
bonobo.kruskal	Terrisporobacter	captive_bonobo	wild_bonobo	9	69	4.00E-04	0	1	31.9	0	0
chimp.kruskal	Terrisporobacter	captive_chimp	wild_chimp	25	132	0.0018	0	1	86.5	0	0
gorilla.kruskal	Terrisporobacter	captive_gorilla	wild_gorilla	21	176	0	0	NA	NA	NA	NA
cp_wd.kruskal	Haemophilus	captive_ape	wild_ape	77	377	0	0	1	0.6	0.425	1
bonobo.kruskal	Haemophilus	captive_bonobo	wild_bonobo	9	69	1.00E-04	0	1	7.7	0.006	1
chimp.kruskal	Haemophilus	captive_chimp	wild_chimp	25	132	0	1.00E-04	1	3.8	0.051	1
gorilla.kruskal	Haemophilus	captive_gorilla	wild_gorilla	21	176	0	0	1	0	0.911	1
cp_wd.kruskal	Family_XIII_UCG-001	captive_ape	wild_ape	77	377	2.00E-04	0.001	1	9.9	0.002	1
bonobo.kruskal	Family_XIII_UCG-001	captive_bonobo	wild_bonobo	9	69	3.00E-04	1.00E-04	1	7.3	0.007	1
chimp.kruskal	Family_XIII_UCG-001	captive_chimp	wild_chimp	25	132	2.00E-04	0.0017	1	32.1	0	0
gorilla.kruskal	Family_XIII_UCG-001	captive_gorilla	wild_gorilla	21	176	2.00E-04	9.00E-04	1	0	0.871	1
cp_wd.kruskal	Coprococcus_3	captive_ape	wild_ape	77	377	0.0013	3.00E-04	1	40	0	0
bonobo.kruskal	Coprococcus_3	captive_bonobo	wild_bonobo	9	69	0.0035	3.00E-04	1	17.2	0	0.027
chimp.kruskal	Coprococcus_3	captive_chimp	wild_chimp	25	132	0.001	7.00E-04	1	5.7	0.017	1
gorilla.kruskal	Coprococcus_3	captive_gorilla	wild_gorilla	21	176	9.00E-04	0	1	61.3	0	0
cp_wd.kruskal	Coprobacter	captive_ape	wild_ape	77	377	0	0	NA	NA	NA	NA
bonobo.kruskal	Coprobacter	captive_bonobo	wild_bonobo	9	69	0	0	NA	NA	NA	NA
chimp.kruskal	Coprobacter	captive_chimp	wild_chimp	25	132	0	0	NA	NA	NA	NA
gorilla.kruskal	Coprobacter	captive_gorilla	wild_gorilla	21	176	0	0	NA	NA	NA	NA
cp_wd.kruskal	Prevotellaceae_UCG-004	captive_ape	wild_ape	77	377	0.0033	0.0022	1	42.8	0	0
bonobo.kruskal	Prevotellaceae_UCG-004	captive_bonobo	wild_bonobo	9	69	0.0027	0	1	59.8	0	0
chimp.kruskal	Prevotellaceae_UCG-004	captive_chimp	wild_chimp	25	132	0.0017	7.00E-04	1	20.2	0	0.006
gorilla.kruskal	Prevotellaceae_UCG-004	captive_gorilla	wild_gorilla	21	176	0.0036	0.0042	1	2.9	0.09	1
cp_wd.kruskal	BD1-7_clade	captive_ape	wild_ape	77	377	0	2.00E-04	1	3.2	0.076	1
bonobo.kruskal	BD1-7_clade	captive_bonobo	wild_bonobo	9	69	0	0	NA	NA	NA	NA
chimp.kruskal	BD1-7_clade	captive_chimp	wild_chimp	25	132	0	0	NA	NA	NA	NA
gorilla.kruskal	BD1-7_clade	captive_gorilla	wild_gorilla	21	176	0	4.00E-04	1	1.9	0.165	1
cp_wd.kruskal	Timonella	captive_ape	wild_ape	77	377	0	0.0019	1	24	0	0.001
bonobo.kruskal	Timonella	captive_bonobo	wild_bonobo	9	69	0	3.00E-04	1	0.3	0.607	1
chimp.kruskal	Timonella	captive_chimp	wild_chimp	25	132	0	0	NA	NA	NA	NA
gorilla.kruskal	Timonella	captive_gorilla	wild_gorilla	21	176	0	0.0041	1	18.3	0	0.015
cp_wd.kruskal	CAG-56	captive_ape	wild_ape	77	377	0	0	1	0.3	0.567	1
bonobo.kruskal	CAG-56	captive_bonobo	wild_bonobo	9	69	0	0	NA	NA	NA	NA
chimp.kruskal	CAG-56	captive_chimp	wild_chimp	25	132	0	1.00E-04	1	4.3	0.038	1
gorilla.kruskal	CAG-56	captive_gorilla	wild_gorilla	21	176	0	0	1	0.1	0.73	1
cp_wd.kruskal	Leadbetterella	captive_ape	wild_ape	77	377	0	0.0015	1	19.5	0	0.008
bonobo.kruskal	Leadbetterella	captive_bonobo	wild_bonobo	9	69	0	2.00E-04	1	0.4	0.526	1
chimp.kruskal	Leadbetterella	captive_chimp	wild_chimp	25	132	0	0	NA	NA	NA	NA
gorilla.kruskal	Leadbetterella	captive_gorilla	wild_gorilla	21	176	0	0.0031	1	13.8	0	0.159
cp_wd.kruskal	Caulobacter	captive_ape	wild_ape	77	377	0	1.00E-04	1	1.4	0.229	1
bonobo.kruskal	Caulobacter	captive_bonobo	wild_bonobo	9	69	0	0	1	0.1	0.718	1
chimp.kruskal	Caulobacter	captive_chimp	wild_chimp	25	132	0	0	NA	NA	NA	NA
gorilla.kruskal	Caulobacter	captive_gorilla	wild_gorilla	21	176	0	2.00E-04	1	0.7	0.391	1
cp_wd.kruskal	dgA-11_gut_group	captive_ape	wild_ape	77	377	0.0014	0.0012	1	0	0.964	1
bonobo.kruskal	dgA-11_gut_group	captive_bonobo	wild_bonobo	9	69	9.00E-04	0.0014	1	0.2	0.695	1
chimp.kruskal	dgA-11_gut_group	captive_chimp	wild_chimp	25	132	1.00E-04	0.0028	1	31.1	0	0
gorilla.kruskal	dgA-11_gut_group	captive_gorilla	wild_gorilla	21	176	3.00E-04	0	1	60.5	0	0
cp_wd.kruskal	Ruminococcaceae_UCG-013	captive_ape	wild_ape	77	377	4.00E-04	8.00E-04	1	2.2	0.136	1
bonobo.kruskal	Ruminococcaceae_UCG-013	captive_bonobo	wild_bonobo	9	69	1.00E-04	0.0016	1	11.9	0.001	0.461
chimp.kruskal	Ruminococcaceae_UCG-013	captive_chimp	wild_chimp	25	132	3.00E-04	0.001	1	9.6	0.002	1
gorilla.kruskal	Ruminococcaceae_UCG-013	captive_gorilla	wild_gorilla	21	176	4.00E-04	3.00E-04	1	2.8	0.094	1
cp_wd.kruskal	DTU089	captive_ape	wild_ape	77	377	0	0	NA	NA	NA	NA
bonobo.kruskal	DTU089	captive_bonobo	wild_bonobo	9	69	0	0	NA	NA	NA	NA
chimp.kruskal	DTU089	captive_chimp	wild_chimp	25	132	0	0	NA	NA	NA	NA
gorilla.kruskal	DTU089	captive_gorilla	wild_gorilla	21	176	0	0	NA	NA	NA	NA
cp_wd.kruskal	Tyzzerella_3	captive_ape	wild_ape	77	377	0	3.00E-04	1	12.7	0	0.297
bonobo.kruskal	Tyzzerella_3	captive_bonobo	wild_bonobo	9	69	0	0.0015	1	10.9	0.001	0.792
chimp.kruskal	Tyzzerella_3	captive_chimp	wild_chimp	25	132	0	1.00E-04	1	2	0.157	1
gorilla.kruskal	Tyzzerella_3	captive_gorilla	wild_gorilla	21	176	0	0	NA	NA	NA	NA
cp_wd.kruskal	Campylobacter	captive_ape	wild_ape	77	377	3.00E-04	0	1	49.9	0	0
bonobo.kruskal	Campylobacter	captive_bonobo	wild_bonobo	9	69	3.00E-04	0	1	23.6	0	0.001
chimp.kruskal	Campylobacter	captive_chimp	wild_chimp	25	132	1.00E-04	0	1	10.6	0.001	0.892
gorilla.kruskal	Campylobacter	captive_gorilla	wild_gorilla	21	176	0	0	NA	NA	NA	NA
cp_wd.kruskal	Marvinbryantia	captive_ape	wild_ape	77	377	0.0016	0.0016	1	28.1	0	0
bonobo.kruskal	Marvinbryantia	captive_bonobo	wild_bonobo	9	69	0.0038	0	1	60.3	0	0
chimp.kruskal	Marvinbryantia	captive_chimp	wild_chimp	25	132	0.0013	0.0046	1	23.7	0	0.001
gorilla.kruskal	Marvinbryantia	captive_gorilla	wild_gorilla	21	176	0.0016	0	1	169	0	0
cp_wd.kruskal	Caryophanon	captive_ape	wild_ape	77	377	0	0.0014	1	16.7	0	0.035
bonobo.kruskal	Caryophanon	captive_bonobo	wild_bonobo	9	69	0	1.00E-04	1	0.3	0.607	1
chimp.kruskal	Caryophanon	captive_chimp	wild_chimp	25	132	0	0	NA	NA	NA	NA
gorilla.kruskal	Caryophanon	captive_gorilla	wild_gorilla	21	176	0	0.003	1	11.6	0.001	0.523
cp_wd.kruskal	Ruminiclostridium_9	captive_ape	wild_ape	77	377	0	0.0012	1	90.2	0	0
bonobo.kruskal	Ruminiclostridium_9	captive_bonobo	wild_bonobo	9	69	0	0.0015	1	18.1	0	0.017
chimp.kruskal	Ruminiclostridium_9	captive_chimp	wild_chimp	25	132	0	6.00E-04	1	30.5	0	0
gorilla.kruskal	Ruminiclostridium_9	captive_gorilla	wild_gorilla	21	176	0	0.0016	1	19.9	0	0.007
cp_wd.kruskal	Erysipelotrichaceae_UCG-006	captive_ape	wild_ape	77	377	0	0.0031	1	114.6	0	0
bonobo.kruskal	Erysipelotrichaceae_UCG-006	captive_bonobo	wild_bonobo	9	69	0	0.0049	1	21.7	0	0.003
chimp.kruskal	Erysipelotrichaceae_UCG-006	captive_chimp	wild_chimp	25	132	0	0.0054	1	61.1	0	0
gorilla.kruskal	Erysipelotrichaceae_UCG-006	captive_gorilla	wild_gorilla	21	176	0	6.00E-04	1	16.9	0	0.032
cp_wd.kruskal	Corynebacterium_1	captive_ape	wild_ape	77	377	0	5.00E-04	1	21.3	0	0.003
bonobo.kruskal	Corynebacterium_1	captive_bonobo	wild_bonobo	9	69	0	0	NA	NA	NA	NA
chimp.kruskal	Corynebacterium_1	captive_chimp	wild_chimp	25	132	0	0	NA	NA	NA	NA
gorilla.kruskal	Corynebacterium_1	captive_gorilla	wild_gorilla	21	176	0	0.0011	1	16.3	0	0.044
cp_wd.kruskal	Arcobacter	captive_ape	wild_ape	77	377	0	4.00E-04	1	9.9	0.002	1
bonobo.kruskal	Arcobacter	captive_bonobo	wild_bonobo	9	69	0	0	NA	NA	NA	NA
chimp.kruskal	Arcobacter	captive_chimp	wild_chimp	25	132	0	0.0011	1	10.5	0.001	0.989
gorilla.kruskal	Arcobacter	captive_gorilla	wild_gorilla	21	176	0	0	1	0.2	0.624	1
cp_wd.kruskal	Odoribacter	captive_ape	wild_ape	77	377	0	0	1	0.4	0.53	1
bonobo.kruskal	Odoribacter	captive_bonobo	wild_bonobo	9	69	0	0	NA	NA	NA	NA
chimp.kruskal	Odoribacter	captive_chimp	wild_chimp	25	132	0	0	1	1.2	0.279	1
gorilla.kruskal	Odoribacter	captive_gorilla	wild_gorilla	21	176	0	0	NA	NA	NA	NA
cp_wd.kruskal	Oceanobacter	captive_ape	wild_ape	77	377	0	4.00E-04	1	6.3	0.012	1
bonobo.kruskal	Oceanobacter	captive_bonobo	wild_bonobo	9	69	0	0	1	0.1	0.718	1
chimp.kruskal	Oceanobacter	captive_chimp	wild_chimp	25	132	0	0	NA	NA	NA	NA
gorilla.kruskal	Oceanobacter	captive_gorilla	wild_gorilla	21	176	0	8.00E-04	1	3.8	0.05	1
cp_wd.kruskal	Aquabacterium	captive_ape	wild_ape	77	377	0	2.00E-04	1	4	0.044	1
bonobo.kruskal	Aquabacterium	captive_bonobo	wild_bonobo	9	69	0	1.00E-04	1	0.1	0.718	1
chimp.kruskal	Aquabacterium	captive_chimp	wild_chimp	25	132	0	0	NA	NA	NA	NA
gorilla.kruskal	Aquabacterium	captive_gorilla	wild_gorilla	21	176	0	4.00E-04	1	2.3	0.126	1
cp_wd.kruskal	Prevotellaceae_UCG-003	captive_ape	wild_ape	77	377	0.0075	0	1	360.2	0	0
bonobo.kruskal	Prevotellaceae_UCG-003	captive_bonobo	wild_bonobo	9	69	0.0131	0	1	76.6	0	0
chimp.kruskal	Prevotellaceae_UCG-003	captive_chimp	wild_chimp	25	132	0.0085	0	1	125.1	0	0
gorilla.kruskal	Prevotellaceae_UCG-003	captive_gorilla	wild_gorilla	21	176	0.0073	0	1	164.7	0	0
cp_wd.kruskal	Ruminococcaceae_UCG-010	captive_ape	wild_ape	77	377	0.0136	0.0024	1	111.3	0	0
bonobo.kruskal	Ruminococcaceae_UCG-010	captive_bonobo	wild_bonobo	9	69	0.0153	0.0017	1	21.7	0	0.003
chimp.kruskal	Ruminococcaceae_UCG-010	captive_chimp	wild_chimp	25	132	0.0076	0.0039	1	5.2	0.023	1
gorilla.kruskal	Ruminococcaceae_UCG-010	captive_gorilla	wild_gorilla	21	176	0.0169	0.0016	1	53.2	0	0
cp_wd.kruskal	Hafnia-Obesumbacterium	captive_ape	wild_ape	77	377	0	0	NA	NA	NA	NA
bonobo.kruskal	Hafnia-Obesumbacterium	captive_bonobo	wild_bonobo	9	69	0	0	NA	NA	NA	NA
chimp.kruskal	Hafnia-Obesumbacterium	captive_chimp	wild_chimp	25	132	0	0	NA	NA	NA	NA
gorilla.kruskal	Hafnia-Obesumbacterium	captive_gorilla	wild_gorilla	21	176	0	0	NA	NA	NA	NA
cp_wd.kruskal	Perlucidibaca	captive_ape	wild_ape	77	377	0	2.00E-04	1	6.3	0.012	1
bonobo.kruskal	Perlucidibaca	captive_bonobo	wild_bonobo	9	69	0	0	NA	NA	NA	NA
chimp.kruskal	Perlucidibaca	captive_chimp	wild_chimp	25	132	0	0	NA	NA	NA	NA
gorilla.kruskal	Perlucidibaca	captive_gorilla	wild_gorilla	21	176	0	4.00E-04	1	4	0.045	1
cp_wd.kruskal	Aeromicrobium	captive_ape	wild_ape	77	377	0	1.00E-04	1	5.2	0.023	1
bonobo.kruskal	Aeromicrobium	captive_bonobo	wild_bonobo	9	69	0	0	1	0.1	0.718	1
chimp.kruskal	Aeromicrobium	captive_chimp	wild_chimp	25	132	0	0	NA	NA	NA	NA
gorilla.kruskal	Aeromicrobium	captive_gorilla	wild_gorilla	21	176	0	3.00E-04	1	3.1	0.08	1
cp_wd.kruskal	Citrobacter	captive_ape	wild_ape	77	377	0	0	1	2.3	0.13	1
bonobo.kruskal	Citrobacter	captive_bonobo	wild_bonobo	9	69	0	0	NA	NA	NA	NA
chimp.kruskal	Citrobacter	captive_chimp	wild_chimp	25	132	0	0	1	0.8	0.38	1
gorilla.kruskal	Citrobacter	captive_gorilla	wild_gorilla	21	176	0	1.00E-04	1	0.9	0.353	1
cp_wd.kruskal	Sphingomonas	captive_ape	wild_ape	77	377	0	1.00E-04	1	4.3	0.039	1
bonobo.kruskal	Sphingomonas	captive_bonobo	wild_bonobo	9	69	0	0	NA	NA	NA	NA
chimp.kruskal	Sphingomonas	captive_chimp	wild_chimp	25	132	0	0	NA	NA	NA	NA
gorilla.kruskal	Sphingomonas	captive_gorilla	wild_gorilla	21	176	0	3.00E-04	1	2.6	0.105	1
cp_wd.kruskal	Taibaiella	captive_ape	wild_ape	77	377	0	0.0013	1	17.3	0	0.026
bonobo.kruskal	Taibaiella	captive_bonobo	wild_bonobo	9	69	0	4.00E-04	1	0.4	0.526	1
chimp.kruskal	Taibaiella	captive_chimp	wild_chimp	25	132	0	0	NA	NA	NA	NA
gorilla.kruskal	Taibaiella	captive_gorilla	wild_gorilla	21	176	0	0.0026	1	11.9	0.001	0.461
cp_wd.kruskal	Methanocorpusculum	captive_ape	wild_ape	77	377	0.0012	0	1	39.8	0	0
bonobo.kruskal	Methanocorpusculum	captive_bonobo	wild_bonobo	9	69	0	0	NA	NA	NA	NA
chimp.kruskal	Methanocorpusculum	captive_chimp	wild_chimp	25	132	0.002	0	1	21.5	0	0.003
gorilla.kruskal	Methanocorpusculum	captive_gorilla	wild_gorilla	21	176	0.002	0	1	34	0	0
cp_wd.kruskal	Methanosphaera	captive_ape	wild_ape	77	377	0.0016	3.00E-04	1	51.9	0	0
bonobo.kruskal	Methanosphaera	captive_bonobo	wild_bonobo	9	69	1.00E-04	5.00E-04	1	0.5	0.499	1
chimp.kruskal	Methanosphaera	captive_chimp	wild_chimp	25	132	4.00E-04	7.00E-04	1	3.8	0.052	1
gorilla.kruskal	Methanosphaera	captive_gorilla	wild_gorilla	21	176	0.0013	0	1	42.8	0	0
cp_wd.kruskal	Vitreoscilla	captive_ape	wild_ape	77	377	0	4.00E-04	1	16.7	0	0.035
bonobo.kruskal	Vitreoscilla	captive_bonobo	wild_bonobo	9	69	0	0	1	0.3	0.607	1
chimp.kruskal	Vitreoscilla	captive_chimp	wild_chimp	25	132	0	0	NA	NA	NA	NA
gorilla.kruskal	Vitreoscilla	captive_gorilla	wild_gorilla	21	176	0	9.00E-04	1	11.6	0.001	0.523
cp_wd.kruskal	Asteroleplasma	captive_ape	wild_ape	77	377	0	9.00E-04	1	51.5	0	0
bonobo.kruskal	Asteroleplasma	captive_bonobo	wild_bonobo	9	69	0	0.0023	1	19.2	0	0.009
chimp.kruskal	Asteroleplasma	captive_chimp	wild_chimp	25	132	0	0.0015	1	43.3	0	0
gorilla.kruskal	Asteroleplasma	captive_gorilla	wild_gorilla	21	176	0	0	NA	NA	NA	NA
cp_wd.kruskal	Fluviicola	captive_ape	wild_ape	77	377	0	0.001	1	15.6	0	0.063
bonobo.kruskal	Fluviicola	captive_bonobo	wild_bonobo	9	69	0	0	1	0.4	0.526	1
chimp.kruskal	Fluviicola	captive_chimp	wild_chimp	25	132	0	0	NA	NA	NA	NA
gorilla.kruskal	Fluviicola	captive_gorilla	wild_gorilla	21	176	0	0.002	1	10.5	0.001	0.973
cp_wd.kruskal	Fournierella	captive_ape	wild_ape	77	377	0.0047	0	1	393.9	0	0
bonobo.kruskal	Fournierella	captive_bonobo	wild_bonobo	9	69	0.01	0	1	76.6	0	0
chimp.kruskal	Fournierella	captive_chimp	wild_chimp	25	132	0.004	0	1	147.3	0	0
gorilla.kruskal	Fournierella	captive_gorilla	wild_gorilla	21	176	0.0042	0	1	184.9	0	0
cp_wd.kruskal	Pseudobutyrivibrio	captive_ape	wild_ape	77	377	0	7.00E-04	1	18.7	0	0.012
bonobo.kruskal	Pseudobutyrivibrio	captive_bonobo	wild_bonobo	9	69	0	0	NA	NA	NA	NA
chimp.kruskal	Pseudobutyrivibrio	captive_chimp	wild_chimp	25	132	0	0.0016	1	17.3	0	0.025
gorilla.kruskal	Pseudobutyrivibrio	captive_gorilla	wild_gorilla	21	176	0	4.00E-04	1	2.1	0.151	1
cp_wd.kruskal	Anaerosporobacter	captive_ape	wild_ape	77	377	1.00E-04	0	1	3.8	0.052	1
bonobo.kruskal	Anaerosporobacter	captive_bonobo	wild_bonobo	9	69	3.00E-04	0	1	23.6	0	0.001
chimp.kruskal	Anaerosporobacter	captive_chimp	wild_chimp	25	132	1.00E-04	0	1	0.6	0.439	1
gorilla.kruskal	Anaerosporobacter	captive_gorilla	wild_gorilla	21	176	0	0	1	0.1	0.767	1
cp_wd.kruskal	Prevotella	captive_ape	wild_ape	77	377	4.00E-04	0	1	44.9	0	0
bonobo.kruskal	Prevotella	captive_bonobo	wild_bonobo	9	69	0	0	NA	NA	NA	NA
chimp.kruskal	Prevotella	captive_chimp	wild_chimp	25	132	0	0	NA	NA	NA	NA
gorilla.kruskal	Prevotella	captive_gorilla	wild_gorilla	21	176	0.0011	0	1	42.8	0	0
cp_wd.kruskal	Lachnospiraceae_FCS020_group	captive_ape	wild_ape	77	377	0	2.00E-04	1	3.8	0.051	1
bonobo.kruskal	Lachnospiraceae_FCS020_group	captive_bonobo	wild_bonobo	9	69	0	0.0013	1	2.7	0.098	1
chimp.kruskal	Lachnospiraceae_FCS020_group	captive_chimp	wild_chimp	25	132	0	0	NA	NA	NA	NA
gorilla.kruskal	Lachnospiraceae_FCS020_group	captive_gorilla	wild_gorilla	21	176	0	0	1	0.1	0.73	1
cp_wd.kruskal	UBA1819	captive_ape	wild_ape	77	377	1.00E-04	0	1	0.1	0.768	1
bonobo.kruskal	UBA1819	captive_bonobo	wild_bonobo	9	69	0	0	NA	NA	NA	NA
chimp.kruskal	UBA1819	captive_chimp	wild_chimp	25	132	0	1.00E-04	1	3.3	0.068	1
gorilla.kruskal	UBA1819	captive_gorilla	wild_gorilla	21	176	0	0	1	0.1	0.73	1
cp_wd.kruskal	Niabella	captive_ape	wild_ape	77	377	0	1.00E-04	1	1.7	0.198	1
bonobo.kruskal	Niabella	captive_bonobo	wild_bonobo	9	69	0	0	NA	NA	NA	NA
chimp.kruskal	Niabella	captive_chimp	wild_chimp	25	132	0	0	NA	NA	NA	NA
gorilla.kruskal	Niabella	captive_gorilla	wild_gorilla	21	176	0	2.00E-04	1	1	0.32	1
cp_wd.kruskal	Shuttleworthia	captive_ape	wild_ape	77	377	9.00E-04	0	1	172.3	0	0
bonobo.kruskal	Shuttleworthia	captive_bonobo	wild_bonobo	9	69	1.00E-04	0	1	23.6	0	0.001
chimp.kruskal	Shuttleworthia	captive_chimp	wild_chimp	25	132	5.00E-04	1.00E-04	1	31.4	0	0
gorilla.kruskal	Shuttleworthia	captive_gorilla	wild_gorilla	21	176	0.001	0	1	154.7	0	0
cp_wd.kruskal	Anaerocolumna	captive_ape	wild_ape	77	377	0	2.00E-04	1	9.4	0.002	1
bonobo.kruskal	Anaerocolumna	captive_bonobo	wild_bonobo	9	69	0	0	NA	NA	NA	NA
chimp.kruskal	Anaerocolumna	captive_chimp	wild_chimp	25	132	0	0	NA	NA	NA	NA
gorilla.kruskal	Anaerocolumna	captive_gorilla	wild_gorilla	21	176	0	5.00E-04	1	6.2	0.013	1
cp_wd.kruskal	Verrucomicrobium	captive_ape	wild_ape	77	377	0	2.00E-04	1	3.8	0.051	1
bonobo.kruskal	Verrucomicrobium	captive_bonobo	wild_bonobo	9	69	0	0	NA	NA	NA	NA
chimp.kruskal	Verrucomicrobium	captive_chimp	wild_chimp	25	132	0	0	NA	NA	NA	NA
gorilla.kruskal	Verrucomicrobium	captive_gorilla	wild_gorilla	21	176	0	4.00E-04	1	2.3	0.126	1
cp_wd.kruskal	Rhabdobacter	captive_ape	wild_ape	77	377	0	4.00E-04	1	11.4	0.001	0.591
bonobo.kruskal	Rhabdobacter	captive_bonobo	wild_bonobo	9	69	0	0	NA	NA	NA	NA
chimp.kruskal	Rhabdobacter	captive_chimp	wild_chimp	25	132	0	0	NA	NA	NA	NA
gorilla.kruskal	Rhabdobacter	captive_gorilla	wild_gorilla	21	176	0	8.00E-04	1	7.7	0.005	1
cp_wd.kruskal	Mycobacterium	captive_ape	wild_ape	77	377	0	1.00E-04	1	8.4	0.004	1
bonobo.kruskal	Mycobacterium	captive_bonobo	wild_bonobo	9	69	0	0	1	0.7	0.407	1
chimp.kruskal	Mycobacterium	captive_chimp	wild_chimp	25	132	0	0	1	0.4	0.537	1
gorilla.kruskal	Mycobacterium	captive_gorilla	wild_gorilla	21	176	0	2.00E-04	1	4.3	0.038	1
cp_wd.kruskal	Lachnospiraceae_UCG-003	captive_ape	wild_ape	77	377	1.00E-04	0	1	0.2	0.621	1
bonobo.kruskal	Lachnospiraceae_UCG-003	captive_bonobo	wild_bonobo	9	69	0	0	1	0.7	0.407	1
chimp.kruskal	Lachnospiraceae_UCG-003	captive_chimp	wild_chimp	25	132	1.00E-04	1.00E-04	1	0.1	0.803	1
gorilla.kruskal	Lachnospiraceae_UCG-003	captive_gorilla	wild_gorilla	21	176	2.00E-04	0	1	16.8	0	0.033
cp_wd.kruskal	Z20	captive_ape	wild_ape	77	377	0.0023	8.00E-04	1	28.2	0	0
bonobo.kruskal	Z20	captive_bonobo	wild_bonobo	9	69	0.0025	0	1	67.2	0	0
chimp.kruskal	Z20	captive_chimp	wild_chimp	25	132	6.00E-04	0.0014	1	0.5	0.466	1
gorilla.kruskal	Z20	captive_gorilla	wild_gorilla	21	176	0.0013	7.00E-04	1	11.2	0.001	0.652
cp_wd.kruskal	GCA-900066575	captive_ape	wild_ape	77	377	4.00E-04	5.00E-04	1	7.5	0.006	1
bonobo.kruskal	GCA-900066575	captive_bonobo	wild_bonobo	9	69	0.0013	0.0021	1	0	0.905	1
chimp.kruskal	GCA-900066575	captive_chimp	wild_chimp	25	132	3.00E-04	4.00E-04	1	3.4	0.066	1
gorilla.kruskal	GCA-900066575	captive_gorilla	wild_gorilla	21	176	4.00E-04	0	1	88.4	0	0
cp_wd.kruskal	Denitrobacterium	captive_ape	wild_ape	77	377	0	5.00E-04	1	29.5	0	0
bonobo.kruskal	Denitrobacterium	captive_bonobo	wild_bonobo	9	69	0	0	NA	NA	NA	NA
chimp.kruskal	Denitrobacterium	captive_chimp	wild_chimp	25	132	0	0	NA	NA	NA	NA
gorilla.kruskal	Denitrobacterium	captive_gorilla	wild_gorilla	21	176	0	0.001	1	24.7	0	0.001
cp_wd.kruskal	Peptococcus	captive_ape	wild_ape	77	377	7.00E-04	8.00E-04	1	20.9	0	0.004
bonobo.kruskal	Peptococcus	captive_bonobo	wild_bonobo	9	69	1.00E-04	0.0013	1	15.7	0	0.061
chimp.kruskal	Peptococcus	captive_chimp	wild_chimp	25	132	3.00E-04	7.00E-04	1	4	0.044	1
gorilla.kruskal	Peptococcus	captive_gorilla	wild_gorilla	21	176	1.00E-04	8.00E-04	1	14.7	0	0.101
cp_wd.kruskal	Oscillibacter	captive_ape	wild_ape	77	377	3.00E-04	2.00E-04	1	1.7	0.191	1
bonobo.kruskal	Oscillibacter	captive_bonobo	wild_bonobo	9	69	1.00E-04	1.00E-04	1	0.9	0.354	1
chimp.kruskal	Oscillibacter	captive_chimp	wild_chimp	25	132	1.00E-04	4.00E-04	1	4.2	0.041	1
gorilla.kruskal	Oscillibacter	captive_gorilla	wild_gorilla	21	176	1.00E-04	0	1	25.5	0	0
cp_wd.kruskal	Phoenicibacter	captive_ape	wild_ape	77	377	0	0.0014	1	105.3	0	0
bonobo.kruskal	Phoenicibacter	captive_bonobo	wild_bonobo	9	69	0	0.0031	1	22.3	0	0.002
chimp.kruskal	Phoenicibacter	captive_chimp	wild_chimp	25	132	1.00E-04	8.00E-04	1	14.6	0	0.109
gorilla.kruskal	Phoenicibacter	captive_gorilla	wild_gorilla	21	176	0	0.0013	1	38.3	0	0
cp_wd.kruskal	Arthrobacter	captive_ape	wild_ape	77	377	0	2.00E-04	1	10.4	0.001	1
bonobo.kruskal	Arthrobacter	captive_bonobo	wild_bonobo	9	69	0	2.00E-04	1	0.3	0.607	1
chimp.kruskal	Arthrobacter	captive_chimp	wild_chimp	25	132	0	0	NA	NA	NA	NA
gorilla.kruskal	Arthrobacter	captive_gorilla	wild_gorilla	21	176	0	3.00E-04	1	6.6	0.01	1
cp_wd.kruskal	Pirellula	captive_ape	wild_ape	77	377	0	1.00E-04	1	0.8	0.364	1
bonobo.kruskal	Pirellula	captive_bonobo	wild_bonobo	9	69	0	0	1	0.1	0.718	1
chimp.kruskal	Pirellula	captive_chimp	wild_chimp	25	132	0	0	NA	NA	NA	NA
gorilla.kruskal	Pirellula	captive_gorilla	wild_gorilla	21	176	0	2.00E-04	1	0.4	0.548	1
cp_wd.kruskal	Ottowia	captive_ape	wild_ape	77	377	0	5.00E-04	1	11.4	0.001	0.591
bonobo.kruskal	Ottowia	captive_bonobo	wild_bonobo	9	69	0	0	1	0.1	0.718	1
chimp.kruskal	Ottowia	captive_chimp	wild_chimp	25	132	0	0	NA	NA	NA	NA
gorilla.kruskal	Ottowia	captive_gorilla	wild_gorilla	21	176	0	0.001	1	7.5	0.006	1
cp_wd.kruskal	Viridibacillus	captive_ape	wild_ape	77	377	0	2.00E-04	1	8	0.005	1
bonobo.kruskal	Viridibacillus	captive_bonobo	wild_bonobo	9	69	0	0	1	0.1	0.718	1
chimp.kruskal	Viridibacillus	captive_chimp	wild_chimp	25	132	0	0	NA	NA	NA	NA
gorilla.kruskal	Viridibacillus	captive_gorilla	wild_gorilla	21	176	0	5.00E-04	1	5	0.025	1
cp_wd.kruskal	Leucobacter	captive_ape	wild_ape	77	377	0	6.00E-04	1	13.7	0	0.17
bonobo.kruskal	Leucobacter	captive_bonobo	wild_bonobo	9	69	0	0	1	0.1	0.718	1
chimp.kruskal	Leucobacter	captive_chimp	wild_chimp	25	132	0	0	NA	NA	NA	NA
gorilla.kruskal	Leucobacter	captive_gorilla	wild_gorilla	21	176	0	0.0013	1	9.4	0.002	1
cp_wd.kruskal	Bilophila	captive_ape	wild_ape	77	377	0	1.00E-04	1	1.8	0.18	1
bonobo.kruskal	Bilophila	captive_bonobo	wild_bonobo	9	69	0	0	NA	NA	NA	NA
chimp.kruskal	Bilophila	captive_chimp	wild_chimp	25	132	0	2.00E-04	1	5.5	0.019	1
gorilla.kruskal	Bilophila	captive_gorilla	wild_gorilla	21	176	1.00E-04	0	1	8.4	0.004	1
cp_wd.kruskal	Paraclostridium	captive_ape	wild_ape	77	377	0	0	1	1.2	0.266	1
bonobo.kruskal	Paraclostridium	captive_bonobo	wild_bonobo	9	69	0	0	NA	NA	NA	NA
chimp.kruskal	Paraclostridium	captive_chimp	wild_chimp	25	132	0	0	NA	NA	NA	NA
gorilla.kruskal	Paraclostridium	captive_gorilla	wild_gorilla	21	176	0	1.00E-04	1	0.7	0.391	1
cp_wd.kruskal	Ruminococcaceae_UCG-012	captive_ape	wild_ape	77	377	4.00E-04	0	1	9.8	0.002	1
bonobo.kruskal	Ruminococcaceae_UCG-012	captive_bonobo	wild_bonobo	9	69	0	0	NA	NA	NA	NA
chimp.kruskal	Ruminococcaceae_UCG-012	captive_chimp	wild_chimp	25	132	0.0011	0	1	10.6	0.001	0.892
gorilla.kruskal	Ruminococcaceae_UCG-012	captive_gorilla	wild_gorilla	21	176	0	0	NA	NA	NA	NA
cp_wd.kruskal	Lachnospiraceae_NC2004_group	captive_ape	wild_ape	77	377	1.00E-04	0	1	8.6	0.003	1
bonobo.kruskal	Lachnospiraceae_NC2004_group	captive_bonobo	wild_bonobo	9	69	0	1.00E-04	1	0.4	0.526	1
chimp.kruskal	Lachnospiraceae_NC2004_group	captive_chimp	wild_chimp	25	132	2.00E-04	0	1	4.9	0.027	1
gorilla.kruskal	Lachnospiraceae_NC2004_group	captive_gorilla	wild_gorilla	21	176	0	0	1	16.8	0	0.033
cp_wd.kruskal	Tyzzerella	captive_ape	wild_ape	77	377	0	2.00E-04	1	9.9	0.002	1
bonobo.kruskal	Tyzzerella	captive_bonobo	wild_bonobo	9	69	0	0.0011	1	10.5	0.001	0.973
chimp.kruskal	Tyzzerella	captive_chimp	wild_chimp	25	132	0	0	NA	NA	NA	NA
gorilla.kruskal	Tyzzerella	captive_gorilla	wild_gorilla	21	176	0	0	NA	NA	NA	NA
cp_wd.kruskal	Candidatus_Soleaferrea	captive_ape	wild_ape	77	377	0.0011	0	1	207.9	0	0
bonobo.kruskal	Candidatus_Soleaferrea	captive_bonobo	wild_bonobo	9	69	7.00E-04	0	1	31.9	0	0
chimp.kruskal	Candidatus_Soleaferrea	captive_chimp	wild_chimp	25	132	7.00E-04	0	1	93.1	0	0
gorilla.kruskal	Candidatus_Soleaferrea	captive_gorilla	wild_gorilla	21	176	2.00E-04	0	1	51.6	0	0
cp_wd.kruskal	Anaerobium	captive_ape	wild_ape	77	377	0	1.00E-04	1	1.4	0.229	1
bonobo.kruskal	Anaerobium	captive_bonobo	wild_bonobo	9	69	0	0	NA	NA	NA	NA
chimp.kruskal	Anaerobium	captive_chimp	wild_chimp	25	132	0	3.00E-04	1	1.2	0.279	1
gorilla.kruskal	Anaerobium	captive_gorilla	wild_gorilla	21	176	0	0	1	0.1	0.73	1
cp_wd.kruskal	Paenibacillus	captive_ape	wild_ape	77	377	0	4.00E-04	1	12.7	0	0.297
bonobo.kruskal	Paenibacillus	captive_bonobo	wild_bonobo	9	69	0	2.00E-04	1	0.4	0.526	1
chimp.kruskal	Paenibacillus	captive_chimp	wild_chimp	25	132	0	0	NA	NA	NA	NA
gorilla.kruskal	Paenibacillus	captive_gorilla	wild_gorilla	21	176	0	7.00E-04	1	8.1	0.004	1
cp_wd.kruskal	Ruminococcaceae_UCG-003	captive_ape	wild_ape	77	377	0.0013	4.00E-04	1	64.5	0	0
bonobo.kruskal	Ruminococcaceae_UCG-003	captive_bonobo	wild_bonobo	9	69	9.00E-04	6.00E-04	1	1.4	0.243	1
chimp.kruskal	Ruminococcaceae_UCG-003	captive_chimp	wild_chimp	25	132	0.0012	7.00E-04	1	8.1	0.004	1
gorilla.kruskal	Ruminococcaceae_UCG-003	captive_gorilla	wild_gorilla	21	176	0.001	0	1	81.2	0	0
cp_wd.kruskal	Incertae_Sedis	captive_ape	wild_ape	77	377	4.00E-04	2.00E-04	1	2.9	0.09	1
bonobo.kruskal	Incertae_Sedis	captive_bonobo	wild_bonobo	9	69	0	0	NA	NA	NA	NA
chimp.kruskal	Incertae_Sedis	captive_chimp	wild_chimp	25	132	4.00E-04	5.00E-04	1	0.4	0.553	1
gorilla.kruskal	Incertae_Sedis	captive_gorilla	wild_gorilla	21	176	8.00E-04	0	1	36.9	0	0
cp_wd.kruskal	Ketogulonicigenium	captive_ape	wild_ape	77	377	0	2.00E-04	1	7.2	0.007	1
bonobo.kruskal	Ketogulonicigenium	captive_bonobo	wild_bonobo	9	69	0	0	NA	NA	NA	NA
chimp.kruskal	Ketogulonicigenium	captive_chimp	wild_chimp	25	132	0	0	NA	NA	NA	NA
gorilla.kruskal	Ketogulonicigenium	captive_gorilla	wild_gorilla	21	176	0	5.00E-04	1	4.7	0.031	1
cp_wd.kruskal	Acholeplasma	captive_ape	wild_ape	77	377	0	2.00E-04	1	9.4	0.002	1
bonobo.kruskal	Acholeplasma	captive_bonobo	wild_bonobo	9	69	0	0	NA	NA	NA	NA
chimp.kruskal	Acholeplasma	captive_chimp	wild_chimp	25	132	0	0	NA	NA	NA	NA
gorilla.kruskal	Acholeplasma	captive_gorilla	wild_gorilla	21	176	0	4.00E-04	1	6.2	0.013	1
cp_wd.kruskal	Prevotellaceae_Ga6A1_group	captive_ape	wild_ape	77	377	0	2.00E-04	1	22.5	0	0.002
bonobo.kruskal	Prevotellaceae_Ga6A1_group	captive_bonobo	wild_bonobo	9	69	0	0	NA	NA	NA	NA
chimp.kruskal	Prevotellaceae_Ga6A1_group	captive_chimp	wild_chimp	25	132	0	7.00E-04	1	31.7	0	0
gorilla.kruskal	Prevotellaceae_Ga6A1_group	captive_gorilla	wild_gorilla	21	176	0	0	NA	NA	NA	NA
cp_wd.kruskal	Lachnospiraceae_UCG-001	captive_ape	wild_ape	77	377	3.00E-04	0	1	4.3	0.039	1
bonobo.kruskal	Lachnospiraceae_UCG-001	captive_bonobo	wild_bonobo	9	69	0	0	1	0.5	0.461	1
chimp.kruskal	Lachnospiraceae_UCG-001	captive_chimp	wild_chimp	25	132	2.00E-04	1.00E-04	1	0.1	0.804	1
gorilla.kruskal	Lachnospiraceae_UCG-001	captive_gorilla	wild_gorilla	21	176	3.00E-04	0	1	34	0	0
cp_wd.kruskal	Paeniclostridium	captive_ape	wild_ape	77	377	0	0	1	0.2	0.651	1
bonobo.kruskal	Paeniclostridium	captive_bonobo	wild_bonobo	9	69	0	0	NA	NA	NA	NA
chimp.kruskal	Paeniclostridium	captive_chimp	wild_chimp	25	132	0	0	NA	NA	NA	NA
gorilla.kruskal	Paeniclostridium	captive_gorilla	wild_gorilla	21	176	0	0	1	0.1	0.73	1
cp_wd.kruskal	Hungatella	captive_ape	wild_ape	77	377	0	0	1	0.4	0.522	1
bonobo.kruskal	Hungatella	captive_bonobo	wild_bonobo	9	69	0	0	NA	NA	NA	NA
chimp.kruskal	Hungatella	captive_chimp	wild_chimp	25	132	0	1.00E-04	1	0.4	0.537	1
gorilla.kruskal	Hungatella	captive_gorilla	wild_gorilla	21	176	0	0	NA	NA	NA	NA
cp_wd.kruskal	Slackia	captive_ape	wild_ape	77	377	0	0.0011	1	96.2	0	0
bonobo.kruskal	Slackia	captive_bonobo	wild_bonobo	9	69	0	0.0013	1	19.2	0	0.009
chimp.kruskal	Slackia	captive_chimp	wild_chimp	25	132	0	0.0018	1	58.5	0	0
gorilla.kruskal	Slackia	captive_gorilla	wild_gorilla	21	176	1.00E-04	5.00E-04	1	10.4	0.001	0.997
cp_wd.kruskal	Moheibacter	captive_ape	wild_ape	77	377	0	0	1	0.4	0.522	1
bonobo.kruskal	Moheibacter	captive_bonobo	wild_bonobo	9	69	0	0	NA	NA	NA	NA
chimp.kruskal	Moheibacter	captive_chimp	wild_chimp	25	132	0	0	NA	NA	NA	NA
gorilla.kruskal	Moheibacter	captive_gorilla	wild_gorilla	21	176	0	1.00E-04	1	0.2	0.624	1
cp_wd.kruskal	Ruminococcaceae_UCG-009	captive_ape	wild_ape	77	377	4.00E-04	0	1	119.6	0	0
bonobo.kruskal	Ruminococcaceae_UCG-009	captive_bonobo	wild_bonobo	9	69	2.00E-04	0	1	31.9	0	0
chimp.kruskal	Ruminococcaceae_UCG-009	captive_chimp	wild_chimp	25	132	4.00E-04	1.00E-04	1	27.5	0	0
gorilla.kruskal	Ruminococcaceae_UCG-009	captive_gorilla	wild_gorilla	21	176	8.00E-04	0	1	144.9	0	0
cp_wd.kruskal	Lachnospiraceae_UCG-004	captive_ape	wild_ape	77	377	4.00E-04	6.00E-04	1	4.4	0.037	1
bonobo.kruskal	Lachnospiraceae_UCG-004	captive_bonobo	wild_bonobo	9	69	2.00E-04	7.00E-04	1	6	0.014	1
chimp.kruskal	Lachnospiraceae_UCG-004	captive_chimp	wild_chimp	25	132	4.00E-04	6.00E-04	1	0.5	0.475	1
gorilla.kruskal	Lachnospiraceae_UCG-004	captive_gorilla	wild_gorilla	21	176	1.00E-04	6.00E-04	1	2.3	0.133	1
cp_wd.kruskal	Aquamicrobium	captive_ape	wild_ape	77	377	0	1.00E-04	1	3.6	0.058	1
bonobo.kruskal	Aquamicrobium	captive_bonobo	wild_bonobo	9	69	0	0	NA	NA	NA	NA
chimp.kruskal	Aquamicrobium	captive_chimp	wild_chimp	25	132	0	0	NA	NA	NA	NA
gorilla.kruskal	Aquamicrobium	captive_gorilla	wild_gorilla	21	176	0	3.00E-04	1	2.2	0.138	1
cp_wd.kruskal	Lachnoclostridium_12	captive_ape	wild_ape	77	377	0	0	1	0.2	0.651	1
bonobo.kruskal	Lachnoclostridium_12	captive_bonobo	wild_bonobo	9	69	0	0	NA	NA	NA	NA
chimp.kruskal	Lachnoclostridium_12	captive_chimp	wild_chimp	25	132	0	0	1	0.2	0.663	1
gorilla.kruskal	Lachnoclostridium_12	captive_gorilla	wild_gorilla	21	176	0	0	NA	NA	NA	NA
cp_wd.kruskal	Butyricimonas	captive_ape	wild_ape	77	377	4.00E-04	0	1	89.8	0	0
bonobo.kruskal	Butyricimonas	captive_bonobo	wild_bonobo	9	69	0	0	NA	NA	NA	NA
chimp.kruskal	Butyricimonas	captive_chimp	wild_chimp	25	132	5.00E-04	0	1	17.2	0	0.027
gorilla.kruskal	Butyricimonas	captive_gorilla	wild_gorilla	21	176	3.00E-04	0	1	34	0	0
cp_wd.kruskal	Vagococcus	captive_ape	wild_ape	77	377	0	2.00E-04	1	7.5	0.006	1
bonobo.kruskal	Vagococcus	captive_bonobo	wild_bonobo	9	69	0	0	1	0.3	0.607	1
chimp.kruskal	Vagococcus	captive_chimp	wild_chimp	25	132	0	0	NA	NA	NA	NA
gorilla.kruskal	Vagococcus	captive_gorilla	wild_gorilla	21	176	0	4.00E-04	1	4.5	0.034	1
cp_wd.kruskal	Morganella	captive_ape	wild_ape	77	377	0	0	1	2.3	0.13	1
bonobo.kruskal	Morganella	captive_bonobo	wild_bonobo	9	69	0	0	1	0.3	0.607	1
chimp.kruskal	Morganella	captive_chimp	wild_chimp	25	132	0	0	NA	NA	NA	NA
gorilla.kruskal	Morganella	captive_gorilla	wild_gorilla	21	176	0	1.00E-04	1	1.1	0.29	1
cp_wd.kruskal	Schwartzia	captive_ape	wild_ape	77	377	0	4.00E-04	1	54.2	0	0
bonobo.kruskal	Schwartzia	captive_bonobo	wild_bonobo	9	69	0	0	NA	NA	NA	NA
chimp.kruskal	Schwartzia	captive_chimp	wild_chimp	25	132	0	0.001	1	44.1	0	0
gorilla.kruskal	Schwartzia	captive_gorilla	wild_gorilla	21	176	0	2.00E-04	1	11.4	0.001	0.592
cp_wd.kruskal	Xylophilus	captive_ape	wild_ape	77	377	0	2.00E-04	1	5.8	0.016	1
bonobo.kruskal	Xylophilus	captive_bonobo	wild_bonobo	9	69	0	1.00E-04	1	0.3	0.607	1
chimp.kruskal	Xylophilus	captive_chimp	wild_chimp	25	132	0	0	NA	NA	NA	NA
gorilla.kruskal	Xylophilus	captive_gorilla	wild_gorilla	21	176	0	4.00E-04	1	3.4	0.066	1
cp_wd.kruskal	Intestinimonas	captive_ape	wild_ape	77	377	0.0011	0.0013	1	0	0.931	1
bonobo.kruskal	Intestinimonas	captive_bonobo	wild_bonobo	9	69	2.00E-04	5.00E-04	1	2.1	0.149	1
chimp.kruskal	Intestinimonas	captive_chimp	wild_chimp	25	132	5.00E-04	0.0033	1	42.7	0	0
gorilla.kruskal	Intestinimonas	captive_gorilla	wild_gorilla	21	176	3.00E-04	2.00E-04	1	0.8	0.366	1
cp_wd.kruskal	Oxalobacter	captive_ape	wild_ape	77	377	0	3.00E-04	1	31.6	0	0
bonobo.kruskal	Oxalobacter	captive_bonobo	wild_bonobo	9	69	0	3.00E-04	1	2.2	0.141	1
chimp.kruskal	Oxalobacter	captive_chimp	wild_chimp	25	132	1.00E-04	5.00E-04	1	30.5	0	0
gorilla.kruskal	Oxalobacter	captive_gorilla	wild_gorilla	21	176	1.00E-04	2.00E-04	1	1.4	0.234	1
cp_wd.kruskal	Dehalobacterium	captive_ape	wild_ape	77	377	7.00E-04	0	1	55.2	0	0
bonobo.kruskal	Dehalobacterium	captive_bonobo	wild_bonobo	9	69	0	0	1	0.5	0.461	1
chimp.kruskal	Dehalobacterium	captive_chimp	wild_chimp	25	132	0.001	0	1	11.2	0.001	0.661
gorilla.kruskal	Dehalobacterium	captive_gorilla	wild_gorilla	21	176	0.0014	0	1	125.4	0	0
cp_wd.kruskal	Sellimonas	captive_ape	wild_ape	77	377	0	0	NA	NA	NA	NA
bonobo.kruskal	Sellimonas	captive_bonobo	wild_bonobo	9	69	0	0	NA	NA	NA	NA
chimp.kruskal	Sellimonas	captive_chimp	wild_chimp	25	132	0	0	NA	NA	NA	NA
gorilla.kruskal	Sellimonas	captive_gorilla	wild_gorilla	21	176	0	0	NA	NA	NA	NA
cp_wd.kruskal	Negativibacillus	captive_ape	wild_ape	77	377	2.00E-04	0	1	91.5	0	0
bonobo.kruskal	Negativibacillus	captive_bonobo	wild_bonobo	9	69	0	0	NA	NA	NA	NA
chimp.kruskal	Negativibacillus	captive_chimp	wild_chimp	25	132	3.00E-04	0	1	68	0	0
gorilla.kruskal	Negativibacillus	captive_gorilla	wild_gorilla	21	176	0	0	NA	NA	NA	NA
cp_wd.kruskal	Coprococcus_1	captive_ape	wild_ape	77	377	7.00E-04	6.00E-04	1	1.7	0.198	1
bonobo.kruskal	Coprococcus_1	captive_bonobo	wild_bonobo	9	69	1.00E-04	0.001	1	12.7	0	0.289
chimp.kruskal	Coprococcus_1	captive_chimp	wild_chimp	25	132	0.0013	0.001	1	1.4	0.238	1
gorilla.kruskal	Coprococcus_1	captive_gorilla	wild_gorilla	21	176	4.00E-04	1.00E-04	1	67.2	0	0
cp_wd.kruskal	Eggerthella	captive_ape	wild_ape	77	377	0	0	1	0.2	0.651	1
bonobo.kruskal	Eggerthella	captive_bonobo	wild_bonobo	9	69	0	0	NA	NA	NA	NA
chimp.kruskal	Eggerthella	captive_chimp	wild_chimp	25	132	0	0	1	0.2	0.663	1
gorilla.kruskal	Eggerthella	captive_gorilla	wild_gorilla	21	176	0	0	NA	NA	NA	NA
cp_wd.kruskal	Candidatus_Methanomethylophilus	captive_ape	wild_ape	77	377	0	3.00E-04	1	27.8	0	0
bonobo.kruskal	Candidatus_Methanomethylophilus	captive_bonobo	wild_bonobo	9	69	0	6.00E-04	1	9.7	0.002	1
chimp.kruskal	Candidatus_Methanomethylophilus	captive_chimp	wild_chimp	25	132	0	0	1	0	0.954	1
gorilla.kruskal	Candidatus_Methanomethylophilus	captive_gorilla	wild_gorilla	21	176	0	5.00E-04	1	11.4	0.001	0.593
cp_wd.kruskal	Enterorhabdus	captive_ape	wild_ape	77	377	2.00E-04	0	1	173.5	0	0
bonobo.kruskal	Enterorhabdus	captive_bonobo	wild_bonobo	9	69	1.00E-04	0	1	15.5	0	0.065
chimp.kruskal	Enterorhabdus	captive_chimp	wild_chimp	25	132	3.00E-04	0	1	93.1	0	0
gorilla.kruskal	Enterorhabdus	captive_gorilla	wild_gorilla	21	176	0	0	1	25.4	0	0
cp_wd.kruskal	Coprobacillus	captive_ape	wild_ape	77	377	0	0	NA	NA	NA	NA
bonobo.kruskal	Coprobacillus	captive_bonobo	wild_bonobo	9	69	0	0	NA	NA	NA	NA
chimp.kruskal	Coprobacillus	captive_chimp	wild_chimp	25	132	0	0	NA	NA	NA	NA
gorilla.kruskal	Coprobacillus	captive_gorilla	wild_gorilla	21	176	0	0	NA	NA	NA	NA
cp_wd.kruskal	Flavonifractor	captive_ape	wild_ape	77	377	0	0	1	0.2	0.651	1
bonobo.kruskal	Flavonifractor	captive_bonobo	wild_bonobo	9	69	0	0	NA	NA	NA	NA
chimp.kruskal	Flavonifractor	captive_chimp	wild_chimp	25	132	0	0	1	0.2	0.663	1
gorilla.kruskal	Flavonifractor	captive_gorilla	wild_gorilla	21	176	0	0	NA	NA	NA	NA
cp_wd.kruskal	Lachnospiraceae_UCG-010	captive_ape	wild_ape	77	377	0	0	1	0.7	0.418	1
bonobo.kruskal	Lachnospiraceae_UCG-010	captive_bonobo	wild_bonobo	9	69	0	0	NA	NA	NA	NA
chimp.kruskal	Lachnospiraceae_UCG-010	captive_chimp	wild_chimp	25	132	0	1.00E-04	1	0.6	0.45	1
gorilla.kruskal	Lachnospiraceae_UCG-010	captive_gorilla	wild_gorilla	21	176	0	0	NA	NA	NA	NA
cp_wd.kruskal	Caproiciproducens	captive_ape	wild_ape	77	377	2.00E-04	0	1	13.7	0	0.17
bonobo.kruskal	Caproiciproducens	captive_bonobo	wild_bonobo	9	69	9.00E-04	0	1	43.4	0	0
chimp.kruskal	Caproiciproducens	captive_chimp	wild_chimp	25	132	0	1.00E-04	1	3.1	0.078	1
gorilla.kruskal	Caproiciproducens	captive_gorilla	wild_gorilla	21	176	2.00E-04	0	1	34	0	0
cp_wd.kruskal	Micrococcus	captive_ape	wild_ape	77	377	0	1.00E-04	1	9.6	0.002	1
bonobo.kruskal	Micrococcus	captive_bonobo	wild_bonobo	9	69	0	0	NA	NA	NA	NA
chimp.kruskal	Micrococcus	captive_chimp	wild_chimp	25	132	0	0	NA	NA	NA	NA
gorilla.kruskal	Micrococcus	captive_gorilla	wild_gorilla	21	176	0	3.00E-04	1	6.4	0.011	1
cp_wd.kruskal	Alicycliphilus	captive_ape	wild_ape	77	377	0	1.00E-04	1	2.9	0.086	1
bonobo.kruskal	Alicycliphilus	captive_bonobo	wild_bonobo	9	69	0	0	NA	NA	NA	NA
chimp.kruskal	Alicycliphilus	captive_chimp	wild_chimp	25	132	0	0	NA	NA	NA	NA
gorilla.kruskal	Alicycliphilus	captive_gorilla	wild_gorilla	21	176	0	2.00E-04	1	1.8	0.181	1
cp_wd.kruskal	Ochrobactrum	captive_ape	wild_ape	77	377	0	0	1	5.6	0.018	1
bonobo.kruskal	Ochrobactrum	captive_bonobo	wild_bonobo	9	69	0	1.00E-04	1	0.4	0.526	1
chimp.kruskal	Ochrobactrum	captive_chimp	wild_chimp	25	132	0	0	1	0.4	0.537	1
gorilla.kruskal	Ochrobactrum	captive_gorilla	wild_gorilla	21	176	0	0	1	2.8	0.096	1
cp_wd.kruskal	Ruminococcaceae_UCG-004	captive_ape	wild_ape	77	377	0	0	1	0.2	0.651	1
bonobo.kruskal	Ruminococcaceae_UCG-004	captive_bonobo	wild_bonobo	9	69	0	0	NA	NA	NA	NA
chimp.kruskal	Ruminococcaceae_UCG-004	captive_chimp	wild_chimp	25	132	0	0	1	0.2	0.663	1
gorilla.kruskal	Ruminococcaceae_UCG-004	captive_gorilla	wild_gorilla	21	176	0	0	NA	NA	NA	NA
cp_wd.kruskal	Helicobacter	captive_ape	wild_ape	77	377	0	0	NA	NA	NA	NA
bonobo.kruskal	Helicobacter	captive_bonobo	wild_bonobo	9	69	0	0	NA	NA	NA	NA
chimp.kruskal	Helicobacter	captive_chimp	wild_chimp	25	132	0	0	NA	NA	NA	NA
gorilla.kruskal	Helicobacter	captive_gorilla	wild_gorilla	21	176	0	0	NA	NA	NA	NA
cp_wd.kruskal	Pseudorhodobacter	captive_ape	wild_ape	77	377	0	2.00E-04	1	11.9	0.001	0.449
bonobo.kruskal	Pseudorhodobacter	captive_bonobo	wild_bonobo	9	69	0	0	1	0.1	0.718	1
chimp.kruskal	Pseudorhodobacter	captive_chimp	wild_chimp	25	132	0	0	NA	NA	NA	NA
gorilla.kruskal	Pseudorhodobacter	captive_gorilla	wild_gorilla	21	176	0	4.00E-04	1	7.9	0.005	1
cp_wd.kruskal	Adlercreutzia	captive_ape	wild_ape	77	377	0	0	NA	NA	NA	NA
bonobo.kruskal	Adlercreutzia	captive_bonobo	wild_bonobo	9	69	0	0	NA	NA	NA	NA
chimp.kruskal	Adlercreutzia	captive_chimp	wild_chimp	25	132	0	0	NA	NA	NA	NA
gorilla.kruskal	Adlercreutzia	captive_gorilla	wild_gorilla	21	176	0	0	NA	NA	NA	NA
cp_wd.kruskal	Anaerofilum	captive_ape	wild_ape	77	377	0.001	0	1	319.7	0	0
bonobo.kruskal	Anaerofilum	captive_bonobo	wild_bonobo	9	69	3.00E-04	0	1	16.4	0	0.041
chimp.kruskal	Anaerofilum	captive_chimp	wild_chimp	25	132	0.0015	0	1	147.3	0	0
gorilla.kruskal	Anaerofilum	captive_gorilla	wild_gorilla	21	176	9.00E-04	0	1	174.7	0	0
cp_wd.kruskal	Lachnospiraceae_NK4B4_group	captive_ape	wild_ape	77	377	1.00E-04	0	1	39.8	0	0
bonobo.kruskal	Lachnospiraceae_NK4B4_group	captive_bonobo	wild_bonobo	9	69	0	0	NA	NA	NA	NA
chimp.kruskal	Lachnospiraceae_NK4B4_group	captive_chimp	wild_chimp	25	132	2.00E-04	0	1	44.2	0	0
gorilla.kruskal	Lachnospiraceae_NK4B4_group	captive_gorilla	wild_gorilla	21	176	0	0	NA	NA	NA	NA
cp_wd.kruskal	Syntrophococcus	captive_ape	wild_ape	77	377	0	0	1	4.9	0.027	1
bonobo.kruskal	Syntrophococcus	captive_bonobo	wild_bonobo	9	69	0	0	NA	NA	NA	NA
chimp.kruskal	Syntrophococcus	captive_chimp	wild_chimp	25	132	0	0	NA	NA	NA	NA
gorilla.kruskal	Syntrophococcus	captive_gorilla	wild_gorilla	21	176	0	0	NA	NA	NA	NA
cp_wd.kruskal	Faecalitalea	captive_ape	wild_ape	77	377	0	0	NA	NA	NA	NA
bonobo.kruskal	Faecalitalea	captive_bonobo	wild_bonobo	9	69	0	0	NA	NA	NA	NA
chimp.kruskal	Faecalitalea	captive_chimp	wild_chimp	25	132	0	0	NA	NA	NA	NA
gorilla.kruskal	Faecalitalea	captive_gorilla	wild_gorilla	21	176	0	0	NA	NA	NA	NA
cp_wd.kruskal	Candidatus_Stoquefichus	captive_ape	wild_ape	77	377	0	0	NA	NA	NA	NA
bonobo.kruskal	Candidatus_Stoquefichus	captive_bonobo	wild_bonobo	9	69	0	0	NA	NA	NA	NA
chimp.kruskal	Candidatus_Stoquefichus	captive_chimp	wild_chimp	25	132	0	0	NA	NA	NA	NA
gorilla.kruskal	Candidatus_Stoquefichus	captive_gorilla	wild_gorilla	21	176	0	0	NA	NA	NA	NA
cp_wd.kruskal	Leuconostoc	captive_ape	wild_ape	77	377	0	0	1	0.4	0.522	1
bonobo.kruskal	Leuconostoc	captive_bonobo	wild_bonobo	9	69	0	0	NA	NA	NA	NA
chimp.kruskal	Leuconostoc	captive_chimp	wild_chimp	25	132	0	0	1	0.4	0.537	1
gorilla.kruskal	Leuconostoc	captive_gorilla	wild_gorilla	21	176	0	0	NA	NA	NA	NA
cp_wd.kruskal	Cetobacterium	captive_ape	wild_ape	77	377	0	0	NA	NA	NA	NA
bonobo.kruskal	Cetobacterium	captive_bonobo	wild_bonobo	9	69	0	0	NA	NA	NA	NA
chimp.kruskal	Cetobacterium	captive_chimp	wild_chimp	25	132	0	0	NA	NA	NA	NA
gorilla.kruskal	Cetobacterium	captive_gorilla	wild_gorilla	21	176	0	0	NA	NA	NA	NA
cp_wd.kruskal	Delftia	captive_ape	wild_ape	77	377	0	0	NA	NA	NA	NA
bonobo.kruskal	Delftia	captive_bonobo	wild_bonobo	9	69	0	0	NA	NA	NA	NA
chimp.kruskal	Delftia	captive_chimp	wild_chimp	25	132	0	0	NA	NA	NA	NA
gorilla.kruskal	Delftia	captive_gorilla	wild_gorilla	21	176	0	0	NA	NA	NA	NA
Kruskal-Wallis rank sum tests compare relative abundances between all captive and wild apes regardless of host species, as well as between captive and wild indivdiuals for each host species. NAs denote that no individuals within a given comparison harbor that bacterial genus.
